# Supplementary material for: Three Groups of Transposable Elements with Contrasting Copy Number Dynamics and Host Responses in the Maize (Zea mays ssp. mays) Genome
Source: PLoS Genet. 2014 Apr 17;10(4):e1004298. doi: 10.1371/journal.pgen.1004298 (PMC3990487; doi:10.1371/journal.pgen.1004298)
Supplement: Table S1 — Characterization of the exemplar TE subfamilies - including the observed hits based on genomic reads, 22nt siRNAs, 24 nt siRNAs and their fold changes (FCs) – for all three accessions (B73, OAXA and PT). (XLSX) [file pgen.1004298.s004.xlsx]

## Sheet: Characterization
Table S1. Characterization of the exemplar TE subfamilies - including the observed hits based on genomic reads, 22nt siRNAs, 24 nt siRNAs and their fold changes (FCs) – for all three accessions (B73, OAXA and PT)
TE_subfam	Class	TE_Group	Length	B73						OAXA						PT
				TE_hits	TE_RPKM	siRNA22 _hits	siRNA22_RPKM	siRNA24 _hits	siRNA24_RPKM	TE_hits	TE_RPKM	siRNA22_hits	siRNA22_RPKM	siRNA24_hits	siRNA24_RPKM	TE_hits	TE_RPKM	siRNA22_hits	siRNA22_RPKM	siRNA24_hits	siRNA24_RPKM
DHH_Hip1_1	DNA	D	1611	13242	356.233	162.486	58.6424	3982.25	1336.2	34340	355.689	343.497	75.7376	5079.1	1004.61	44672	414.956	340.44	64.5996	5778.44	1129.25
DHH_Hip1_14	DNA	D	2644	2099	34.4054	66.3357	14.5874	1400.37	286.299	11423	72.0915	83.969	11.2809	2335.78	281.5	13905	78.6995	97.3071	11.2504	2212.75	263.481
DHH_Hip1_15	DNA	D	1545	1722	48.3037	19.0024	7.15107	206.6	72.2837	10371	112.01	30.9135	7.10729	397.729	82.0288	12434	120.433	25.5738	5.06001	402.302	81.9787
DHH_Hip1_19	DNA	D	2610	1273	21.138	36.6048	8.15434	1084.17	224.54	8733	55.8327	60.9714	8.29794	1795.41	219.195	10682	61.2456	71.8643	8.41699	1592.42	192.086
DHH_Hip1_26	DNA	D	3693	8376	98.2954	14	2.20415	329	48.1566	13801	62.3587	30	2.88554	419	36.1529	19369	78.4857	39	3.22827	545	46.4616
DHH_Hip1_28	DNA	D	4950	4380	38.3482	42.6667	5.01159	808.367	88.2759	14207	47.892	104	7.46299	1733.5	111.59	18564	56.1215	77.6667	4.79638	2317.17	147.377
DHH_Hip1_3	DNA	D	1566	3034	83.9653	37.5357	13.9362	670.917	231.588	11574	123.327	59.1357	13.4135	1213.33	246.885	14184	135.541	66.9405	13.0672	1197.74	240.794
DHH_Hip1_43	DNA	D	5665	1491	11.4065	9	0.923707	595.5	56.8225	6142	18.0915	24.5	1.53621	590	33.1864	7363	19.4499	20	1.07923	615	34.1784
DHH_Hip1_5	DNA	D	1571	4881	134.651	37.369	13.8302	1273.83	438.304	16005	169.998	119.013	26.9094	1223.16	248.094	20372	194.053	82.2071	15.9962	1507.19	302.042
DHH_Hip2_1	DNA	D	1242	14352	500.803	99.5	46.5793	1366	594.522	41341	555.424	175.5	50.1926	2445	627.286	53492	644.51	154.5	38.0269	2652.5	672.374
DHH_Hip2_2	DNA	D	1368	16244	514.615	64.5	27.4136	805.5	318.287	30765	375.264	109.5	28.4323	1959.5	456.423	42389	463.692	108.5	24.2453	2270.5	522.532
DHH_Hip2_45	DNA	D	299	490	71.0233	2	3.88911	23	41.5811	2943	164.242	8	9.50393	26	27.7083	3763	188.333	3	3.06714	44	46.3296
DHH_Hip5_12	DNA	D	252	887	152.545	1	2.30723	12	25.7407	1991	131.837	10	14.0956	54	68.2812	2621	155.643	4	4.85225	48	59.9678
DHH_Hip6_2	DNA	D	419	1453	150.289	4	5.55057	47	60.6349	3199	127.399	15	12.7163	60	45.6295	4626	165.217	5	3.64788	59.5	44.7075
DHH_Hip6_5	DNA	D	248	345	60.2897	0	0	8	17.4372	739	49.7231	4	5.72919	20	25.6972	971	58.5909	0	0	19	24.1201
DHH_Hip7_1	DNA	D	1458	1073	31.8947	0	0	140	51.905	2885	33.0182	14	3.41079	543	118.673	3906	40.0901	9	1.88699	463	99.9771
DTA_ZM00001_consensus	DNA	D	4104	332	3.50596	33.1667	4.69879	252.167	33.2138	1407	5.72074	18.25	1.57957	303.5	23.5646	1668	6.08207	11.8333	0.881422	182.25	13.981
DTA_ZM00002_consensus	DNA	D	3070	544	7.67956	5	0.946942	37	6.51482	2560	13.9145	33.3333	3.85678	292.333	30.3423	2963	14.443	13	1.29446	475.167	48.7287
DTA_ZM00004_consensus	DNA	D	5194	790	6.59176	30	3.35823	481.5	50.111	3438	11.0451	61	4.17169	1316.5	80.7657	3900	11.2364	60	3.53129	1553.5	94.1643
DTA_ZM00005_consensus	DNA	D	783	35	1.93723	0	0	4	2.76145	153	3.26058	1	0.453652	10	4.06955	232	4.43393	0	0	1	0.402083
DTA_ZM00006_consensus	DNA	D	4016	2393	25.8241	51.8333	7.50425	854.833	115.061	8143	33.8342	233.5	20.6527	5225.83	414.639	9989	37.2213	119.5	9.09616	4351.17	341.106
DTA_ZM00007_consensus	DNA	D	3699	293	3.43288	14	2.20057	204.6	29.8992	1937	8.73798	13	1.24837	106.8	9.20015	2221	8.98518	1	0.0826418	10	0.851124
DTA_ZM00008_consensus	DNA	D	4161	501	5.21814	19.5	2.72476	163.667	21.2619	2991	11.9946	98.8333	8.43704	1345.65	103.049	3266	11.7458	58	4.26103	1189.3	89.9851
DTA_ZM00009_consensus	DNA	D	3726	369	4.292	24	3.74507	271	39.3156	2441	10.9318	39	3.71797	437	37.372	3020	12.129	24	1.96903	470	39.7129
DTA_ZM00010_consensus	DNA	D	4036	1107	11.887	7	1.00841	67	8.97351	3329	13.7635	7.25	0.638075	128	10.1057	4837	17.9344	12.5	0.946766	298.5	23.2847
DTA_ZM00011_consensus	DNA	D	4064	684	7.29421	16.6667	2.38444	272	36.1788	2337	9.59556	41.6667	3.64183	629.667	49.3702	2614	9.62531	27.1667	2.04346	556	43.0723
DTA_ZM00012_consensus	DNA	D	4056	872	9.31739	5	0.716744	51	6.7969	4672	19.2208	8	0.70061	188	14.7696	5550	20.4766	8	0.602943	230	17.8528
DTA_ZM00013_consensus	DNA	D	4014	608	6.56451	6	0.869092	176	23.7014	1893	7.86935	21.5	1.90259	237	18.8139	2471	9.21209	12	0.913877	148	11.6081
DTA_ZM00014_consensus	DNA	D	4344	307	3.06284	37	4.95226	47	5.84853	1389	5.33553	15.6667	1.28107	31	2.27394	2047	7.05165	0.2	0.0140742	17	1.23207
DTA_ZM00015_consensus	DNA	D	3287	367	4.83885	523.667	92.629	394.167	64.8215	1861	9.4474	234.167	25.3052	457.167	44.3183	2180	9.92475	12.8333	1.1935	207.333	19.8585
DTA_ZM00016_consensus	DNA	D	3816	647	7.34805	16	2.43783	340	48.1625	3427	14.9855	73.3333	6.82618	948.5	79.2022	3781	14.8273	43.8333	3.5114	622.833	51.3855
DTA_ZM00017_consensus	DNA	D	4015	527	5.68854	0	0	27	3.63511	2665	11.0759	12	1.06165	561	44.5231	3068	11.4349	2	0.152275	31	2.43082
DTA_ZM00018_consensus	DNA	D	3539	536	6.56387	7.5	1.23218	235.167	35.9198	2295	10.821	29.4524	2.95614	209.167	18.833	2875	12.1568	16.6667	1.43963	206.833	18.4
DTA_ZM00019_consensus	DNA	D	3672	819	9.66623	15.3	2.42259	152.25	22.4127	4066	18.4769	45.2833	4.38047	653.8	56.7349	4273	17.4138	72.5833	6.04252	929.417	79.6865
DTA_ZM00020_consensus	DNA	D	3766	619	7.12338	13	2.00703	315	45.2136	2857	12.6589	19	1.79208	200.5	16.9645	3347	13.2996	4	0.324686	159.5	13.3339
DTA_ZM00021_consensus	DNA	D	3663	447	5.28867	0	0	28	4.132	2029	9.24295	2	0.193945	52	4.5235	2663	10.8792	1	0.083454	48	4.12555
DTA_ZM00022_consensus	DNA	D	3752	784	9.05585	0	0	15	2.16106	3536	15.7259	19.6667	1.86188	215	18.2593	4395	17.5291	17	1.38506	128	10.7405
DTA_ZM00023_consensus	DNA	D	3813	1032	11.7298	5	0.762421	197	27.9279	4484	19.623	24	2.23578	393	32.8423	6175	24.2344	57	4.56975	972	80.2558
DTA_ZM00024_consensus	DNA	D	4073	2355	25.0583	34	4.85351	469	62.244	7585	31.0747	75.6667	6.59895	1163	90.9857	9824	36.0941	62.3333	4.67832	1179	91.1332
DTA_ZM00025_consensus	DNA	D	3683	2097	24.6759	60	9.47199	464	68.1013	8309	37.6455	140.667	13.5667	1570	135.833	11518	46.7992	174.5	14.4836	1825.33	156.033
DTA_ZM00026_consensus	DNA	D	3770	638	7.33424	11.6	1.78899	212.75	30.5047	3376	14.9426	34.7524	3.27437	323.283	27.3244	4411	17.5089	15.9286	1.29157	219.329	18.316
DTA_ZM00027_consensus	DNA	D	4717	2092	19.2208	24.5	3.0199	256.5	29.3941	9485	33.5534	86.6667	6.52636	852.5	57.5886	11450	36.3247	50	3.24032	845.333	56.4208
DTA_ZM00028_consensus	DNA	D	4011	2389	25.8131	25	3.62392	405.5	54.6483	7171	29.8327	81.5	7.21755	1548.5	123.017	9532	35.5626	92.5	7.04974	1608	126.215
DTA_ZM00029_consensus	DNA	D	4046	1584	16.967	41.0833	5.9038	682.75	91.2168	4990	20.5798	49.75	4.36769	916.167	72.1534	6330	23.4121	25.9167	1.95811	635.917	49.4825
DTA_ZM00030_consensus	DNA	D	3644	1305	15.5206	47	7.49914	1104	163.768	4664	21.3573	72.5	7.06715	1131.5	98.9428	6304	25.8881	94	7.88558	1569	135.557
DTA_ZM00031_consensus	DNA	D	3813	1257	14.2871	25	3.81211	343	48.6257	5559	24.3274	145	13.5078	1507.33	125.965	6960	27.3152	119.167	9.55371	1613.83	133.251
DTA_ZM00032_consensus	DNA	D	3484	1248	15.5243	30	5.00651	375	58.1824	6161	29.5079	41.6667	4.2481	454	41.5227	8063	34.6323	37.5	3.29031	571.333	51.6284
DTA_ZM00033_consensus	DNA	D	3778	1785	20.4763	67	10.3111	271.5	38.846	5591	24.6941	791	74.3702	516	43.5207	7058	27.9565	99	8.01046	448	37.333
DTA_ZM00034_consensus	DNA	D	3602	1022	12.2965	16	2.58266	122.5	18.3836	4213	19.517	24.5	2.41606	234	20.7005	5041	20.9428	27	2.29142	241	21.0645
DTA_ZM00035_consensus	DNA	D	3649	1230	14.6086	9	1.43404	119.2	17.658	5804	26.5411	1948.5	189.675	383.733	33.5092	6455	26.4719	18.3333	1.53586	174.983	15.0973
DTA_ZM00036_consensus	DNA	D	3428	563	7.11776	8.5	1.44168	112	17.661	2409	11.7263	241.667	25.0415	606.5	56.3765	2627	11.4678	683.333	60.9363	260.333	23.9093
DTA_ZM00037_consensus	DNA	D	3373	539	6.92546	5	0.861877	118	18.9106	3946	19.5212	7.5	0.789822	106	10.0138	4969	22.0453	15	1.35944	109	10.1739
DTA_ZM00038_consensus	DNA	D	3390	384	4.90916	0	0	11	1.75401	3049	15.008	8	0.838253	93	8.74161	3832	16.9156	2	0.180349	36	3.34334
DTA_ZM00039_consensus	DNA	D	3041	236	3.36335	37	7.0742	612	108.786	1924	10.5573	4	0.467227	115	12.0501	2338	11.5051	6	0.603141	289	29.9198
DTA_ZM00040_consensus	DNA	D	1223	362	12.828	23	10.9344	603.5	266.741	2911	39.7174	45.5	13.2151	749.375	195.245	3952	48.3563	38.1667	9.53986	864.417	222.522
DTA_ZM00041_consensus	DNA	D	4439	2753	26.878	29	3.79843	462.5	56.3204	10577	39.7597	45	3.60091	864.333	62.0446	13049	43.9901	47	3.23666	1146.17	81.2905
DTA_ZM00042_consensus	DNA	D	3460	549	6.87658	19	3.19278	238	37.1826	3313	15.9776	37	3.79848	792.333	72.9692	4338	18.7619	10.6667	0.942403	350.333	31.8774
DTA_ZM00043_consensus	DNA	D	169	37	9.48836	2	6.88074	33	105.552	115	11.3547	8	16.8147	95	179.12	146	12.9279	6	10.853	81.5	151.827
DTA_ZM00044_consensus	DNA	D	425	422	43.0328	0	0	0	0	578	22.6937	2	1.67157	7	5.24828	954	33.5909	2.5	1.79819	11	8.14856
DTA_ZM00045_consensus	DNA	D	1033	330	13.8449	61.8333	34.8028	2362.33	1236.17	884	14.2796	124.786	42.9091	1404.42	433.215	1269	18.3833	99.1667	29.346	1565.33	477.072
DTA_ZM00046_consensus	DNA	D	280	20	3.09562	2	4.15302	20	38.611	79	4.70798	2	2.53721	55	62.5911	122	6.52025	5.5	6.00466	103.5	116.375
DTA_ZM00047_consensus	DNA	D	189	69	15.8221	26	79.984	1330	3803.9	180	15.8919	8	15.0353	154.5	260.48	244	19.3193	55.5	89.7667	1060	1765.72
DTA_ZM00048_consensus	DNA	D	537	444	35.8331	2	2.16545	39	39.2581	982	30.5143	14	9.26058	155.2	92.0928	1277	35.586	16.2	9.22199	121	70.9395
DTA_ZM00050_consensus	DNA	D	113	31	11.8894	7	36.0173	37.5	179.387	93	13.7331	41	128.881	239.5	675.36	107	14.1699	33.5	90.6255	196	546.078
DTA_ZM00051_consensus	DNA	D	630	56	3.85233	10.6857	9.86177	271.487	232.942	146	3.86703	12.5349	7.0675	407.577	206.147	205	4.86941	13.5004	6.55073	316.818	158.324
DTA_ZM00052_consensus	DNA	D	787	217	11.9498	1	0.738783	28	19.2319	1127	23.8954	4	1.80539	54	21.8639	1468	27.9135	1	0.388427	103	41.204
DTA_ZM00053_consensus	DNA	D	285	40	6.08263	0	0	4	7.58672	192	11.2414	1	1.24635	4	4.47222	221	11.6041	0	0	0	0
DTA_ZM00054_consensus	DNA	D	629	202	13.918	5	4.6218	15	12.8908	292	7.74636	2	1.12944	18	9.11864	409	9.7305	1	0.485997	16	8.00841
DTA_ZM00055_consensus	DNA	D	551	166	13.0567	58	61.2024	2815	2761.63	834	25.2569	73	47.0604	1408	814.252	1093	29.6846	64	35.5069	1246	711.94
DTA_ZM00056_consensus	DNA	D	392	15	1.65837	6.66667	9.88814	19.8333	27.3494	99	4.2142	1.5	1.35922	47.8333	38.8824	155	5.91709	2.83333	2.20951	46.8333	37.6137
DTA_ZM00057_consensus	DNA	D	164	50	13.213	0	0	0	0	199	20.2477	0	0	0	0	230	20.9868	0	0	0	0
DTA_ZM00058_consensus	DNA	D	154	22	6.19124	0	0	0	0	52	5.63441	0	0	0	0	62	6.02467	0	0	0	0
DTA_ZM00059_consensus	DNA	D	638	1368	92.9269	62	56.5019	903	765.078	3069	80.2679	1682.5	936.74	5334	2664.04	3471	81.4135	186	89.1202	3454	1704.43
DTA_ZM00060_consensus	DNA	D	1432	252	7.62664	284.717	115.601	5316.17	2006.76	1570	18.2946	693.367	171.991	17070.7	3798.54	2007	20.9733	627.067	133.861	19195.6	4220.22
DTA_ZM00061_consensus	DNA	D	585	259	19.1876	20.8333	20.7059	349.167	322.638	557	15.8878	66	40.0749	1323.5	720.902	879	22.4851	94.8333	49.5552	2376	1278.7
DTA_ZM00062_consensus	DNA	D	881	162	7.96921	7.16667	4.72969	62.5	38.348	1078	20.4178	4.16667	1.67995	89.4167	32.3408	1568	26.6338	13.5	4.68427	146.5	52.3527
DTA_ZM00063_consensus	DNA	D	1743	699	17.3802	11.5	3.83612	167	51.7914	2531	24.2304	18	3.66826	346	63.2538	3517	30.1952	16	2.80612	219.5	39.6474
DTA_ZM00064_consensus	DNA	D	352	123	15.1439	0	0	3	4.60699	375	17.7768	2	2.01824	31	28.0625	562	23.8922	2	1.73689	22	19.6769
DTA_ZM00067_consensus	DNA	D	645	463	31.1098	1	0.90143	22	18.4375	1850	47.8605	7	3.85499	78	38.5339	2603	60.3917	11	5.21335	91	44.418
DTA_ZM00068_consensus	DNA	D	1001	149	6.45102	2	1.16168	125	67.5017	749	12.4857	13	4.61311	202	64.3021	824	12.3184	10	3.05387	195	61.3307
DTA_ZM00069_consensus	DNA	D	856	41	2.0758	0	0	22.5	14.2085	156	3.041	0.5	0.207482	32	11.912	248	4.33551	0.5	0.178558	11.5	4.22962
DTA_ZM00070_consensus	DNA	D	731	49	2.90506	5.5	4.37459	296	218.884	166	3.78928	20.5	9.96142	341	148.643	219	4.48321	14	5.85457	269	115.854
DTA_ZM00071_consensus	DNA	D	3378	260	3.33572	3	0.516361	44	7.04096	1542	7.61711	4	0.420615	57	5.37679	2020	8.94859	5	0.452475	120	11.184
DTA_ZM00072_consensus	DNA	D	186	48	11.1842	0	0	1	2.9062	210	18.8396	0	0	0	0	225	18.1022	0	0	0	0
DTA_ZM00073_consensus	DNA	D	158	1156	317.086	4	14.7196	38.1667	130.577	5087	537.242	17.8333	40.0922	149	300.495	6748	639.117	10	19.3476	146.5	291.916
DTA_ZM00074_consensus	DNA	D	841	1017	52.4084	9.5	6.56779	198	127.265	3300	65.4762	27	11.4039	519	196.643	4263	75.8546	14.5	5.27055	431	161.346
DTA_ZM00075_consensus	DNA	D	146	16	4.74945	0	0	5	18.5121	64	7.31463	1	2.43294	2	4.36501	94	9.63469	0	0	5	10.7819
DTA_ZM00076_consensus	DNA	D	146	109	32.3556	0	0	6	22.2145	243	27.7728	5	12.1647	50	109.125	314	32.184	2	4.18756	45	97.0369
DTA_ZM00077_consensus	DNA	D	918	441	20.8196	3	1.90007	106.667	62.8094	1645	29.9012	0.5	0.193469	119.333	41.4216	1951	31.8037	7.5	2.49748	68.5	23.4923
DTA_ZM00078_consensus	DNA	D	190	91	20.757	3.5	10.7104	141.5	402.57	358	31.4409	1	1.86952	43.5	72.9531	457	35.9936	2	3.21781	38	62.9661
DTA_ZM00079_consensus	DNA	D	936	40	1.85208	1	0.621178	0	0	267	4.75993	1	0.379497	3	1.0213	309	4.94021	0	0	1	0.336358
DTA_ZM00080_consensus	DNA	D	955	151	6.85251	4.5	2.73969	101.483	57.4421	280	4.89238	8.31667	3.09336	182.833	61.0042	419	6.56558	9.86667	3.15828	116.367	38.3621
DTA_ZM00081_consensus	DNA	D	687	278	17.5374	27	22.8507	171	134.548	613	14.8891	7	3.61931	98	45.4546	786	17.121	9	4.0047	96	43.9938
DTA_ZM00082_consensus	DNA	D	444	58	5.66136	1	1.30951	149	181.402	272	10.2224	1	0.800021	255	183.006	297	10.01	3	2.06549	56.5	40.0629
DTA_ZM00084_consensus	DNA	D	732	292	17.2881	0	0	52.3333	38.6461	1414	32.2332	9.83333	4.77171	153.917	67.0012	1792	36.6344	6	2.50567	112	48.1708
DTA_ZM00085_consensus	DNA	D	1180	497	18.2537	155.333	76.5375	5744.67	2631.61	782	11.0583	142	42.7456	3286	887.347	1084	13.7471	75.3333	19.5159	1849	493.324
DTA_ZM00086_consensus	DNA	D	548	97	7.67127	13.0302	13.8249	332.336	327.82	152	4.62838	29.2968	18.99	559.729	325.465	237	6.47188	19.1052	10.6575	553.999	318.277
DTA_ZM00087_consensus	DNA	D	889	290	14.1375	7	4.57813	211.333	128.501	1136	21.3227	20	7.99121	682.917	244.779	1771	29.8112	29	9.97195	711.667	252.03
DTA_ZM00088_consensus	DNA	D	985	326	14.3436	14	8.26387	552	302.93	1553	26.3088	11	3.96681	315	101.902	2181	33.1346	16	4.96555	246	78.6278
DTA_ZM00089_consensus	DNA	D	851	754	38.3988	20.3595	13.9101	30.5625	19.4132	1479	29.0004	20.0905	8.38581	42.3395	15.8535	1962	34.501	10.5398	3.78605	36.1338	13.3678
DTA_ZM00090_consensus	DNA	D	562	118	9.09959	12.3333	12.7596	84	80.7945	397	11.7874	24.3333	15.3798	213.167	120.862	471	12.5414	30	16.3181	317.833	178.049
DTA_ZM00091_consensus	DNA	D	588	148	10.9084	3	2.96644	26.0333	23.9327	693	19.6662	2.33333	1.40956	22.4833	12.184	862	21.9378	2	1.03977	17.9	9.58413
DTA_ZM00092_consensus	DNA	D	678	76	4.85803	5.58333	4.78802	129.833	103.513	602	14.816	15.3333	8.03325	159.833	75.1183	730	16.1122	6.86667	3.096	168.5	78.2433
DTA_ZM00093_consensus	DNA	D	847	170	8.69844	7.7	5.28566	177.083	113.014	1475	29.0586	12.9	5.40992	547.667	206.035	1942	34.3106	18.5	6.67686	517.65	192.411
DTA_ZM00095_consensus	DNA	D	624	110	7.63984	13	12.113	184	159.394	129	3.44962	1	0.569246	74	37.7881	168	4.02891	0	0	26	13.1179
DTA_ZM00096_consensus	DNA	D	1056	954	39.1526	22	12.113	395	202.196	3030	47.8789	17	5.71833	369	111.345	3962	56.1453	15.1667	4.39046	381.167	113.639
DTA_ZM00098_consensus	DNA	D	559	3061	237.316	35	36.4039	600	580.201	2817	84.0893	130.583	82.9775	3393.67	1934.49	5122	137.117	129	70.5443	3782	2130.04
DTA_ZM00099_consensus	DNA	D	550	218	17.1779	0	0	2	1.96565	550	16.6865	0	0	2	1.15871	733	19.9436	1.5	0.833705	1.5	0.858629
DTA_ZM00100_consensus	DNA	D	482	1372	123.362	41.75	50.3618	1847.67	2072.12	1082	37.4581	82.5333	60.8229	1243.42	822.011	1608	49.9231	54.25	34.4062	1105.5	722.086
DTA_ZM00101_consensus	DNA	D	862	132	6.63655	20	13.4901	993	622.703	804	15.5638	11	4.53284	158	58.4061	1051	18.2456	25	8.86578	1109	405.043
DTA_ZM00102_consensus	DNA	D	846	620	31.7612	31.8333	21.8778	1004.17	641.615	1595	31.4598	120.917	50.7692	2354.83	886.947	2209	39.074	91.3333	33.0022	1755.92	653.447
DTA_ZM00103_consensus	DNA	D	625	173	11.9962	3	2.79083	65	56.2176	472	12.6017	11	6.25169	175	89.2208	596	14.2702	9	4.40196	309	155.652
DTA_ZM00104_consensus	DNA	D	123	616	217.046	2	9.45402	16	70.3159	1706	231.441	12.5	36.0985	23.2	60.1023	2363	287.489	5.2	12.9236	36	92.1456
DTA_ZM00105_consensus	DNA	D	243	22	3.92367	3	7.17805	42	93.429	105	7.21022	12	17.5412	123	161.29	121	7.45147	5	6.28996	29	37.5724
DTA_ZM00106_consensus	DNA	D	907	813	38.8472	22	14.1029	469	279.515	3026	55.6708	87	34.0719	1318	463.037	3800	62.6959	67	22.5814	1589	551.561
DTA_ZM00107_consensus	DNA	D	371	37	4.32219	2	3.13435	7	10.1991	367	16.5066	0	0	20	17.1777	560	22.5879	0	0	9.5	8.0617
DTA_ZM00108_consensus	DNA	D	953	125	5.68451	11.6667	7.1178	55.1667	31.2912	255	4.46491	47.1667	17.5803	655.667	219.229	386	6.06118	29.2	9.36643	364	120.25
DTA_ZM00109_consensus	DNA	D	178	33	8.0347	2	6.53284	189	573.959	76	7.12458	29	57.8712	344	615.81	106	8.91145	13	22.3258	305	539.457
DTA_ZM00110_consensus	DNA	D	442	647	63.4392	14.5	19.0738	137.667	168.362	1037	39.1491	29.7833	23.9351	330.167	238.023	1546	52.3419	13.3333	9.22148	172.833	123.107
DTA_ZM00111_consensus	DNA	D	614	696	49.1266	33.5	31.7226	1280.5	1127.33	2001	54.3806	171.5	99.2157	4465.5	2317.45	2896	70.5818	165.5	82.3974	4020.5	2061.53
DTA_ZM00112_consensus	DNA	D	889	53	2.58375	3	1.96206	82.5	50.1639	174	3.26598	16.6667	6.65935	139	49.822	255	4.29241	3.83333	1.31813	104.833	37.1257
DTA_ZM00113_consensus	DNA	D	403	162	17.4215	7	10.0991	80	107.306	610	25.2575	12	10.577	181	143.114	788	29.2606	8	6.06833	175	136.713
DTA_ZM00114_consensus	DNA	D	1025	340	14.3758	0.5	0.283621	10.75	5.66922	531	8.64443	8.15238	2.82517	98.0833	30.4915	811	11.8402	3.62857	1.08217	87.2119	26.7873
DTA_ZM00115_consensus	DNA	D	864	558	27.9896	22.154	14.9083	49.6958	31.0917	1010	19.5062	60.3738	24.821	220.456	81.3049	1420	24.5945	22.5064	7.96301	125.434	45.7065
DTA_ZM00116_consensus	DNA	D	424	93	9.5059	11.25	15.4269	592.083	754.842	271	10.6652	50.0833	41.9577	1452.25	1091.4	346	12.2116	40.25	29.0191	1955.75	1452.19
DTA_ZM00117_consensus	DNA	D	382	654	74.1977	627.167	954.578	8215.17	11625	934	40.799	3565.83	3315.75	29574.7	24669.7	1692	66.2826	2189.83	1752.39	22174	18275
DTA_ZM00118_consensus	DNA	D	1254	62	2.14274	300.05	139.119	5564	2398.44	1829	24.3378	711.617	201.573	16608	4220.14	2112	25.2034	656.483	160.033	18937.2	4754.39
DTA_ZM00119_consensus	DNA	D	521	248	20.6296	15.4833	17.279	284.533	295.212	354	11.3379	12.2833	8.37458	480.517	293.886	556	15.9698	12.8167	7.52006	441.117	266.559
DTA_ZM00120_consensus	DNA	D	609	635	45.189	50.604	48.3124	575.392	510.723	1112	30.4686	90.4655	52.7655	1183.59	619.288	1634	40.1511	78.9643	39.6367	854.85	441.926
DTA_ZM00121_consensus	DNA	D	271	298	47.6566	36	77.2369	1069	2132.29	2527	155.597	40	52.4294	798	938.3	3058	168.862	85	95.8812	2783	3233.11
DTA_ZM00122_consensus	DNA	D	311	67	9.33663	6.16667	11.5287	171.833	298.666	184	9.8724	6.5	7.42399	175.833	180.156	290	13.954	5.33333	5.24231	143.833	145.605
DTA_ZM00123_consensus	DNA	D	674	230	14.7892	9.18571	7.92401	183.027	146.789	657	16.2656	18.2683	9.62768	262.525	124.113	839	18.6279	10.3587	4.69819	301.238	140.711
DTA_ZM00124_consensus	DNA	D	231	100	18.7613	4	10.0679	43	100.623	385	27.8109	6	9.22622	84	115.871	557	36.0833	4	5.29337	119	162.186
DTA_ZM00125_consensus	DNA	D	768	45	2.53938	13	9.84179	214.833	151.21	120	2.60727	38	17.5755	166.5	69.0814	153	2.98121	12	4.77644	373.167	152.974
DTA_ZM00126_consensus	DNA	D	586	893	66.0435	46	45.6407	779	718.586	1759	50.088	98.3333	59.6057	996.333	541.77	2435	62.1819	118	61.5557	1593	855.845
DTA_ZM00127_consensus	DNA	D	153	554	156.926	8	30.4012	21.6667	76.549	4064	443.229	1.33333	3.09551	21	43.7357	5362	524.443	2	3.99597	17	34.9812
DTA_ZM00128_consensus	DNA	D	278	91	14.1864	13	27.1888	159	309.166	224	13.4452	16	20.4437	157	179.955	287	15.449	3.5	3.84864	159.5	180.631
DTA_ZM00129_consensus	DNA	D	478	408	36.992	2	2.43273	88	99.5162	591	20.6312	6	4.4587	183	121.992	882	27.6123	4.5	2.87785	211	138.973
DTA_ZM00130_consensus	DNA	D	608	36	2.56611	4.2	4.0164	154.035	136.947	101	2.77194	13.1175	7.66356	224.139	117.469	120	2.95352	14.052	7.0651	259.738	134.496
DTA_ZM00131_consensus	DNA	D	666	390	25.3785	7.5	6.54755	126.667	102.808	835	20.9208	9.95238	5.30808	151.417	72.4448	962	21.6154	3.16667	1.45349	223.333	105.574
DTA_ZM00132_consensus	DNA	D	826	289	15.1633	24.2429	17.0646	150.421	98.4389	498	10.0604	41.9405	18.0359	238.756	92.1049	730	13.2253	18.0398	6.67629	133.575	50.9124
DTA_ZM00133_consensus	DNA	D	671	662	42.7574	12	10.398	261	210.26	2223	55.2818	20	10.5875	368	174.756	3052	68.0651	23	10.4783	360	168.911
DTA_ZM00134_consensus	DNA	D	187	23	5.33043	0	0	1	2.89066	70	6.24629	0	0	1	1.70399	138	11.0433	0	0	0	0
DTA_ZM00135_consensus	DNA	D	784	4189	231.564	52.4333	38.8851	451.5	311.301	7629	162.374	90.6357	41.0646	706.033	286.957	10763	205.438	82.3119	32.0945	893.912	358.968
DTA_ZM00136_consensus	DNA	D	1015	392	16.7377	0	0	25	13.3141	1596	26.2381	3	1.04988	29	9.10416	1930	28.4547	5	1.50587	26.5	8.21972
DTA_ZM00137_consensus	DNA	D	166	155	40.4669	0	0	0	0	568	57.096	0	0	0	0	656	59.1369	0	0	0	0
DTA_ZM00138_consensus	DNA	D	1173	692	25.5673	15.5	7.6829	281.5	129.724	1076	15.3066	36	10.9016	407	110.562	1890	24.1116	43	11.2061	902	242.095
DTA_ZM00139_consensus	DNA	D	548	1599	126.457	101	107.16	931.5	918.843	3772	114.857	81	52.5036	1898.5	1103.92	5020	137.084	112.5	62.7561	1747.5	1003.95
DTA_ZM00140_consensus	DNA	D	815	105	5.58351	149	106.297	2361.83	1566.5	1362	27.8859	150.917	65.7755	3767.17	1472.87	1647	30.2412	95.6667	35.8829	3457.83	1335.75
DTA_ZM00141_consensus	DNA	D	924	635	29.7836	6.53333	4.11107	256.75	150.203	2045	36.9306	17.15	6.5929	214.583	74.0001	3020	48.91	18.6667	6.1756	245.65	83.6993
DTA_ZM00142_consensus	DNA	D	185	115	26.9403	1	3.14282	27.5	80.3526	240	21.6474	9	17.2805	195	335.87	424	34.2971	6	9.91433	326.5	555.634
DTA_ZM00143_consensus	DNA	D	1201	1039	37.4929	12	5.80938	394.5	177.559	4304	59.7991	30.5	9.02072	583.833	154.901	5985	74.5734	21	5.34515	477.667	125.216
DTA_ZM00144_consensus	DNA	D	840	224	11.557	8.05	5.57196	150.833	97.0637	883	17.5407	15.8667	6.70951	255.8	97.0352	1161	20.6831	8	2.91135	246.283	92.3066
DTA_ZM00145_consensus	DNA	D	935	247	11.4488	5	3.10921	50.3333	29.0993	330	5.88936	2	0.759806	100.333	34.1934	557	8.91469	6.5	2.12513	173.833	58.5327
DTA_ZM00146_consensus	DNA	D	800	441	23.8905	27.919	20.2909	67.175	45.3896	676	14.1001	35.281	15.6652	122.896	48.9502	1076	20.1273	98.8129	37.7579	123.218	48.4909
DTA_ZM00147_consensus	DNA	D	877	347	17.1477	42.3333	28.0656	2365.83	1458.22	1100	20.9295	42.2857	17.1269	994.917	361.489	1453	24.793	43.1667	15.0464	1142.83	410.261
DTA_ZM00148_consensus	DNA	D	993	531	23.1751	25.6929	15.0437	74.3958	40.4984	917	15.4094	34.6738	12.4033	213.339	68.4589	1264	19.0485	25.0398	7.70842	127.3	40.3606
DTA_ZM00149_consensus	DNA	D	1037	285	11.9108	7	3.92474	70	36.4887	784	12.6155	22.3333	7.64996	472.5	145.188	921	13.2906	11.3333	3.3409	365.833	111.066
DTA_ZM00150_consensus	DNA	D	682	49	3.11378	2	1.70505	21	16.6446	151	3.69452	56	29.1668	3296	1539.97	168	3.68627	1	0.448229	80	36.9303
DTA_ZM00151_consensus	DNA	D	618	530	37.1675	8	7.5265	21	18.3683	1448	39.0972	9.5	5.46034	50.2353	25.9017	2078	50.3176	7.05882	3.49163	32.4588	16.5357
DTA_ZM00152_consensus	DNA	D	1194	47	1.70596	13.9167	6.77677	155.6	70.444	116	1.62114	35.75	10.6355	473.633	126.4	160	2.0053	25.3333	6.48593	420.333	110.832
DTA_ZM00153_consensus	DNA	D	1012	313	13.4042	11	6.31981	224	119.648	3815	62.9042	41	14.3909	1236	389.176	5115	75.6359	47	14.1972	1520	472.868
DTA_ZM00154_consensus	DNA	D	802	150	8.10574	19.5	14.1368	321	216.356	187	3.89074	35.5	15.7231	1401	556.637	348	6.49333	28.5	10.8631	1868.5	733.493
DTA_ZM00155_consensus	DNA	D	614	423	29.8571	28	26.5144	399	351.272	1621	44.0535	61	35.2895	934	484.715	2331	56.8115	49	24.3956	1553	796.306
DTA_ZM00156_consensus	DNA	D	510	1285	109.197	85	96.9037	1016	1076.87	2349	76.8561	119	82.8822	1604	1002.17	3669	107.656	96	57.542	1970	1216.11
DTA_ZM00157_consensus	DNA	D	762	132	7.50749	19.0429	14.5301	41.6958	29.5785	244	5.34319	22.6071	10.5384	78.4728	32.815	419	8.22852	14.7064	5.89979	70.6672	29.1971
DTA_ZM00158_consensus	DNA	D	569	99	7.54048	11	11.2402	95.6667	90.884	282	8.26994	8	4.99416	158.333	88.6682	351	9.23119	5.5	2.95484	99.5	55.0539
DTA_ZM00159_consensus	DNA	D	1012	298	12.7618	13	7.46886	12.2	6.51656	493	8.1289	7	2.45698	97.9833	30.8517	792	11.7114	3.33333	1.00689	47.4	14.746
DTA_ZM00160_consensus	DNA	D	726	847	50.5618	0	0	31	23.0815	2437	56.0124	12	5.87123	67	29.4067	3149	64.9081	11	4.6317	71	30.7892
DTA_ZM00162_consensus	DNA	D	788	40	2.19993	33.15	24.4596	697.7	478.61	63	1.33407	21.6167	9.74422	540.017	218.368	84	1.5952	16.4833	6.39444	546.533	218.357
DTA_ZM00163_consensus	DNA	D	363	540	64.4708	616.167	986.923	8344.17	12425.5	706	32.4537	3577.5	3500.72	28920.3	25386.6	1103	45.4707	2184.33	1839.49	21984.5	19067.2
DTA_ZM00164_consensus	DNA	D	835	330	17.1279	0	0	6	3.88422	736	14.7081	2	0.850801	15.8333	6.04218	944	16.918	0	0	1.58333	0.596984
DTA_ZM00165_consensus	DNA	D	572	862	65.3111	15	15.2471	218	206.015	2321	67.7087	59	36.6387	380	211.688	3255	85.1565	29	15.4984	433	238.325
DTA_ZM00166_consensus	DNA	D	244	153	27.1755	1	2.38288	26	57.6	938	64.1473	11.1667	16.2562	49.5	64.6433	1183	72.5534	11.8333	14.8252	59	76.1271
DTA_ZM00167_consensus	DNA	D	668	266	17.2576	19.154	16.6715	23.1958	18.7703	517	12.9146	21.4155	11.3877	42.9145	20.4708	757	16.9583	15.0064	6.86729	31.2255	14.7167
DTA_ZM00168_consensus	DNA	D	168	40	10.3187	1	3.46085	3.5	11.2615	155	15.3953	1	2.11434	19	36.0373	198	17.6368	3	5.45878	12.5	23.4249
DTA_ZM00169_consensus	DNA	D	538	3275	263.818	63	68.0848	283.5	284.846	9465	293.565	488	322.197	683.5	404.822	12638	351.527	101.5	57.6724	740.5	433.331
DTA_ZM00170_consensus	DNA	D	912	161	7.6508	19.1024	12.1782	542.013	321.258	169	3.09213	74.2468	28.918	879.808	307.398	337	5.52965	54.4885	18.2639	1209.88	417.663
DTA_ZM00171_consensus	DNA	D	958	1198	54.196	30.5333	18.5311	1017.42	574.08	7563	131.733	212.317	78.7233	4195.08	1395.35	10209	159.47	185.667	59.2451	4279.4	1406.35
DTA_ZM00172_consensus	DNA	D	694	1774	110.782	52.3333	43.8441	2269.58	1767.77	6907	166.072	133.25	68.2012	10017.7	4599.56	7949	171.402	184.267	81.1655	9875.35	4479.92
DTA_ZM00173_consensus	DNA	D	640	536	36.2962	5	4.54236	37.5	31.6731	1080	28.1585	6.53571	3.62742	32	15.9323	1570	36.7098	4.67857	2.23469	26.1286	12.8532
DTA_ZM00174_consensus	DNA	D	190	133	30.3371	1	3.06012	51	145.096	567	49.7961	6	11.2171	102	171.062	630	49.6192	5	8.04453	116	192.212
DTA_ZM00176_consensus	DNA	D	672	159	10.2542	8.5	7.3543	257	206.73	637	15.8174	35	18.5005	1065.17	505.076	979	21.801	19	8.64308	761.5	356.761
DTA_ZM00177_consensus	DNA	D	518	146	12.2152	144.75	162.473	2507.67	2616.85	116	3.73675	251.867	172.713	3127.42	1923.82	153	4.42002	150.917	89.0618	2422	1472.05
DTA_ZM00178_consensus	DNA	D	733	1547	91.4665	31.9333	25.3298	401.5	296.088	2520	57.367	49.669	24.0695	540.533	234.978	3765	76.8641	48.1786	20.0925	542.712	233.1
DTA_ZM00179_consensus	DNA	D	1785	1012	24.5707	73.5	23.9409	1956.33	592.439	12818	119.825	134	26.6656	3404.67	607.777	15497	129.919	130	22.2633	4765.17	840.46
DTA_ZM00180_consensus	DNA	D	529	217	17.7779	8	8.79278	155.25	158.641	403	12.712	11.4167	7.66599	144.525	87.0553	622	17.5953	17.1	9.88154	258.021	153.56
DTA_ZM00181_consensus	DNA	D	592	48	3.51395	46	45.1781	809	738.696	136	3.83339	13	7.80021	144	77.5084	157	3.96863	15	7.74557	128	68.0715
DTA_ZM00182_consensus	DNA	D	434	1100	109.845	4	5.35873	75.5	94.0364	1830	70.3602	11.5	9.41223	81.5	59.8378	2669	92.0283	15.5	10.9176	152	110.263
DTA_ZM00183_consensus	DNA	D	309	39	5.46993	1	1.88163	20	34.9873	192	10.3683	1.5	1.72432	18.5	19.0775	225	10.8965	2	1.97859	7	7.13209
DTA_ZM00184_consensus	DNA	D	796	576	31.3607	26.5	19.3564	971	659.394	1120	23.4785	76.5	34.1376	1562	625.282	1711	32.1662	75.5	28.9947	1443.5	570.927
DTA_ZM00186_consensus	DNA	D	397	501	54.6919	8	11.7163	43	58.5486	3580	150.473	29	25.9473	262	210.29	4869	183.532	17	13.0901	189	149.882
DTA_ZM00187_consensus	DNA	D	883	94	4.61363	10	6.58463	57	34.8942	371	7.01098	11	4.42503	79	28.5085	376	6.37221	5	1.73099	35	12.4791
DTA_ZM00188_consensus	DNA	D	571	282	21.4037	12	12.219	104	98.4546	611	17.8554	34	21.1508	272	151.789	968	25.3689	45	24.0913	577	318.139
DTA_ZM00189_consensus	DNA	D	784	296	16.3626	3	2.22483	147	101.354	579	12.3233	24.3333	11.0248	245.667	99.8477	787	15.0218	14	5.45878	202.333	81.251
DTA_ZM00190_consensus	DNA	D	854	321	16.2901	21.154	14.4021	89.175	56.4448	617	12.0557	31.4655	13.0876	170.808	63.7322	827	14.4914	16.0476	5.7443	86.65	31.9439
DTA_ZM00191_consensus	DNA	D	167	187	48.529	2	6.96314	9	29.1316	629	62.8492	8	17.016	121	230.875	845	75.7187	7	12.8134	153	288.438
DTA_ZM00192_consensus	DNA	D	1088	76	3.02734	28.25	15.0967	557.083	276.777	142	2.17784	98.5833	32.1854	1613.17	472.453	225	3.09468	82.0833	23.0627	1880.42	544.13
DTA_ZM00193_consensus	DNA	D	737	35	2.05815	9.43571	7.44387	242.58	177.921	39	0.883004	63.8302	30.764	593.841	256.75	60	1.21828	37.2552	15.4526	804.218	343.545
DTA_ZM00194_consensus	DNA	D	523	366	30.3288	2.6	2.89044	35	36.1747	770	24.5671	7.2	4.89007	102.867	62.6731	1017	29.0993	3.2	1.87039	96.1667	57.8895
DTA_ZM00195_consensus	DNA	D	275	18	2.83672	0	0	0	0	58	3.51934	0	0	9	10.4284	47	2.55757	0	0	0	0
DTA_ZM00196_consensus	DNA	D	865	241	12.0747	1	0.672165	55	34.3705	545	10.5135	1	0.410647	17.5	6.44659	838	14.4974	1.5	0.530102	19	6.91536
DTA_ZM00197_consensus	DNA	D	946	311	14.2477	17.8333	10.9606	245.167	140.091	547	9.64854	24.1667	9.07424	612.667	206.367	841	13.3035	11.7	3.78076	326.5	108.66
DTA_ZM00198_consensus	DNA	D	908	173	8.25726	6.83333	4.37561	151.5	90.1915	948	17.4216	26.6667	10.432	386.417	135.606	1110	18.2936	14.3333	4.82553	331.833	115.057
DTA_ZM00199_consensus	DNA	D	617	329	23.1093	40	37.6935	1553	1360.58	1720	46.5167	155	89.2342	640	330.524	1970	47.7797	118	58.463	545	278.092
DTA_ZM00200_consensus	DNA	D	158	664	182.132	3	11.0397	40.1667	137.419	4004	422.866	16.8333	37.8441	68	137.139	5254	497.617	8	15.4781	32.5	64.7595
DTA_ZM00201_consensus	DNA	D	549	161	12.7095	2	2.11811	12	11.8154	799	24.2851	4	2.58805	34	19.734	1075	29.3021	0	0	36	20.6446
DTA_ZM00202_consensus	DNA	D	695	318	19.8298	23.0429	19.2772	155.154	120.675	771	18.5112	259.357	132.556	290.306	133.1	1054	22.6944	13.0398	5.73547	145.542	65.9297
DTA_ZM00203_consensus	DNA	D	549	133	10.4992	7.80556	8.26653	421.665	415.178	367	11.1547	62.2175	40.2554	383.356	222.504	468	12.7566	32.527	18.1115	715.792	410.479
DTA_ZM00204_consensus	DNA	D	123	616	217.046	2.5	11.8175	16.5	72.5133	1753	237.817	5	14.4394	13.5	34.9733	2495	303.548	8.5	21.1251	14.5	37.1142
DTA_ZM00205_consensus	DNA	D	905	856	40.9922	30.7	19.7234	1000.92	597.844	2848	52.5118	178.983	70.2504	3744	1318.24	3794	62.7352	143.667	48.5279	3846.48	1338.11
DTA_ZM00206_consensus	DNA	D	740	21	1.22988	26.604	20.9029	359.204	262.391	40	0.901974	47.3988	22.752	963.881	415.049	27	0.546003	36.3731	15.0256	960.1	408.472
DTA_ZM00207_consensus	DNA	D	802	1310	70.7902	71	51.4726	3872	2609.76	2187	45.503	119	52.7056	6234	2476.85	3161	58.9811	80	30.493	4598	1804.98
DTA_ZM00208_consensus	DNA	D	466	1588	147.686	49.25	61.4486	533.167	618.466	1515	54.2491	107.45	81.904	1991.08	1361.48	2377	76.3319	69.25	45.4274	1487.83	1005.18
DTA_ZM00209_consensus	DNA	D	579	82	6.13778	15	15.0628	164.833	153.888	205	5.908	171	104.906	280	154.095	295	7.62441	20	10.5593	203.667	110.744
DTA_ZM00210_consensus	DNA	D	158	328	89.969	28	103.037	435	1488.23	1086	114.693	58	130.393	1980	3993.15	1233	116.78	40	77.3904	1317	2624.25
DTA_ZM00211_consensus	DNA	D	535	95	7.69566	0	0	0	0	480	14.9711	52	34.525	430	256.108	430	12.0276	0	0	25	14.7117
DTA_ZM00212_consensus	DNA	D	786	377	20.7871	24	17.7534	752	517.171	855	18.1514	20.5	9.26437	480	194.593	949	18.0678	11	4.27813	273	109.35
DTA_ZM00213_consensus	DNA	D	1007	130	5.59487	9.5	5.48512	128.483	68.9694	231	3.82779	10.3167	3.6391	170.833	54.0569	350	5.20117	9.86667	2.99519	212.867	66.5511
DTA_ZM00214_consensus	DNA	D	784	179	9.89493	8.5	6.30369	161.833	111.581	362	7.70474	19.2857	8.73784	420.333	170.839	470	8.97107	2.5	0.974783	65.1667	26.169
DTA_ZM00215_consensus	DNA	D	593	356	26.0178	8.33333	8.17064	237.167	216.191	1064	29.94	56.3333	33.7439	654.75	351.827	1243	31.3674	28.8333	14.8636	599.333	318.193
DTA_ZM00216_consensus	DNA	D	1368	254	8.04681	20.75	8.81909	513.5	202.905	1062	12.954	31.3333	8.13589	1153.33	268.644	1393	15.238	21.5	4.80437	826.5	190.21
DTA_ZM00217_consensus	DNA	D	377	762	87.5971	19	29.3025	297	425.847	4025	178.152	25	23.555	572	483.462	5307	210.654	16	12.9737	488	407.526
DTA_ZM00218_consensus	DNA	D	157	76	20.9792	0	0	4	13.7721	302	32.0976	2	4.52496	8	16.2367	424	40.4137	1	1.94708	13	26.0688
DTA_ZM00219_consensus	DNA	D	195	108	24.003	3	8.94496	36	99.7945	568	48.6048	0	0	53	86.6063	690	52.9514	3	4.70295	22	35.5194
DTA_ZM00220_consensus	DNA	D	562	54	4.16422	12.719	13.1586	314.954	302.935	136	4.03802	23.5683	14.8962	464.81	263.541	191	5.0858	20.1504	10.9605	486.511	272.542
DTA_ZM00221_consensus	DNA	D	473	171	15.6679	1	1.22922	3	3.42846	332	11.7123	1	0.750971	1	0.67367	457	14.4583	0	0	5	3.32802
DTA_ZM00222_consensus	DNA	D	665	264	17.2051	27.75	24.2624	666.083	541.434	774	19.4216	80.5833	43.0436	1942.25	930.661	918	20.6578	62.25	28.6155	2140.42	1013.34
DTA_ZM00223_consensus	DNA	D	751	559	32.2588	36.4333	28.2066	523.75	376.984	4161	92.4535	70.3357	33.2675	577.783	245.151	4847	96.5819	46.5119	18.9325	561.795	235.513
DTA_ZM00224_consensus	DNA	D	551	56	4.40466	7.16667	7.56236	64.6667	63.4407	145	4.39119	15.4167	9.93856	149.167	86.2637	165	4.48121	9.33333	5.17809	139.083	79.4695
DTA_ZM00225_consensus	DNA	D	793	168	9.18147	20.6929	15.1719	60.3958	41.1692	549	11.5522	26.1738	11.7241	101.506	40.7875	548	10.3412	27.3731	10.552	88.8005	35.2549
DTA_ZM00226_consensus	DNA	D	1111	190	7.41166	53.7167	28.1117	857	416.971	489	7.34447	59.5167	19.0287	2586.53	741.843	560	7.54287	35.4167	9.74491	1881.53	533.181
DTA_ZM00227_consensus	DNA	D	955	170	7.71474	5	3.0441	227.5	128.771	347	6.06306	22	8.18284	380.333	126.902	384	6.01715	22.5	7.20217	240.5	79.2846
DTA_ZM00228_consensus	DNA	D	692	213	13.3398	11.5	9.66237	153	119.515	344	8.29503	16	8.21294	268	123.406	473	10.2286	12.5	5.52189	219.5	99.8632
DTA_ZM00229_consensus	DNA	D	536	3344	270.382	226.5	245.694	935	942.943	7123	221.75	168.333	111.555	1237.5	735.679	10580	295.382	44.5	25.3793	939.5	551.835
DTA_ZM00230_consensus	DNA	D	157	13	3.58856	0	0	0	0	46	4.88904	0	0	2	4.05918	59	5.62361	0	0	0	0
DTA_ZM00231_consensus	DNA	D	743	1902	110.942	299	233.978	5379	3913.38	4319	96.9974	640	305.968	7674	3291.1	5751	115.829	528	217.235	8862	3755.09
DTA_ZM00232_consensus	DNA	D	782	225	12.4696	4	2.97403	9.53333	6.58987	905	19.3111	6.33333	2.8768	42.9833	17.5146	1072	20.514	1.33333	0.521214	20.65	8.31362
DTA_ZM00233_consensus	DNA	D	1160	484	18.0827	30.5429	15.3089	108.196	50.4187	1126	16.1974	28.5405	8.73952	186.873	51.3329	1590	20.5117	26.1731	6.89734	154.367	41.8961
DTA_ZM00234_consensus	DNA	D	543	1299	103.678	7	7.49532	359.5	357.88	5690	174.855	19.5	12.7561	449.5	263.778	7725	212.893	20.5	11.5409	283	164.083
DTA_ZM00235_consensus	DNA	D	750	688	39.756	30.3333	23.5153	1074.17	774.193	2327	51.7727	100.417	47.5586	1544.83	656.339	2871	57.2842	104.833	42.7289	1876.92	787.881
DTA_ZM00236_consensus	DNA	D	678	182	11.6337	0	0	4	3.18911	574	14.1269	0	0	8	3.75983	646	14.2582	1	0.450873	13	6.03658
DTA_ZM00237_consensus	DNA	D	750	317	18.3178	15	11.6284	185	133.337	1768	39.3357	36	17.0501	171	72.6512	2079	41.4816	20	8.15179	265	111.24
DTA_ZM00238_consensus	DNA	D	177	194	47.5012	22	72.2672	584	1783.52	581	54.7732	73	146.499	781	1406	821	69.4117	51	88.0807	1078	1917.44
DTA_ZM00239_consensus	DNA	D	162	226	60.4602	0	0	12	40.041	679	69.9391	0	0	2	3.9339	856	79.0718	2	3.77397	11	21.3774
DTA_ZM00240_consensus	DNA	D	730	366	21.7287	20	15.9294	556	411.709	884	20.2067	49.5	24.0861	1409	615.03	1230	25.2142	29	12.1439	713	307.499
DTA_ZM00241_consensus	DNA	D	891	411	19.9913	24.6929	16.1133	44.8958	27.2375	623	11.6674	30.1738	12.0292	194.506	69.5606	969	16.2745	20.3731	6.98978	124.8	44.0977
DTA_ZM00242_consensus	DNA	D	782	636	35.2473	6	4.46104	94	64.977	973	20.7621	44.5	20.2133	588	239.595	1605	30.7136	29	11.3364	747	300.74
DTA_ZM00243_consensus	DNA	D	156	166	46.1168	3	11.1812	217	751.924	462	49.4177	21	47.8167	433	884.446	595	57.0762	9	17.6361	595	1200.8
DTA_ZM00244_consensus	DNA	D	706	241	14.7941	53.8333	44.3341	2444.33	1871.52	1756	41.5036	72.2857	36.3691	1320.42	595.956	2193	46.4833	69.6667	30.1651	1253.33	558.906
DTA_ZM00245_consensus	DNA	D	1149	859	32.4003	30.5	15.4338	493.5	232.17	1353	19.6491	33	10.2018	393.5	109.127	1950	25.3967	31.6667	8.42493	926	253.728
DTA_ZM00246_consensus	DNA	D	1160	255	9.52704	8	4.00981	84.8333	39.5319	337	4.84772	11	3.36837	78.8333	21.6551	350	4.51516	2	0.527055	34.8333	9.45397
DTA_ZM00247_consensus	DNA	D	592	60	4.39244	1	0.982132	12	10.9572	223	6.28563	2	1.20003	64	34.4482	327	8.26587	4	2.06549	42	22.336
DTA_ZM00248_consensus	DNA	D	681	216	13.7462	25.0429	21.381	88.6958	70.4036	710	17.3971	30.8571	16.0951	178.473	83.5089	940	20.6559	22.7064	10.1926	184.667	85.3728
DTA_ZM00249_consensus	DNA	D	200	27	5.85073	13	37.7925	631	1705.45	108	9.01072	1	1.77605	40	63.7291	178	13.3184	8	12.2277	139	218.807
DTA_ZM00250_consensus	DNA	D	612	160	11.3304	13	12.3505	219	193.433	538	14.6689	10	5.80408	188.333	98.0582	776	18.9746	17	8.49144	166	85.3953
DTA_ZM00251_consensus	DNA	D	549	97	7.65729	2	2.11811	4.25	4.18461	573	17.416	1.75	1.13227	16.6917	9.68803	664	18.0992	1.1	0.612498	40.3667	23.1488
DTA_ZM00252_consensus	DNA	D	536	1443	116.675	48.5	52.61	1415.5	1427.53	2335	72.6922	110.667	73.3393	4981.5	2961.44	3264	91.1272	118.833	67.7731	5123	3009.1
DTA_ZM00253_consensus	DNA	D	961	323	14.5665	75.5	45.6789	1642.5	923.891	504	8.7513	60	22.1775	1733	574.623	680	10.5888	45	14.3144	2403.5	787.404
DTA_ZM00254_consensus	DNA	D	639	2016	136.731	75.0833	68.3179	1613.33	1364.78	12528	327.15	150.667	83.7531	2520.83	1257.05	13751	322.03	76.8667	36.7723	1993.33	982.101
DTA_ZM00255_consensus	DNA	D	876	137	6.77786	5	3.31862	120	74.0485	609	11.6006	12	4.86588	314	114.218	793	13.5466	11	3.8386	520	186.886
DTA_ZM00256_consensus	DNA	D	901	824	39.635	139.5	90.0204	2084	1250.29	8028	148.678	189	74.5112	3394	1200.31	9807	162.882	174	59.0349	5949.5	2078.9
DTA_ZM00257_consensus	DNA	D	607	124	8.85338	27.25	26.1017	1824.58	1624.85	249	6.84504	31.0833	18.1896	487.25	255.783	323	7.963	24.75	12.4644	383.25	198.779
DTA_ZM00258_consensus	DNA	D	829	833	43.5478	39.5	27.7035	845	550.987	1406	28.3006	909.5	389.702	1692	650.36	1946	35.1278	59.5	21.9405	1117.5	424.395
DTA_ZM00259_consensus	DNA	D	1117	858	33.2897	9.5	4.94495	285.167	138.002	1088	16.2533	13	4.13404	230.667	65.8021	1633	21.8774	17.1667	4.69804	338.5	95.4075
DTA_ZM00260_consensus	DNA	D	1091	205	8.14339	12.4167	6.61717	114.267	56.6153	548	8.38149	26.4167	8.60078	314.467	91.8455	780	10.6987	9.16667	2.56845	256.333	73.9703
DTA_ZM00261_consensus	DNA	D	516	976	81.974	68	76.6216	1032	1081.11	4080	131.94	157.333	108.307	1745	1077.59	5214	151.211	76.8333	45.5181	1477.33	901.376
DTA_ZM00262_consensus	DNA	D	484	103	9.22291	1	1.20129	41	45.7907	299	10.3084	2.5	1.83476	90.5	59.5815	377	11.6562	4	2.52638	93	60.4943
DTA_ZM00263_consensus	DNA	D	836	534	27.6829	57	39.6424	1942	1255.69	3039	60.6583	268	113.871	3428	1306.6	3500	62.6505	167	61.0653	3653	1375.69
DTA_ZM00264_consensus	DNA	D	841	341	17.5725	25	17.2837	596	383.08	1970	39.0873	32	13.5157	1022.67	387.477	2443	43.47	28	10.1776	731.5	273.839
DTA_ZM00265_consensus	DNA	D	737	1724	101.378	27.5667	21.7475	519.65	381.138	3408	77.161	73.2167	35.288	1215.4	525.484	4342	88.1627	32	13.2729	1042.73	445.434
DTA_ZM00266_consensus	DNA	D	157	18	4.96877	0	0	0	0	39	4.14506	0	0	0	0	70	6.67208	0	0	0	0
DTA_ZM00267_consensus	DNA	D	641	505	34.1436	32	29.0258	125	105.412	1259	32.7743	112	62.0647	615	305.721	2168	50.6132	62	29.5677	480	235.755
DTA_ZM00268_consensus	DNA	D	154	12	3.37704	39.5	149.131	75.5	265.012	13	1.4086	26	59.9704	80.5	166.565	30	2.91517	19.5	38.7077	76.5	156.393
DTA_ZM00270_consensus	DNA	D	952	274	12.4735	17	10.3825	420.5	238.763	1276	22.3655	14	5.22367	257.5	86.1883	1658	26.0621	16.6667	5.35175	300.667	99.4318
DTA_ZM00271_consensus	DNA	D	649	104	6.94488	0	0	8	6.66322	180	4.628	0	0	2	0.981959	257	5.92586	0.5	0.23551	12.5	6.06377
DTA_ZM00272_consensus	DNA	D	823	125	6.58243	0	0	16	10.5089	436	8.84	3	1.29481	151	58.4635	516	9.38237	2	0.742872	65	24.8651
DTA_ZM00273_consensus	DNA	D	245	486	85.9698	6	14.2389	37.6667	83.1055	2406	163.868	6	8.69901	91.3333	118.788	2915	178.047	6	7.48633	59.6667	76.6731
DTA_ZM00274_consensus	DNA	D	210	277	57.1658	2	5.53736	13	33.4628	1065	84.6244	8	13.5318	42	63.7291	1271	90.5709	2	2.91135	24	35.9807
DTA_ZM00275_consensus	DNA	D	653	115	7.63239	26.9667	24.0108	383	317.048	511	13.0579	32.3667	17.6064	599.217	292.401	645	14.7812	28.25	13.2248	652.367	314.525
DTA_ZM00276_consensus	DNA	D	716	105	6.35554	1.25	1.01505	93.2667	70.4129	258	6.01274	8.58333	4.25821	134.8	59.9908	364	7.60766	5.16667	2.20588	179.333	78.8543
DTA_ZM00277_consensus	DNA	D	496	399	34.8632	37.5	43.9583	591.5	644.632	840	28.2594	65.5	46.9077	889.5	571.442	1422	42.9023	95.5	58.858	1248.5	792.472
DTA_ZM00278_consensus	DNA	D	653	119	7.89787	0	0	0	0	256	6.54173	0	0	2	0.975944	383	8.77704	0	0	10	4.8213
DTA_ZM00280_consensus	DNA	D	662	139	9.09982	1	0.878282	11	8.98201	302	7.61228	1	0.53657	2	0.962676	370	8.36385	1	0.46177	18	8.56035
DTA_ZM00281_consensus	DNA	D	379	327	37.3925	1.9	2.91478	28.3667	40.4583	624	27.4733	2.7	2.53052	98.1833	82.548	789	31.153	4.15	3.34729	141.783	117.778
DTA_ZM00282_consensus	DNA	D	817	104	5.5168	4.33333	3.08384	48.6667	32.1994	235	4.79967	28.1667	12.2461	306.667	119.606	322	5.89789	2.2	0.823161	133.5	51.4442
DTA_ZM00283_consensus	DNA	D	536	1901	153.707	100	108.474	3072	3098.1	6348	197.623	154	102.056	3874	2303.05	8457	236.11	107.2	61.1384	3464.5	2034.95
DTA_ZM00284_consensus	DNA	D	548	1392	110.087	177.333	188.149	3305	3260.09	3744	114.004	283.5	183.763	6261	3640.59	5228	142.764	152.2	84.902	4523.5	2598.79
DTA_ZM00285_consensus	DNA	D	854	90	4.56731	24.1667	16.4532	395.5	250.338	185	3.61476	42.6667	17.7466	470.167	175.429	267	4.6786	17.1667	6.14486	192.5	70.9659
DTA_ZM00286_consensus	DNA	D	601	1133	81.7018	6.33333	6.12702	72.25	64.9834	4965	137.851	34.0833	20.1443	216.292	114.676	5920	147.404	17.75	9.02834	330.905	173.343
DTA_ZM00287_consensus	DNA	D	1200	273	9.85956	2	0.969037	10	4.50461	563	7.82875	33	9.76826	344	91.3451	767	9.56482	12	3.05692	160	41.9774
DTA_ZM00288_consensus	DNA	D	760	222	12.6595	10	7.65029	37	26.3164	613	13.459	1	0.467381	13	5.45052	900	17.7211	0	0	9	3.72826
DTA_ZM00289_consensus	DNA	D	796	217	11.8147	2	1.46086	24	16.2981	1504	31.5283	1	0.446243	81	32.425	1685	31.6774	1	0.384035	36	14.2386
DTA_ZM00290_consensus	DNA	D	264	70	11.4913	5	11.0118	60.6667	124.218	175	11.0611	3	4.03647	71.3333	86.0987	247	14.0009	2	2.31585	4	4.77016
DTA_ZM00291_consensus	DNA	D	1257	483	16.6528	79.3833	36.7186	1620.5	696.871	8324	110.5	203.617	57.539	6972.55	1767.52	10312	122.764	242.4	58.9497	6896.62	1727.34
DTA_ZM00292_consensus	DNA	D	538	47	3.7861	0	0	1	1.00475	157	4.86948	1	0.660241	25	14.807	152	4.22789	0	0	20	11.7037
DTA_ZM00293_consensus	DNA	D	70	61	37.7666	52	431.914	66	509.665	109	25.9833	39	197.902	105	477.969	142	30.3566	68	296.958	189	850.043
DTA_ZM00294_consensus	DNA	D	301	156	22.4613	5	9.65818	513	921.276	484	26.8315	21	24.7821	514	544.132	621	30.8736	8	8.1247	287	300.187
DTA_ZM00295_consensus	DNA	D	539	1551	124.709	3	3.23612	428.25	429.484	6321	195.687	43.25	28.5024	1082.69	640.065	7862	218.276	59.6	33.8019	1195.44	698.257
DTA_ZM00296_consensus	DNA	D	929	290	13.5288	12.1	7.57289	50.25	29.2388	465	8.35224	22.2524	8.50835	185.283	63.5519	664	10.6958	8.42857	2.77346	94.9119	32.1649
DTA_ZM00297_consensus	DNA	D	570	1263	96.0294	76.5	78.033	1501.5	1423.93	2194	64.2284	263.333	164.103	5172.5	2891.57	3464	90.9422	254.667	136.578	5945	3283.63
DTA_ZM00298_consensus	DNA	D	913	576	27.3418	10	6.36826	457.5	270.869	838	15.3158	36	14.0061	1660.33	579.472	1201	19.685	29.5	9.87723	766.5	264.313
DTA_ZM00299_consensus	DNA	D	652	546	36.2928	19	16.9433	132	109.437	1743	44.6083	21	11.4408	268	130.977	2283	52.3988	29	13.5967	272	131.34
DTA_ZM00300_consensus	DNA	D	532	2291	186.633	153.667	167.942	5358.17	5444.32	3556	111.536	333.083	222.395	6690.67	4007.43	4839	136.115	189.667	108.984	5255.33	3110.04
DTA_ZM00301_consensus	DNA	D	717	196	11.8471	1	0.81091	1	0.75391	815	18.9672	3	1.48623	19.5	8.6661	988	20.6206	3	1.27905	28	12.2946
DTA_ZM00302_consensus	DNA	D	355	172	20.9979	30	49.1343	310	472.033	496	23.3141	46	46.0271	439	394.044	731	30.8143	35	30.1386	402	356.513
DTA_ZM00303_consensus	DNA	D	157	17	4.69273	0	0	0	0	55	5.84559	0	0	0	0	70	6.67208	0	0	0	0
DTA_ZM00304_consensus	DNA	D	547	84	6.6553	3	3.18879	41	40.5168	171	5.21644	3	1.94813	86.5	50.3891	225	6.15542	2	1.1177	33	18.9934
DTA_ZM00305_consensus	DNA	D	288	117	17.6063	0	0	0	0	347	20.1049	3	3.7001	13	14.3833	459	23.8497	2	2.12286	25	27.3291
DTA_ZM00306_consensus	DNA	D	873	286	14.198	4.5	2.99702	30.8333	19.0917	397	7.58825	3.5	1.42409	52.8333	19.2842	591	10.1306	1.5	0.525244	55.8333	20.1352
DTA_ZM00307_consensus	DNA	D	141	208	63.9323	1	4.12356	3	11.5011	489	57.8702	1.5	3.77882	1.2	2.71188	635	67.3934	0.2	0.433606	5	11.1642
DTA_ZM00308_consensus	DNA	D	707	281	17.2251	2	1.64476	20.0333	15.317	673	15.884	4.33333	2.17714	30.4	13.7013	943	19.9597	1	0.432379	22.9833	10.2346
DTA_ZM00309_consensus	DNA	D	566	218	16.6923	30.5429	31.3751	250.196	238.947	409	12.0579	27.5405	17.2838	284.873	160.377	553	14.6208	17.1731	9.27506	249.367	138.707
DTA_ZM00310_consensus	DNA	D	121	110	39.3988	0	0	6	26.8043	282	38.8892	0	0	3.2	8.42699	385	47.6144	0.7	1.76847	4	10.4076
DTA_ZM00311_consensus	DNA	D	636	109	7.42755	34.25	31.3109	533.083	453.082	431	11.308	189.583	105.883	1848.17	925.96	682	16.0469	190.583	91.6034	2425.42	1200.62
DTA_ZM00312_consensus	DNA	D	837	133	6.88656	2.16667	1.50508	134.167	86.6479	301	6.00076	72.4167	30.7325	1104.07	420.318	421	7.52695	42.6667	15.5829	994.133	373.935
DTA_ZM00313_consensus	DNA	D	553	392	30.7211	18.75	19.7137	425.6	416.021	2088	63.0044	41.5	26.6568	964.3	555.642	2955	79.9641	54.5	30.127	1783.25	1015.23
DTA_ZM00314_consensus	DNA	D	536	1283	103.738	113.5	123.118	3158.5	3185.33	2839	88.3825	180	119.287	3932	2337.53	3744	104.528	117	66.7275	5088.5	2988.84
DTA_ZM00315_consensus	DNA	D	792	628	34.3645	27.154	19.9342	157.383	107.417	1298	27.3473	102.815	46.1124	381.208	153.372	1655	31.2705	23.8476	9.20458	227.475	90.4244
DTA_ZM00316_consensus	DNA	D	849	43	2.19501	2.16667	1.4838	125.75	80.0643	133	2.61402	81.9167	34.2728	1260.32	473.021	162	2.85542	51.3333	18.4831	1132.38	419.916
DTA_ZM00317_consensus	DNA	D	845	107	5.48786	10.9357	7.52458	283.287	181.221	283	5.5885	39.4849	16.5981	588.91	222.075	369	6.5348	19.4504	7.03648	573.694	213.748
DTA_ZM00318_consensus	DNA	D	334	895	116.132	1	1.74079	8	12.9474	1226	61.2505	3	3.1905	27	25.7588	1746	78.2277	0.5	0.457623	28	26.393
DTA_ZM00319_consensus	DNA	D	542	140	11.1945	19	20.382	441	439.823	330	10.1597	67	43.9097	1175.5	691.085	542	14.9645	45	25.3803	1142.5	663.642
DTA_ZM00320_consensus	DNA	D	630	116	7.97983	3.9	3.59928	280.616	240.775	281	7.44271	12.4349	7.01111	357.306	180.72	434	10.3089	16.1123	7.8181	495.106	247.42
DTA_ZM00321_consensus	DNA	D	753	256	14.734	8.58333	6.62755	338.333	242.878	1430	31.6889	18.1667	8.56968	316.833	134.074	1863	37.0238	10.3667	4.20851	297.833	124.525
DTA_ZM00322_consensus	DNA	D	533	1179	95.8655	71	77.4503	1232	1249.46	1667	52.1884	162	107.962	1762.83	1053.88	2268	63.6764	92.6667	53.1472	1164.67	687.942
DTA_ZM00323_consensus	DNA	D	181	258	61.7756	0	0	131	391.229	553	50.9814	4	7.84993	255	448.921	763	63.0825	10	16.8891	210	365.273
DTA_ZM00324_consensus	DNA	D	460	315	29.6776	14.5	18.3274	79.1667	93.0301	324	11.7531	26.3333	20.3345	143.5	99.4036	530	17.2417	16	10.6328	147	100.609
DTA_ZM00325_consensus	DNA	D	416	5913	616.014	69.6667	97.3696	816.667	1061.18	7717	309.543	357.333	305.116	3518.67	2695.21	12216	439.439	245.833	180.647	3362.5	2544.76
DTA_ZM00326_consensus	DNA	D	561	100	7.72526	0	0	7	6.74488	136	4.04521	6	3.79903	108	61.3436	180	4.80145	4	2.17962	122	68.4659
DTA_ZM00327_consensus	DNA	D	813	255	13.5933	1	0.715157	49	32.5795	645	13.2384	14	6.11677	164	64.2778	669	12.314	2	0.75201	21.5	8.32578
DTA_ZM00328_consensus	DNA	D	480	66	5.95907	0	0	15	16.8923	281	9.76856	1	0.74002	41	27.2177	328	10.2258	0	0	19	12.462
DTA_ZM00329_consensus	DNA	D	924	281	13.1798	15	9.43868	106.333	62.2066	449	8.10849	28.0833	10.796	178.917	61.7002	755	12.2275	25.5	8.4363	277.667	94.6082
DTA_ZM00330_consensus	DNA	D	738	222	13.0368	3.16667	2.49481	76.9	56.326	407	9.20245	7.56667	3.64194	127	54.8347	566	11.4769	5.2	2.15393	28.5333	12.1723
DTA_ZM00331_consensus	DNA	D	947	443	20.2735	1.66667	1.02327	140.833	80.3886	1401	24.6862	58	21.7552	1081.73	363.981	1991	31.4618	42.25	13.6383	1125.22	374.079
DTA_ZM00332_consensus	DNA	D	1019	717	30.4945	18	10.2705	181.083	96.0601	1937	31.7191	52.8333	18.417	835.233	261.181	2452	36.0088	22.25	6.67482	307.967	95.1495
DTA_ZM00333_consensus	DNA	D	675	1003	64.3981	24	20.6728	622.333	498.377	2201	54.4104	33.6667	17.7166	1254.75	592.327	3009	66.7085	34.3333	15.5488	1207.37	563.135
DTA_ZM00334_consensus	DNA	D	490	504	44.577	42.25	50.1328	196.667	216.957	754	25.6768	42.45	30.7727	599.25	389.691	1063	32.4638	52.25	32.5967	750.333	482.098
DTA_ZM00335_consensus	DNA	D	171	159	40.2974	16	54.4021	238.2	752.982	270	26.3471	12	24.927	144.2	268.706	384	33.6045	16	28.6028	150.6	277.272
DTA_ZM00336_consensus	DNA	D	937	452	20.9062	21.154	13.1264	51.8542	29.9146	829	14.7632	24.5655	9.31258	93.0145	31.6314	1160	18.526	10.9564	3.57449	55.7338	18.7265
DTA_ZM00337_consensus	DNA	D	197	147	32.339	14.5	42.795	652.5	1790.41	461	39.0481	13	23.4402	484.5	783.674	555	42.1589	21	32.5865	809.5	1293.68
DTA_ZM00338_consensus	DNA	D	577	61	4.58173	27.6667	27.8787	856.583	802.477	367	10.6134	125.417	77.2083	2662.46	1470.33	473	12.2673	83.4167	44.1938	2769.49	1511.13
DTA_ZM00339_consensus	DNA	D	167	137	35.5533	0	0	3	9.71055	362	36.1708	2	4.25401	12	22.8967	418	37.4561	4	7.32196	10	18.8521
DTA_ZM00340_consensus	DNA	D	224	114	22.0563	0	0	3	7.23956	279	20.7836	0	0	4	5.6901	452	30.1963	0	0	2	2.81099
DTA_ZM00341_consensus	DNA	D	599	199	14.398	1	0.970655	0	0	510	14.2072	0	0	3	1.59589	722	18.0374	2	1.02067	7.5	3.94195
DTA_ZM00342_consensus	DNA	D	608	37	2.63739	30.6667	29.3261	917.583	815.794	186	5.10475	125.417	73.2717	2761.46	1447.25	242	5.95627	92.4167	46.4655	2887.49	1495.18
DTA_ZM00343_consensus	DNA	D	612	228	16.1458	4	3.80015	121	106.874	505	13.7691	7	4.06285	255	132.769	626	15.3068	4	1.99799	109	56.0728
DTA_ZM00344_consensus	DNA	D	192	178	40.1786	1	3.02824	66	185.815	432	37.5446	27	49.9513	717.5	1190.77	543	42.3215	35.5	56.5212	1134	1859.47
DTA_ZM00345_consensus	DNA	D	173	185	46.3449	1.5	5.04123	3	9.37376	377	36.3631	3	6.1597	9	16.5769	479	41.4335	0.5	0.883503	21	38.2164
DTA_ZM00346_consensus	DNA	D	529	1607	131.655	0.166667	0.183183	18	18.3931	3868	122.01	1.16667	0.783386	20.3333	12.2479	5482	155.077	0	0	24.1667	14.3826
DTA_ZM00347_consensus	DNA	D	657	239	15.7655	8	7.07972	114	93.7947	578	14.6801	4	2.16261	54.5833	26.473	751	17.1056	2	0.930569	32.5	15.5738
DTA_ZM00348_consensus	DNA	D	175	184	45.5676	1	3.32241	9	27.7999	594	56.6388	0	0	1	1.82083	890	76.1052	0	0	11	19.7894
DTA_ZM00350_consensus	DNA	D	572	1167	88.4201	13	13.2141	347.25	328.16	3528	102.92	23.9167	14.8521	654.525	364.618	4518	118.199	27.6	14.7502	698.271	384.331
DTA_ZM00351_consensus	DNA	D	808	746	40.0132	33.5	24.106	498.5	333.498	1200	24.7819	34.6667	15.24	587.833	231.82	1752	32.4478	30.3333	11.4761	1464.17	570.501
DTA_ZM00352_consensus	DNA	D	386	65	7.29797	8.16667	12.3013	23.3333	32.676	191	8.2568	2	1.84046	72.3333	59.7117	249	9.65328	5.83333	4.6197	73.3333	59.8124
DTA_ZM00353_consensus	DNA	D	235	70	12.9094	0.2	0.494828	10	23.0023	470	33.373	1.4	2.11614	21	28.4747	572	36.4243	3	3.90245	23.7333	31.7957
DTA_ZM00354_consensus	DNA	D	766	185	10.4669	3.5	2.65663	59	41.6353	308	6.70946	3.83333	1.77759	118.333	49.2251	449	8.77163	0.5	0.199538	70.1667	28.8389
DTA_ZM00355_consensus	DNA	D	825	256	13.4481	16	11.2761	316.333	207.267	727	14.7044	79.4524	34.2088	1242.83	480.028	1036	18.7918	49.1667	18.218	780.667	297.913
DTA_ZM00356_consensus	DNA	D	166	585	152.73	21	73.5534	603	1963.58	1373	138.016	26	55.6352	820	1574.03	1766	159.201	28.5	52.4833	1279	2425.71
DTA_ZM00357_consensus	DNA	D	567	559	42.7272	10.1667	10.4253	85.8333	81.8299	1601	47.1166	15.9167	9.97134	157	88.2317	1924	50.7791	3.83333	2.0667	191.417	106.285
DTA_ZM00358_consensus	DNA	D	135	86	27.6084	0	0	0	0	386	47.7111	0	0	0	0	520	57.6411	1	2.26438	2	4.66416
DTA_ZM00359_consensus	DNA	D	1072	236	9.54098	173.633	94.1738	6809.83	3433.84	2950	45.919	683.7	226.545	20797.4	6181.9	3668	51.2032	558.15	159.162	17469.9	5130.64
DTA_ZM00360_consensus	DNA	D	174	105	26.1527	1.5	5.01226	3	9.31989	254	24.3585	0	0	6	10.9878	363	31.2191	0.5	0.878425	8	14.475
DTA_ZM00361_consensus	DNA	D	845	188	9.64222	0	0	13	8.31621	497	9.81443	0	0	21.5	8.10755	629	11.1393	1	0.361766	16.5	6.14758
DTA_ZM00362_consensus	DNA	D	846	327	16.7515	41.9667	28.842	809.583	517.285	580	11.4399	81.7	34.3033	2852.3	1074.32	746	13.1957	45.4167	16.4108	2188.83	814.553
DTA_ZM00363_consensus	DNA	D	667	63	4.09346	20.5	17.8698	716	580.265	132	3.30228	34.5	18.3729	1048	500.661	172	3.85892	24	10.9994	561	264.798
DTA_ZM00364_consensus	DNA	D	167	161	41.7816	2	6.96314	3	9.71055	594	59.352	0	0	5	9.54029	766	68.6396	0	0	5	9.42607
DTA_ZM00365_consensus	DNA	D	596	246	17.8881	20	19.5108	572	518.786	590	16.5185	14	8.34385	490	261.974	790	19.8355	27.5	14.1049	787	415.724
DTA_ZM00366_consensus	DNA	D	809	208	11.1427	38	27.3103	1803	1204.72	332	6.84786	22	9.65959	525	206.785	576	10.6546	20	7.55728	760.5	295.956
DTA_ZM00367_consensus	DNA	D	692	214	13.4024	5.75	4.83118	99.25	77.5288	423	10.2	13.25	6.80134	239.25	110.168	607	13.1264	12.75	5.63233	319.583	145.397
DTA_ZM00368_consensus	DNA	D	554	539	42.1653	128	134.336	2624.83	2561.13	867	26.1141	148.917	95.4813	3698.17	2127.08	1208	32.6302	80.6667	44.5111	3186.83	1811.03
DTA_ZM00371_consensus	DNA	D	560	150	11.6086	44.8333	46.5484	663	639.977	567	16.8951	69.1667	43.8726	972	553.078	643	17.1825	70.8333	38.6664	996.333	560.136
DTA_ZM00372_consensus	DNA	D	875	718	35.5625	10.5	6.97707	251	155.062	1824	34.7842	30	12.1786	359	130.736	2398	41.0113	19.5	6.81256	243	87.433
DTA_ZM00373_consensus	DNA	D	667	4782	310.713	194	169.109	7646.5	6196.92	9688	242.367	278.5	148.315	6572.17	3139.72	12993	291.505	253.333	116.105	5378.33	2538.63
DTA_ZM00374_consensus	DNA	D	131	81	26.7972	0	0	0	0	253	32.2266	0	0	0	0	303	34.6126	0	0	0	0
DTA_ZM00375_consensus	DNA	D	495	588	51.4811	7.31667	8.59409	459.2	501.459	1015	34.2158	9.28333	6.66167	231.433	148.98	1325	40.0565	8.56667	5.29043	199.2	126.696
DTA_ZM00376_consensus	DNA	D	628	722	49.8257	189.833	175.754	7010.17	6034.03	1728	45.9145	1074	607.476	14764.5	7491.47	2525	60.1678	981.833	477.928	19722	9887.09
DTA_ZM00377_consensus	DNA	D	238	20	3.64191	0	0	8	18.1699	110	7.71225	1	1.49248	27.5	36.8183	145	9.11704	0	0	11.5	15.2124
DTA_ZM00378_consensus	DNA	D	156	33	9.1678	0	0	0	0	72	7.70147	1	2.27698	5	10.213	106	10.1682	0	0	3	6.05444
DTA_ZM00379_consensus	DNA	D	164	52	13.7415	0	0	0	0	142	14.4481	0	0	3	5.82888	183	16.6982	0	0	3	5.7591
DTA_ZM00380_consensus	DNA	D	454	42	4.00931	3	3.842	21.3333	25.4005	52	1.91123	4	3.1296	15.5	10.8789	75	2.47211	3	2.01999	28.6667	19.8792
DTA_ZM00381_consensus	DNA	D	879	62	3.05688	4.5	2.97657	84.5	51.9645	217	4.11942	12.6667	5.11868	182.5	66.1579	340	5.78832	6.83333	2.37644	269.833	96.646
DTA_ZM00382_consensus	DNA	D	142	38	11.5977	2	8.18905	0	0	149	17.5091	0	0	1	2.24398	159	16.756	0	0	0	0
DTA_ZM00383_consensus	DNA	D	384	853	96.2706	20	30.2824	209	294.208	9096	395.262	19	17.5755	168	139.407	11524	449.091	20	15.9215	171	140.198
DTA_ZM00384_consensus	DNA	D	538	163	13.1305	0	0	9	9.04272	273	8.46732	4	2.64096	35.2	20.8482	376	10.4585	1.7	0.965941	27	15.8001
DTA_ZM00385_consensus	DNA	D	840	404	20.8439	12.5	8.65212	104.483	67.2367	812	16.1303	11.8167	4.9969	250.333	94.9615	1074	19.1332	9.86667	3.59067	117.367	43.9888
DTA_ZM00386_consensus	DNA	D	169	90	23.0798	5	17.2018	65	207.905	239	23.5981	10	21.0183	161	303.562	337	29.8405	4	7.23531	87.5	163.004
DTA_ZM00387_consensus	DNA	D	395	64	7.02197	0	0	2	2.73698	117	4.94259	3	2.69779	58	46.7885	161	6.09946	0	0	3	2.39112
DTC_ZM00001_consensus	DNA	D	8391	2077	10.7275	23.8273	1.65102	706.896	45.5387	5233	10.4064	385.186	16.3058	1478.12	56.131	6983	12.4535	180.221	6.56563	1458.97	54.7404
DTC_ZM00002_consensus	DNA	D	8934	4052	19.6562	46.3156	3.01421	1134.36	68.6348	8276	15.4575	267.688	10.6431	2568.63	91.6145	9955	16.6747	112.789	3.85927	1553.91	54.7591
DTC_ZM00003_consensus	DNA	D	5314	13186	107.539	161.196	17.637	825.86	84.0086	32845	103.137	549.767	36.7487	1410.39	84.5719	39291	110.646	436.42	25.1054	1336.27	79.1682
DTC_ZM00004_consensus	DNA	D	8255	9195	48.2737	945.657	66.6052	4843.13	317.138	23952	48.4161	3326.87	143.154	13042.6	503.447	33339	60.4363	3048.07	112.873	15432.7	588.573
DTC_ZM00005_consensus	DNA	D	7350	913	5.38343	33.724	2.66774	825.803	60.7334	2761	6.26823	216.617	10.4686	867.337	37.6018	3765	7.6655	126.226	5.24983	722.77	30.9592
DTC_ZM00006_consensus	DNA	D	10636	655	2.66894	3.83333	0.209551	58.25	2.96044	5335	8.36993	8.33333	0.278308	171.833	5.14798	4889	6.87867	8.08333	0.232325	114.667	3.39419
DTC_ZM00007_consensus	DNA	D	9706	12956	57.8504	11.3684	0.681009	312.5	17.404	27460	47.2091	134.539	4.9237	414.547	13.6095	32628	50.3052	61.7897	1.94608	382.549	12.4086
DTC_ZM00008_consensus	DNA	D	10900	9691	38.5317	4288.54	228.757	456.882	22.6577	32766	50.1606	9370.44	305.364	1039.95	30.4013	35046	48.1143	12086.4	338.964	1209.65	34.939
DTC_ZM00010_consensus	DNA	D	9492	9449	43.1424	9.72895	0.595936	350.839	19.9797	22693	39.8933	165.637	6.19847	427.941	14.3659	26852	42.3332	53.8337	1.73373	346.798	11.5026
DTC_ZM00011_consensus	DNA	D	11166	663	2.57331	507.197	26.4101	273.196	13.2256	2714	4.05581	1293.75	41.1565	574.252	16.3875	3322	4.4521	1650.35	45.1817	705.096	19.8805
DTC_ZM00012_consensus	DNA	D	8408	25506	131.47	1528.53	105.7	2261.17	145.372	57624	114.361	5831.38	246.356	5290	200.48	75060	133.591	3220.86	117.102	4773.86	178.753
DTC_ZM00013_consensus	DNA	D	6528	30406	201.862	532.5	47.4276	1360.17	112.629	100065	255.781	1011.5	55.039	2207.33	107.745	104336	239.175	1262.83	59.1357	2153.83	103.875
DTC_ZM00014_consensus	DNA	D	13385	14396	46.6122	105.235	4.57124	1435.17	57.9594	54813	68.333	226.823	6.01941	3237.68	77.0767	55789	62.3725	188.548	4.30614	3622.29	85.2004
DTC_ZM00015_consensus	DNA	D	5583	1470	11.4111	13	1.35384	69	6.68067	11138	33.2893	6	0.38174	108	6.16402	11008	29.5055	6	0.328524	155	8.7406
DTC_ZM00017_consensus	DNA	D	11881	1741	6.3507	19.5	0.954275	352.167	16.0226	9718	13.6486	24.8333	0.742449	440	11.8007	9991	12.584	25.6667	0.66039	437.5	11.5932
DTC_ZM00018_consensus	DNA	D	11532	2364	8.88421	1985.27	100.094	881.06	41.299	8040	11.6337	5054.48	155.688	1338.85	36.9943	8684	11.2688	7848.33	208.045	1365.22	37.2714
DTC_ZM00020_consensus	DNA	D	8415	642	3.30641	4.83333	0.333952	91.4167	5.87233	2200	4.36249	21.6667	0.914582	368.333	13.9475	2168	3.85539	23.0833	0.838549	218.5	8.17475
DTC_ZM00021_consensus	DNA	D	8239	2313	12.1668	23.8218	1.68109	695.242	45.6142	6597	13.361	226.313	9.75709	1164.06	45.0205	7634	13.8657	95.1117	3.52893	736.528	28.1444
DTC_ZM00022_consensus	DNA	D	7716	879	4.93711	15	1.13029	282	19.7559	2243	4.85068	73.6667	3.39128	1380.5	57.0102	2694	5.22478	63.4167	2.51244	853.333	34.818
DTC_ZM00025_consensus	DNA	D	10158	1428	6.09251	2	0.114476	32.5	1.72947	6291	10.3342	9	0.314716	55.7	1.74725	7924	11.6734	9	0.270843	116.5	3.61073
DTC_ZM00026_consensus	DNA	D	8740	3345	16.5867	28.3707	1.88734	572.186	35.3887	6507	12.4232	189.793	7.71352	819.203	29.8668	8550	14.6392	98.3519	3.43997	915.202	32.9673
DTC_ZM00027_consensus	DNA	D	7818	9648	53.4832	9.66667	0.718907	126.333	8.73496	32278	68.8932	23.6667	1.07529	240.167	9.7887	37376	71.5418	18.25	0.713594	232.667	9.36948
DTC_ZM00028_consensus	DNA	D	7344	3845	22.6903	11.8935	0.941604	545.749	40.1697	11596	26.3476	73.7812	3.5686	873.046	37.8802	13588	27.6876	49.6934	2.06847	737.769	31.6275
DTC_ZM00030_consensus	DNA	D	6856	10374	65.577	206.4	17.5037	2808.23	221.412	32017	77.9247	811.483	42.043	9750.52	453.174	34489	75.2788	509.917	22.7359	8154.27	374.448
DTC_ZM00031_consensus	DNA	D	8037	734	3.95802	15	1.08515	283	19.0341	2608	5.41476	58.6667	2.59288	838	33.2245	3321	6.18355	59.4167	2.25995	840.667	32.9312
DTC_ZM00034_consensus	DNA	D	7561	5911	33.8811	77	5.92111	742	53.0473	25678	56.6693	96	4.51	1378	58.0735	30485	60.335	89	3.59828	1254	52.215
DTC_ZM00035_consensus	DNA	D	10411	395	1.6443	521.516	29.1251	344.663	17.8954	676	1.08348	1426.86	48.6825	834.166	25.531	868	1.24764	1626.78	47.7661	951.069	28.7605
DTC_ZM00036_consensus	DNA	D	6249	6764	46.9104	18.4	1.71198	463.65	40.1069	24336	64.9837	92.7	5.26931	1293.93	65.9796	26800	64.1781	62.9167	3.07779	1281.43	64.5599
DTC_ZM00038_consensus	DNA	D	7560	9930	56.925	32.0667	2.46617	833.9	59.6254	34768	76.7403	198.533	9.32816	1908.35	80.4349	37010	73.2588	96.5833	3.90539	1568.93	65.3371
DTC_ZM00040_consensus	DNA	D	5103	183	1.55418	416.79	47.4879	345.343	36.5817	381	1.24585	436.954	30.4155	1087.75	67.9222	433	1.26977	761.571	45.6214	1090.65	67.2882
DTC_ZM00041_consensus	DNA	D	10167	781	3.32916	25.3333	1.44874	598.167	31.803	4376	7.18208	31	1.08306	577.817	18.1095	3982	5.86099	16.6667	0.501118	427.167	13.2276
DTC_ZM00042_consensus	DNA	D	11795	3291	12.0922	3081.81	151.915	1163.27	53.3116	8949	12.6602	5737.84	172.796	1554.95	42.0075	10042	12.7405	9563.75	247.865	1701.4	45.4137
DTC_ZM00043_consensus	DNA	D	6095	997	7.0892	3.07627	0.293456	74.0319	6.56575	2761	7.55889	19.4195	1.13174	203.451	10.6364	3075	7.54978	15.6552	0.785181	187.631	9.69186
DTC_ZM00044_consensus	DNA	D	7007	15375	95.0953	626.444	51.9807	6278.7	484.369	40859	97.3019	1528.18	77.4686	25903.3	1177.96	52532	112.19	974.473	42.513	17249.5	775.034
DTC_ZM00045_consensus	DNA	D	7920	6611	36.1758	24	1.76189	499	34.0576	20181	42.519	109	4.88862	1751	70.4481	24937	47.1174	2508.5	96.8218	2893	115.001
DTC_ZM00047_consensus	DNA	D	8441	22546	115.758	428.087	29.4869	1414.09	90.5569	53403	105.569	1191.95	50.159	3370.06	127.219	67377	119.448	1013.88	36.7178	3243.99	120.994
DTC_ZM00048_consensus	DNA	D	9070	497	2.37479	19.505	1.25035	488.652	29.1227	1513	2.78354	342.635	13.4187	1401.83	49.2488	2230	3.67926	162.78	5.48627	1199.86	41.6486
DTC_ZM00049_consensus	DNA	D	10680	805	3.26663	666.348	36.2762	449.737	22.7629	3882	6.06527	1422.59	47.3143	1129.25	33.6919	4651	6.51685	1932.19	55.3047	1099.12	32.4003
DTC_ZM00050_consensus	DNA	D	11122	2555	9.95598	487.921	25.5069	277.31	13.4779	8862	13.2958	1039.41	33.1961	779.131	22.3221	9257	12.4552	1288.29	35.4091	877.195	24.8308
DTC_ZM00051_consensus	DNA	D	11593	3624	13.5478	3	0.150459	105.5	4.91921	20007	28.7973	19	0.58216	214.3	5.89026	22936	29.6063	22	0.580111	258.5	7.02008
DTC_ZM00052_consensus	DNA	D	11599	3328	12.4348	6964.76	349.122	733.757	34.1956	13342	19.194	11178.9	342.344	1303.34	35.805	13853	17.8725	14667.2	386.555	1691.34	45.9079
DTC_ZM00053_consensus	DNA	D	9077	11176	53.3605	5650.18	361.919	5712.82	340.21	44278	81.3975	13660.2	534.565	2985.23	104.796	50739	83.6493	15626.4	526.261	3285.57	113.958
DTC_ZM00055_consensus	DNA	D	8869	1190	5.81498	447.328	29.3253	750.931	45.7682	4070	7.65747	837.978	33.5616	1548.61	55.6384	4950	8.35205	990.031	34.1239	1245.4	44.2092
DTC_ZM00056_consensus	DNA	D	7894	912	5.00695	23.5	1.73086	406.5	27.8357	3311	6.99886	48	2.15988	627	25.3092	4738	8.98174	69.5	2.69136	1115	44.4687
DTC_ZM00057_consensus	DNA	D	10595	12463	50.9797	3058.23	167.827	4299.55	219.362	35286	55.5734	10085.8	338.137	4768.13	143.402	44437	62.7634	6183.44	178.408	5552.61	164.996
DTC_ZM00059_consensus	DNA	D	6259	5932	41.0745	19.2645	1.78955	836.105	72.2096	15401	41.0591	91.9584	5.21881	762.943	38.8414	19098	45.661	75.5037	3.68763	701.568	35.2892
DTC_ZM00060_consensus	DNA	D	9256	570	2.66887	22	1.38195	85	4.96403	4655	8.39193	14	0.537266	102	3.51144	4957	8.01416	6	0.198158	96	3.26531
DTC_ZM00061_consensus	DNA	D	9907	2379	10.4071	22.3168	1.30973	684.133	37.3282	6746	11.3624	213.768	7.66453	1912.7	61.5196	8336	12.5915	105.735	3.26256	1647.21	52.3461
DTC_ZM00062_consensus	DNA	D	9778	2045	9.06399	184	10.9411	3890.33	215.068	10729	18.3094	273	9.91739	4012.17	130.749	12546	19.2007	307.5	9.61345	5527.5	177.974
DTC_ZM00063_consensus	DNA	D	15583	3901	10.8493	78.3759	2.92431	1838.5	63.775	13788	14.7644	269.1	6.13405	1669.8	34.1446	17321	16.6335	138.606	2.71903	1914.97	38.6891
DTC_ZM00064_consensus	DNA	D	6723	3549	22.878	2431.5	210.282	503.772	40.5051	15169	37.6495	5342.28	282.259	1584.82	75.1148	16039	35.7007	7282.78	331.145	1626.97	76.1894
DTC_ZM00065_consensus	DNA	D	11487	840	3.16919	2409.98	121.983	1004.11	47.2515	3075	4.46688	5827.81	180.212	1825.71	50.6446	3331	4.33941	8352.57	222.279	1873.8	51.3564
DTC_ZM00066_consensus	DNA	D	11925	2311	8.39881	2225.56	108.511	907.854	41.1525	6471	9.05479	8167.35	243.281	3042.46	81.297	7877	9.88474	4890.92	125.377	1994.4	52.6539
DTC_ZM00067_consensus	DNA	D	10432	7136	29.6458	7431.06	414.167	720.794	37.3493	23267	37.2167	18810.1	640.485	1766.95	53.9716	25419	36.4631	24959	731.381	2239.42	67.5842
DTC_ZM00068_consensus	DNA	D	9931	865	3.77484	19.8333	1.16117	1057.17	57.5426	5257	8.83305	95.5	3.41582	2263.98	72.6421	5178	7.80246	75.6667	2.32914	2786.67	88.3424
DTC_ZM00069_consensus	DNA	D	10364	1524	6.37285	13.5	0.757353	229.167	11.9526	9738	15.6786	28.3333	0.97108	484.5	14.8962	10457	15.0988	21.1667	0.624323	395	11.999
DTC_ZM00070_consensus	DNA	D	8979	30359	146.533	496.524	32.1517	1112.89	66.9982	84011	156.125	791.065	31.2945	2208.28	78.3672	104248	173.741	618.642	21.0618	2058.65	72.1825
DTC_ZM00071_consensus	DNA	D	11096	3967	15.4943	2685.7	140.729	1208.76	58.886	17313	26.0358	6100.6	195.295	2054.45	58.9979	18914	25.5082	9859.77	271.634	2107.88	59.8076
DTC_ZM00072_consensus	DNA	D	11888	3240	11.8117	418.107	20.4489	624.272	28.386	7048	9.89288	995.907	29.7574	1721.26	46.1367	9268	11.6665	1174.66	30.2056	1768.14	46.8257
DTC_ZM00073_consensus	DNA	D	7811	12825	71.1585	655.77	48.8131	4673.55	323.429	28023	59.8651	2087.28	94.9203	14143.9	576.991	40350	77.3036	1946.07	76.1615	16402.4	661.118
DTC_ZM00076_consensus	DNA	D	11052	985	3.86252	600.805	31.6071	406.689	19.8912	1996	3.0136	1212.42	38.967	1254.29	36.1632	2416	3.27129	1775.55	49.1106	1219.54	34.7401
DTC_ZM00077_consensus	DNA	D	9991	1086	4.71082	11	0.640141	356	19.261	7606	12.7032	31.6667	1.12584	604.333	19.2742	8248	12.3539	10.3333	0.316166	388.25	12.2343
DTC_ZM00078_consensus	DNA	D	9349	567	2.62841	21.9454	1.3648	533.879	30.8686	1797	3.20737	331.61	12.5993	877.373	29.9038	1741	2.78674	150.045	4.90615	890.537	29.9891
DTC_ZM00081_consensus	DNA	D	9075	128194	612.205	162.067	10.3834	2344.4	139.645	345599	635.465	669.2	26.1935	4507.1	158.255	441724	728.395	741.25	24.9691	5396.6	187.219
DTC_ZM00082_consensus	DNA	D	11092	566	2.21148	3.16667	0.165991	71.9167	3.50476	4576	6.88401	20.1667	0.645816	395.167	11.3522	4053	5.46801	9.91667	0.2733	178.5	5.06647
DTC_ZM00083_consensus	DNA	D	10891	652	2.59451	7.16667	0.382597	168.417	8.35904	4404	6.74753	15.8333	0.516403	198.667	5.81253	4180	5.74343	9.91667	0.278344	195.333	5.64658
DTC_ZM00084_consensus	DNA	D	8933	12202	59.1984	5.47252	0.35619	137.675	8.33101	28792	53.7824	193.871	7.70904	269.244	9.60409	33307	55.7957	68.9105	2.35815	277.507	9.78034
DTC_ZM00085_consensus	DNA	D	9172	38690	182.814	1785.8	113.204	10669.9	628.832	84148	153.089	2744.26	106.278	18979.5	659.37	107891	176.029	1953.84	65.1192	16321.9	560.252
DTC_ZM00086_consensus	DNA	D	11179	3088	11.9715	4348.43	226.163	485.893	23.4951	8545	12.7548	7822.96	248.572	1231.29	35.0967	9044	12.1065	11728.9	320.73	1637.64	46.1204
DTC_ZM00088_consensus	DNA	D	7592	7109	40.5815	1250.41	95.7612	1468.77	104.577	34407	75.6234	2542.03	118.935	1857.71	77.9704	39938	78.7214	3171.88	127.716	2214.17	91.8187
DTC_ZM00089_consensus	DNA	D	12061	1866	6.70508	270	13.0158	14266	639.378	5070	7.01439	387	11.3976	17022.5	449.726	6854	8.504	258	6.53914	14323.5	373.889
DTC_ZM00090_consensus	DNA	D	11311	2509	9.61337	2644.77	135.95	1082.85	51.7496	8778	12.9497	6294.83	197.682	1934.36	54.4935	9196	12.1664	9969.7	269.442	1988.09	55.3365
DTC_ZM00091_consensus	DNA	D	7832	1868	10.3367	307.278	22.8113	5350.2	369.263	9258	19.7247	689.563	31.2742	5099.33	207.467	12272	23.448	814.322	31.7839	6101.01	245.248
DTC_ZM00092_consensus	DNA	D	9945	658	2.86746	8.83333	0.51643	174.167	9.46671	5163	8.66289	25.3333	0.904841	440.867	14.1257	4527	6.8119	23.3333	0.717226	444.417	14.069
DTC_ZM00093_consensus	DNA	D	9114	1116	5.30678	27.5	1.75435	596.5	35.3786	5492	10.0551	53	2.06562	731	25.5574	8672	14.2388	81.5	2.73359	1319	45.5631
DTC_ZM00094_consensus	DNA	D	11085	2036	7.96009	4	0.209805	72	3.51104	13793	20.7629	17	0.544751	121	3.47823	14950	20.1822	6	0.165462	160	4.54424
DTC_ZM00095_consensus	DNA	D	9001	9314	44.8458	1485.35	95.9466	1130.44	67.8883	40747	75.5389	3524.44	139.086	1997.96	70.7301	47545	79.0454	4628.24	157.184	2449.77	85.6864
DTC_ZM00096_consensus	DNA	D	10631	3974	16.2005	429.59	23.4948	711.984	36.2022	9418	14.7826	782.293	26.1385	1791.31	53.6915	10707	15.0715	1001.2	28.7892	1451.95	42.9986
DTC_ZM00097_consensus	DNA	D	11948	3047	11.0523	2667.78	129.821	642.574	29.0715	12315	17.1991	6276.84	186.608	1738.44	46.3632	12773	15.9978	10529.9	269.41	1902.98	50.1436
DTC_ZM00098_consensus	DNA	D	10601	1457	5.95647	483.295	26.5068	758.635	38.6834	3267	5.14242	1186.77	39.7655	1737.11	52.214	3591	5.0691	1483.07	42.7661	1391.68	41.3304
DTC_ZM00099_consensus	DNA	D	10601	1093	4.46837	3232.96	177.315	1056.05	53.8488	2910	4.58049	5872.69	196.777	1833.26	55.1043	3262	4.60468	9084.63	261.966	1783.27	52.9598
DTC_ZM00100_consensus	DNA	D	8817	5294	26.0219	17.6369	1.16304	447.486	27.4345	11433	21.6374	195.57	7.8789	512.595	18.5251	13659	23.1825	79.4096	2.75319	436.006	15.5686
DTC_ZM00101_consensus	DNA	D	7268	35032	208.894	34	2.71992	1601	119.074	113857	261.403	142	6.93998	1964	86.1062	127753	263.038	127	5.34162	2263	98.0272
DTC_ZM00102_consensus	DNA	D	8500	37280	190.078	1310.88	89.6676	2041.89	129.853	89895	176.475	6748.03	281.996	5858.63	219.627	117595	207.03	3817.74	137.3	5740.19	212.61
DTC_ZM00103_consensus	DNA	D	5187	2975	24.8569	11.4	1.27785	393.15	40.9714	11719	37.6999	59.2833	4.05977	979.767	60.1886	12793	36.9079	48.5833	2.86322	999.433	60.6617
DTC_ZM00104_consensus	DNA	D	10860	3914	15.6195	5853.34	313.376	633.204	31.5176	13583	20.8704	10368.8	339.144	1532.63	44.9693	14327	19.7419	15357.1	432.278	1957.66	56.7525
DTC_ZM00105_consensus	DNA	D	4806	21261	191.724	20.5	2.48006	884.167	99.4464	60322	209.439	98.5	7.28009	1487.33	98.6126	63854	198.823	126.833	8.0674	1373.5	89.975
DTC_ZM00106_consensus	DNA	D	3393	6999	89.3981	50	8.56797	769	122.513	21633	106.389	77.5	8.11339	1192.5	111.991	26113	115.169	58.5	5.27055	923.333	85.6745
DTC_ZM00107_consensus	DNA	D	5695	1195	9.0939	11	1.12303	292	27.7158	7490	21.9459	38	2.37014	167.5	9.37193	8004	21.0318	26.5	1.42245	182.5	10.089
DTC_ZM00108_consensus	DNA	D	6838	1674	10.6097	39	3.3161	83	6.56127	17240	42.0701	65	3.37652	353.5	16.4728	18937	41.4424	90.5	4.04579	430.5	19.8208
DTC_ZM00109_consensus	DNA	D	1053	218	8.97231	0	0	10	5.13346	1327	21.0285	1	0.337331	2	0.605215	1398	19.8674	2	0.580611	4	1.19594
DTC_ZM00110_consensus	DNA	D	150	59	17.0466	0	0	0	0	1762	196.011	3	7.10419	6	12.7458	2359	235.342	1	2.03795	9	18.8898
DTC_ZM00111_consensus	DNA	D	818	132	6.99353	1778.29	1263.98	448.517	296.39	88	1.79513	2111.42	916.867	1157.91	451.053	185	3.3844	1556.15	581.545	1748.85	673.094
DTC_ZM00112_consensus	DNA	D	427	587	59.578	12.6703	17.2525	104.084	131.764	2648	103.48	38.2117	31.7873	285.28	212.888	3836	134.435	21.5255	15.4102	354.829	261.619
DTC_ZM00113_consensus	DNA	D	564	2115	162.52	35	36.0812	293	280.82	4400	130.178	46.5	29.2859	277.5	156.78	6057	160.709	21.5	11.6532	276	154.066
DTC_ZM00114_consensus	DNA	D	862	96	4.82658	1820.78	1228.12	676.134	423.999	129	2.49717	2133.54	879.18	1315.55	486.306	174	3.02068	1556.71	552.059	1945.43	710.536
DTC_ZM00115_consensus	DNA	D	238	66	12.0183	3.96355	9.68277	78.8389	179.062	281	19.7013	6.91649	10.3227	395.487	529.497	385	24.2073	4.50085	5.78099	263.53	348.603
DTC_ZM00116_consensus	DNA	D	201	80	17.2492	30.9266	89.4598	62.5714	168.275	174	14.445	113.178	200.009	110.735	175.549	221	16.4535	91.2913	138.841	107.147	167.826
DTC_ZM00117_consensus	DNA	D	891	591	28.7465	1778.75	1160.73	310.792	188.552	1635	30.62	2099.49	836.989	1095.21	391.677	2156	36.2104	1552.39	532.609	1630.54	576.142
DTC_ZM00118_consensus	DNA	D	573	1398	105.737	48.4333	49.1452	751.233	708.695	2862	83.3452	184.9	114.622	3453.36	1920.42	4445	116.086	211.1	112.621	5176.46	2844.17
DTC_ZM00119_consensus	DNA	D	567	5622	429.718	66.8667	68.5675	819.5	781.276	10916	321.252	379.25	237.589	4711.83	2647.98	16018	422.754	306.267	165.12	4136.42	2296.77
DTC_ZM00120_consensus	DNA	D	869	1063	53.0139	11.8608	7.93572	131.174	81.5957	6492	124.659	84.6046	34.5827	706.891	259.203	9106	156.809	49.1568	17.2921	824.772	298.807
DTC_ZM00121_consensus	DNA	D	774	215	12.0385	1782.45	1338.96	585.583	408.965	516	11.1243	2145.34	984.554	1721.31	708.639	741	14.3265	1570.92	620.436	2497.13	1015.73
DTC_ZM00122_consensus	DNA	D	1438	7907	238.303	497.5	201.153	2776.33	1043.64	45589	529.013	1132.33	279.705	6005.88	1330.84	63977	665.775	825.5	175.486	7256.75	1588.77
DTC_ZM00123_consensus	DNA	D	981	1872	82.7014	16.3013	9.6615	408.807	225.262	21175	360.18	272.635	98.7181	1722.86	559.614	29846	455.281	118.26	36.8512	2007.76	644.347
DTC_ZM00124_consensus	DNA	D	832	430	22.3986	82.1468	57.4063	611.556	397.33	648	12.9962	1088.84	464.863	1470.25	563.088	843	15.1624	639.392	234.924	1935.27	732.311
DTC_ZM00125_consensus	DNA	D	259	53	8.86854	2	4.48975	0	0	358	23.0648	0	0	0	0	417	24.0934	0	0	5	6.07781
DTC_ZM00126_consensus	DNA	D	236	109	20.0166	1	2.46365	3	6.87145	833	58.8977	10	15.0513	20	27.0039	901	57.1315	5	6.47652	18	24.0125
DTH_ZM00001_consensus	DNA	D	3833	436	4.92974	1	0.151689	52	7.33337	2563	11.1577	16	1.48274	186	15.4626	3508	13.6957	12	0.957032	318	26.1195
DTH_ZM00003_consensus	DNA	D	4064	773	8.24331	1	0.143067	38	5.05439	3988	16.3745	7	0.611827	100	7.84069	4823	17.7593	4	0.300878	46	3.56354
DTH_ZM00004_consensus	DNA	D	5084	6185	52.7242	251.5	28.7623	3313.35	352.29	16571	54.3887	430.3	30.0643	7017	439.799	21015	61.8567	496.85	29.8747	9636.1	596.723
DTH_ZM00005_consensus	DNA	D	5088	604	5.14477	2.35	0.268542	123.017	13.0694	1728	5.66712	10.7167	0.748165	183.617	11.4993	1972	5.79993	5.8	0.34847	146.808	9.08408
DTH_ZM00010_consensus	DNA	D	5917	1349	9.88067	87.0238	8.55122	1966.26	179.63	3512	9.90418	85.8571	5.15418	3357.38	180.804	4919	12.4405	99.1667	5.12328	3682.79	195.953
DTH_ZM00011_consensus	DNA	D	4300	1259	12.6892	71.3333	9.6453	1947.33	244.8	3295	12.7865	130.667	10.794	1977.5	146.54	4359	15.1698	98.8333	7.02618	2004.08	146.732
DTH_ZM00012_consensus	DNA	D	4663	1723	16.0139	49	6.10974	818	94.8258	4788	17.1338	92	7.00821	1533	104.757	6304	20.2308	88	5.76901	1671	112.821
DTH_ZM00013_consensus	DNA	D	3901	454	5.04378	30	4.47133	418	57.9214	2082	8.90575	21	1.91218	204	16.6633	2958	11.3471	10	0.783625	489	39.4648
DTH_ZM00014_consensus	DNA	D	3642	1520	18.0875	146.5	23.3878	2781.5	412.836	3570	16.3566	522	50.9114	4470	391.089	4370	17.9558	800	67.1482	4713	407.413
DTH_ZM00016_consensus	DNA	D	5048	336	2.88467	4	0.460715	128.167	13.7244	1651	5.45749	312.5	21.9895	308.667	19.484	2235	6.62553	13	0.787242	281.833	17.5772
DTH_ZM00017_consensus	DNA	D	4491	608	5.86728	1	0.129464	25	3.00909	3388	12.5883	3	0.237281	44	3.12189	3625	12.0789	16	1.08908	50	3.50513
DTH_ZM00018_consensus	DNA	D	4875	1146	10.1879	44	5.24771	821	91.0348	5910	20.2292	53	3.86176	1072	70.0694	6367	19.5444	21	1.31683	660	42.6232
DTH_ZM00019_consensus	DNA	D	4375	733	7.26109	22	2.92372	512	63.2602	3290	12.5483	39.2	3.18268	978.333	71.2552	4246	14.5233	25.6667	1.79339	694.833	50.0011
DTH_ZM00020_consensus	DNA	D	4043	914	9.79757	74	10.6419	2748.5	367.478	4688	19.3486	117.167	10.294	3196.73	251.948	6447	23.8625	124.067	9.3807	3576.8	278.527
DTH_ZM00021_consensus	DNA	D	4904	1256	11.0998	74.6667	8.85254	299.667	33.0314	7381	25.1148	271.333	19.6534	898	58.3491	10249	31.2747	178	11.0957	1246.33	80.0131
DTH_ZM00022_consensus	DNA	D	4357	525	5.22213	6	0.800673	114	14.1435	2291	8.77411	32	2.60884	217	15.8701	3197	10.9804	27	1.89435	500	36.1293
DTH_ZM00023_consensus	DNA	D	3986	883	9.60062	108.833	15.8751	3495.83	474.081	2694	11.2778	193.667	17.2585	7235	578.375	3069	11.5219	151.333	11.606	8462.58	668.41
DTH_ZM00024_consensus	DNA	D	5331	5222	42.4526	502.5	54.8049	2532	256.74	15454	48.3724	900	59.9678	3311.5	197.936	19091	53.5899	608	34.8641	3130	184.847
DTH_ZM00025_consensus	DNA	D	2018	2438	52.3587	376.5	108.476	4913	1316.03	5163	42.692	644	113.357	14757.5	2330.23	7281	53.9924	639.5	96.8731	18603.5	2902.36
DTH_ZM00026_consensus	DNA	D	4173	526	5.46277	9	1.25397	139	18.0055	2779	11.1123	12	1.02145	163	12.4465	3718	13.3329	12	0.879057	144	10.864
DTH_ZM00027_consensus	DNA	D	4008	394	4.26034	3	0.435196	178	24.0066	1990	8.28497	4	0.354501	285	22.6582	2281	8.51648	3	0.228811	182.5	14.3355
DTH_ZM00029_consensus	DNA	D	4862	725	6.46248	5	0.597925	109	12.1185	3376	11.5865	15	1.09587	243	15.9257	3849	11.8467	6	0.377242	152.667	9.88568
DTH_ZM00030_consensus	DNA	D	4466	670	6.50178	7	0.91132	279	33.7695	2435	9.098	10	0.795364	219	15.6255	2443	8.18592	5	0.342244	126.5	8.91762
DTH_ZM00031_consensus	DNA	D	4459	637	6.19124	0	0	63	7.63734	2841	10.6316	7	0.557629	175	12.5057	3422	11.4843	11	0.754118	521.5	36.8209
DTH_ZM00032_consensus	DNA	D	5113	4515	38.27	250.333	28.4665	6470.17	684.035	12795	41.7571	265.167	18.4216	4271.33	266.192	16056	46.992	233.133	13.9384	5539.83	341.113
DTH_ZM00033_consensus	DNA	D	5907	1401	10.2789	73.1905	7.20409	2109.1	193.005	3771	10.6526	83.3571	5.01257	3367.88	181.676	4932	12.4945	93.1667	4.82145	3767.29	200.788
DTH_ZM00034_consensus	DNA	D	6060	3633	25.9818	55.0571	5.28242	946.195	84.4009	9551	26.2992	85.6571	5.02083	1832.8	96.3718	11902	29.3907	91.9333	4.6375	2079.45	108.032
DTH_ZM00035_consensus	DNA	D	6279	5858	40.4329	64	5.92627	1287	110.797	18274	48.5634	4329	244.896	2719	137.983	22306	53.1611	17081	831.585	3624.5	181.733
DTH_ZM00036_consensus	DNA	D	4379	223	2.20702	9	1.19498	278	34.317	1449	5.52152	18	1.4601	279	20.3019	1739	5.94275	4	0.279234	117	8.41178
DTH_ZM00037_consensus	DNA	D	380	331	37.7503	65	99.4538	1105.67	1572.82	897	39.3889	87.1667	81.4801	588.333	493.342	1129	44.4604	58.6667	47.1945	594.5	492.544
DTH_ZM00038_consensus	DNA	D	502	357	30.8206	14	16.215	212	228.282	694	23.0686	45	31.8415	718	455.752	935	27.8722	83	50.5427	1081	677.952
DTH_ZM00039_consensus	DNA	D	268	24	3.88108	0	0	0	0	151	9.40173	0	0	0	0	213	11.8934	0	0	0	0
DTH_ZM00040_consensus	DNA	D	400	182	19.7191	143.307	208.305	8858.11	11970.7	427	17.8129	110.824	98.4142	7331.88	5840.68	564	21.1	92.1833	70.4493	6215.37	4891.97
DTH_ZM00041_consensus	DNA	D	380	207	23.6082	39	59.6723	161.667	229.972	546	23.9759	26.6667	24.927	299.333	251.003	706	27.8025	37.6667	30.301	509	421.707
DTH_ZM00042_consensus	DNA	D	145	64	19.1288	0	0	0	0	332	38.2064	0	0	0	0	394	40.6622	0	0	0	0
DTH_ZM00043_consensus	DNA	D	190	61	13.914	0	0	0	0	534	46.8979	1	1.86952	2	3.35417	685	53.951	0	0	5	8.28502
DTH_ZM00044_consensus	DNA	D	433	116	11.6104	31	41.6261	290	362.034	476	18.3436	17	13.9459	152	111.857	676	23.3626	8	5.64789	167	121.424
DTH_ZM00045_consensus	DNA	D	348	39	4.85692	10	16.7075	160	248.53	92	4.41138	22	22.4558	355	325.055	121	5.20318	20	17.5685	400	361.874
DTH_ZM00046_consensus	DNA	D	632	41	2.81153	22.1	20.3314	891.033	762.107	170	4.48846	34.2	19.2218	1257.83	634.182	205	4.854	36.5667	17.6869	1659.1	826.48
DTH_ZM00047_consensus	DNA	D	430	85	8.56695	6.23333	8.42837	342.75	430.872	328	12.7283	35.9333	29.6834	1570.43	1163.75	544	18.9319	30.4167	21.6236	2269.4	1661.57
DTH_ZM00048_consensus	DNA	D	192	28	6.32023	0	0	0	0	168	14.6007	0	0	0	0	269	20.9659	0	0	0	0
DTH_ZM00049_consensus	DNA	D	377	121	13.9098	148	228.251	1567.33	2247.29	277	12.2604	121.333	114.32	2126.08	1797	407	16.1553	71.75	58.1788	1644.08	1372.97
DTH_ZM00050_consensus	DNA	D	328	328	43.3387	324.5	575.218	2596	4278.28	572	29.0996	377	408.274	5346.5	5194.02	1083	49.4103	428.5	399.357	8099.5	7774.3
DTH_ZM00051_consensus	DNA	D	532	290	23.6245	5	5.4645	35	35.5627	4422	138.699	11	7.34456	292	174.896	5307	149.279	12	6.89531	240	142.029
DTH_ZM00052_consensus	DNA	D	379	57	6.51796	0	0	26	37.0828	160	7.04444	11	10.3095	139	116.865	208	8.21272	3	2.41973	204	169.46
DTH_ZM00053_consensus	DNA	D	503	221	19.0415	21	24.2741	242	260.068	796	26.4065	9	6.35564	60	38.0094	1006	29.929	1	0.607737	16	10.0145
DTH_ZM00054_consensus	DNA	D	402	663	71.4765	45	65.0846	288	387.262	3749	155.616	411	363.162	564	447.055	5343	198.894	194	147.523	659	516.103
DTH_ZM00055_consensus	DNA	D	539	89	7.15611	12	12.9445	120	120.346	486	15.0457	5	3.29508	84	49.6591	606	16.8247	0	0	10	5.84102
DTH_ZM00056_consensus	DNA	D	345	155	19.471	69	116.284	1440	2256.22	323	15.6224	195	200.771	4727	4365.91	377	16.3525	116	102.783	3093	2822.53
DTH_ZM00057_consensus	DNA	D	447	190	18.4214	32	41.6231	1127	1362.87	394	14.708	32.5	25.8262	590.5	420.94	520	17.4084	13	8.89037	301.75	212.528
DTH_ZM00058_consensus	DNA	D	179	917	222.02	87	282.591	884	2669.55	3561	331.959	273	541.744	4041	7193.56	5068	423.688	599	1022.96	5821	10238.2
DTH_ZM00062_consensus	DNA	D	333	875	113.878	6	10.4761	128	207.78	2810	140.808	31	33.0676	288	275.585	4012	180.293	17	15.6059	319	301.595
DTH_ZM00067_consensus	DNA	D	198	877	191.96	81.75	240.057	27.5	75.0769	8846	745.499	263.833	473.314	40.25	64.7752	12171	919.864	334.75	516.82	57.5833	91.5606
DTH_ZM00071_consensus	DNA	D	170	68	17.3355	0	0	6	19.0784	144	14.1345	3	6.2684	12	22.4926	121	10.6512	3	5.39456	79	146.304
DTH_ZM00073_consensus	DNA	D	128	209	70.764	18	81.7625	603	2546.51	1053	137.273	49	135.979	945	2352.5	1315	153.737	257	613.772	757	1861.93
DTH_ZM00076_consensus	DNA	D	139	555	173.043	3691	15439.1	103008	400585	1341	160.983	8374.5	21400.7	191240	438401	1806	194.431	6268	13784.7	171526	388502
DTH_ZM00084_consensus	DNA	D	392	77	8.51296	91.3333	135.467	2947.83	4064.95	240	10.2162	57.1667	51.8014	961.25	781.373	371	14.1628	55.8333	43.5403	1440.25	1156.72
DTH_ZM00089_consensus	DNA	D	126	29	9.97478	2	9.22893	26	111.543	77	10.1973	0	0	8	20.2315	124	14.727	0	0	13	32.4825
DTH_ZM00090_consensus	DNA	D	110	165	65.0081	7.33333	38.7615	14	68.7977	1486	225.42	16.1667	52.205	27	78.213	1943	264.328	8.66667	24.0848	24	68.6903
DTH_ZM00093_consensus	DNA	D	346	369	46.2196	4	6.72165	24	37.4951	3360	162.042	0	0	10	9.20941	4301	186.018	0	0	15	13.6487
DTH_ZM00096_consensus	DNA	D	609	151	10.7457	27.85	26.5889	316.2	280.662	851	23.3173	35.075	20.4581	919.5	481.108	1157	28.4301	21.65	10.8674	606.433	313.504
DTH_ZM00098_consensus	DNA	D	315	4625	636.322	143.5	264.87	6731	11550.7	11054	585.564	273.5	308.412	9557.5	9668.11	15516	737.109	245	237.76	12974.5	12967.5
DTH_ZM00101_consensus	DNA	D	563	496	38.1812	141.833	146.474	4361.83	4187.93	1591	47.155	247.167	155.943	7503	4246.53	1997	53.0802	197.833	107.418	9362.58	5235.58
DTH_ZM00102_consensus	DNA	D	137	1880	594.721	340.333	1444.36	2929	11556.8	7091	863.679	469.667	1217.74	3811.83	8865.87	9394	1026.11	385	859.061	5182.5	11909.6
DTH_ZM00114_consensus	DNA	D	210	462	95.3452	16	44.2988	347	893.201	1330	105.681	38	64.276	534	810.27	1703	121.355	44	64.0497	711	1065.93
DTH_ZM00118_consensus	DNA	D	137	421	133.18	6	25.4638	181	714.162	2333	284.158	7	18.1494	191	444.243	3030	330.967	6	13.388	96	220.611
DTH_ZM00119_consensus	DNA	D	107	98	39.6934	5	27.1693	45	227.336	770	120.08	17	56.4352	60	178.68	985	137.757	18	51.4248	33	97.0973
DTH_ZM00124_consensus	DNA	D	258	121	20.3255	23	51.8322	311	651.598	189	12.2238	31	42.6802	298	368.048	352	20.4167	42	49.7638	714	871.276
DTH_ZM00127_consensus	DNA	D	232	838	156.542	5	12.5307	113	263.287	5122	368.398	69	105.644	1459	2003.9	6609	426.295	40	52.7055	714	968.919
DTH_ZM00129_consensus	DNA	D	127	130	44.3625	2.83333	12.9714	4	17.0253	1143	150.179	5.36667	15.0102	2.33333	5.85438	1502	176.982	6.66667	16.0468	8.16667	20.245
DTH_ZM00131_consensus	DNA	D	139	169	52.6924	3177	13289.1	78604	305681	374	44.8975	8169.5	20876.9	178388	408939	518	55.767	6024	13248.1	155960	353243
DTH_ZM00135_consensus	DNA	D	399	114	12.3825	26.3333	38.3729	534.667	724.351	479	20.0322	51.5	45.8478	725.333	579.259	632	23.7032	30	22.9844	733.5	578.768
DTH_ZM00139_consensus	DNA	D	119	572	208.317	3.33333	16.2863	64.6667	293.746	2586	362.616	18.5	55.2216	99	265.092	3636	457.235	9.33333	23.9758	99.6667	263.682
DTH_ZM00140_consensus	DNA	D	839	220	11.3641	21.2333	14.7146	850	547.641	836	16.6268	84.8274	35.9136	3223.22	1224.15	1049	18.7101	68.6667	25.0189	4120.04	1546.03
DTH_ZM00145_consensus	DNA	D	378	235	26.9434	115.807	178.129	5606.95	8018.13	704	31.0775	152.657	143.453	3775.71	3182.84	1003	39.7074	136.517	110.402	4603.7	3834.36
DTH_ZM00153_consensus	DNA	D	78	45	25.0031	0	0	0	0	215	45.9949	0	0	0	0	237	45.4691	0	0	0	0
DTH_ZM00159_consensus	DNA	D	390	136	15.113	18.5	27.5803	663	918.941	406	17.3711	34.6667	31.5742	775.583	633.683	510	19.569	30.4167	23.8414	978.75	790.104
DTH_ZM00160_consensus	DNA	D	118	763	280.232	1	4.92731	11	50.3906	3535	499.888	2.33333	7.02392	33	89.1128	4775	605.556	10	25.9061	60	160.083
DTH_ZM00162_consensus	DNA	D	286	252	38.1866	58	117.911	1967	3717.72	2081	121.415	176	218.59	3175	3537.41	2996	156.761	81	86.5771	2568	2826.87
DTH_ZM00163_consensus	DNA	D	117	338	125.201	0	0	0	0	3147	448.824	18	54.6476	21	57.1928	4448	568.907	13	33.9658	36	96.871
DTH_ZM00168_consensus	DNA	D	854	90	4.56731	2	1.36164	39	24.6857	742	14.4981	10	4.15936	95	35.4465	900	15.7706	2	0.715906	8	2.94923
DTH_ZM00175_consensus	DNA	D	358	309	37.4069	33.6833	54.7046	368.7	556.71	3316	154.56	68.3	67.7676	914.783	814.223	3917	163.732	66.5667	56.8405	1060.52	932.635
DTH_ZM00178_consensus	DNA	D	331	253	33.126	31	54.4535	589	961.892	610	30.7516	87	93.3632	1182	1137.88	890	40.2369	95	87.7364	1986	1888.98
DTH_ZM00180_consensus	DNA	D	290	220	32.8776	1	2.0049	29	54.0554	1766	101.615	1	1.22486	26	28.5682	2224	114.762	1	1.05411	30	32.5687
DTH_ZM00181_consensus	DNA	D	411	172	18.1369	10.3333	14.6181	510.017	670.782	835	33.9008	50.894	43.9855	983.467	762.475	1212	44.1289	42.3833	31.5237	1204.46	922.628
DTH_ZM00184_consensus	DNA	D	141	61	18.7494	11	45.3592	40	153.349	175	20.7102	28	70.5381	175	395.482	258	27.3819	71	153.93	457	1020.41
DTH_ZM00193_consensus	DNA	D	297	35	5.10725	0	0	0	0	82	4.60705	5	5.97996	72	77.2474	83	4.182	1	1.02927	25	26.5009
DTH_ZM00194_consensus	DNA	D	333	1001	130.276	121	211.268	1741	2826.14	2086	104.529	280	298.675	4109	3931.88	3002	134.905	236	216.647	5349	5057.15
DTH_ZM00195_consensus	DNA	D	301	40	5.7593	0	0	35	62.8551	55	3.04903	0	0	18	19.0552	74	3.67898	1	1.01559	19	19.873
DTH_ZM00198_consensus	DNA	D	392	740	81.8129	12.5	18.5403	126.5	174.439	2082	88.6258	13.3333	12.082	168.167	136.698	2904	110.86	14.1667	11.0475	151	121.274
DTH_ZM00199_consensus	DNA	D	388	59	6.59016	26.6667	39.9603	528.167	735.831	194	8.34326	56	51.2674	363.167	298.251	298	11.4934	30.3333	23.8986	670.333	543.921
DTH_ZM00202_consensus	DNA	D	319	431	58.5548	5	9.1132	31	52.5303	3184	166.551	7	7.79457	41	40.9545	4328	203.03	4	3.83313	15	14.804
DTH_ZM00206_consensus	DNA	D	457	29	2.75016	5	6.3613	158	186.887	309	11.2826	4	3.10905	58	40.4408	426	13.9494	0	0	10	6.88908
DTH_ZM00211_consensus	DNA	D	266	77	12.5454	73	159.563	2336	4747.12	128	8.0296	25	33.3844	349	418.073	178	10.0138	22	25.2828	542	641.497
DTH_ZM00218_consensus	DNA	D	652	239	15.8864	32.3667	28.863	310.033	257.039	1140	29.1758	36.8167	20.0577	637.4	311.51	1378	31.6275	39.9167	18.715	752.217	363.222
DTH_ZM00220_consensus	DNA	D	129	62	20.8295	2	9.0143	17	71.2358	118	15.2636	31	85.3604	138	340.877	181	20.9967	25	59.2426	208	507.634
DTH_ZM00226_consensus	DNA	D	127	289	98.6212	120	549.375	1902	8095.54	1022	134.28	169.333	473.613	1897	4759.61	1375	162.017	117	281.622	2212	5483.51
DTH_ZM00234_consensus	DNA	D	765	140	7.93127	1	0.760029	17	12.0123	978	21.3326	4	1.8573	40	16.6612	1391	27.21	4	1.59839	44	18.1079
DTH_ZM00236_consensus	DNA	D	801	250	13.5264	19.85	14.4085	1291.97	871.882	848	17.6656	53.594	23.7667	2216.22	881.633	1325	24.754	53.6167	20.4622	2930.14	1151.68
DTH_ZM00240_consensus	DNA	D	769	117	6.5938	196	148.191	6708	4715.26	155	3.36334	152	70.2105	5965	2471.68	155	3.01625	121	48.0998	5015	2053.15
DTH_ZM00241_consensus	DNA	D	384	401	45.2573	39	59.0507	3071	4323.02	1332	57.8813	122	112.853	2539	2106.88	1949	75.9527	117	93.1405	2436	1997.21
DTH_ZM00244_consensus	DNA	D	582	113	8.41456	2	1.99802	6	5.57272	1535	44.01	0	0	20	10.95	2233	57.4154	2	1.05049	23	12.4418
DTH_ZM00246_consensus	DNA	D	309	118	16.5501	3	5.64488	43	75.2227	306	16.5245	8	9.19636	124	127.871	408	19.759	9	8.90365	114	116.151
DTH_ZM00249_consensus	DNA	D	116	276	103.116	0	0	0	0	2639	379.618	0.666667	2.04143	6	16.4817	3496	451	0	0	9.5	25.7836
DTH_ZM00259_consensus	DNA	D	630	99	6.81037	54.75	50.5284	1455.93	1249.22	564	14.9384	103.461	58.3337	2801.33	1416.88	727	17.2686	120.517	58.4777	3794.46	1896.21
DTH_ZM00270_consensus	DNA	D	289	33	4.94871	0	0	0	0	208	12.0097	0	0	0	0	258	13.3593	0	0	1	1.08938
DTH_ZM00273_consensus	DNA	D	324	82	10.9684	0	0	0	0	865	44.5489	0	0	0	0	1069	49.3737	0	0	0	0
DTH_ZM00276_consensus	DNA	D	117	470	174.096	0	0	0	0	4135	589.733	1.33333	4.04797	6	16.3408	5620	718.808	0	0	3.5	9.41801
DTH_ZM00280_consensus	DNA	D	201	1328	286.337	354.5	1025.44	4636.5	12469	2955	245.317	1454.5	2570.41	19446.5	30828.6	3920	291.845	1138.5	1731.49	22770.5	35665.9
DTH_ZM00285_consensus	DNA	D	378	149	17.0832	45.3333	69.7297	1358.17	1942.23	512	22.6018	118	110.886	2318.33	1954.3	621	24.5846	78.5	63.4836	1661.67	1383.98
DTH_ZM00288_consensus	DNA	D	374	96	11.1244	47.8333	74.362	1744	2520.66	378	16.865	42.8333	40.6813	1161.83	989.875	529	21.1664	44.5833	36.4406	1377.67	1159.71
DTH_ZM00291_consensus	DNA	D	340	104	13.2565	1	1.71007	0	0	851	41.7654	0	0	5	4.68597	1105	48.6347	0	0	3	2.77792
DTH_ZM00292_consensus	DNA	D	601	447	32.2336	80	77.394	511	459.606	4260	118.277	69	40.7811	755	400.295	5904	147.006	51	25.9406	410	214.776
DTH_ZM00307_consensus	DNA	D	192	350	79.0029	13	39.3671	64	180.185	2130	185.116	6	11.1003	100	165.961	2595	202.255	2	3.18429	38	62.3102
DTH_ZM00311_consensus	DNA	D	342	518	65.6417	61	103.704	723	1142.75	2080	101.485	102	105.94	1521	1417.13	2736	119.716	72	64.3562	1813	1668.97
DTH_ZM00314_consensus	DNA	D	191	22	4.99189	98	298.321	1997	5651.76	83	7.25121	5	9.29868	104	173.503	111	8.69666	0	0	14	23.0766
DTH_ZM00316_consensus	DNA	D	224	61	11.8021	1	2.59564	237	571.925	78	5.81048	4	6.34303	73	103.844	93	6.21295	8	10.9176	109	153.199
DTH_ZM00320_consensus	DNA	D	300	568	82.0546	53	102.718	1681	3028.9	5091	283.17	216.5	256.343	4457	4734.01	6794	338.896	122	124.315	3601	3779.02
DTH_ZM00324_consensus	DNA	D	1135	163	6.22397	4	2.04907	27	12.859	370	5.43966	37	11.5795	186	52.2186	377	4.97059	12	3.23199	151	41.885
DTH_ZM00325_consensus	DNA	D	273	112	17.78	5	10.6488	50	99.0025	195	11.9189	4	5.20453	67	78.2024	250	13.7038	8	8.95801	63	72.6532
DTH_ZM00326_consensus	DNA	D	201	333	71.7999	0	0	0	0	2807	233.03	1	1.76721	3	4.75591	3800	282.911	1	1.52086	5	7.83161
DTH_ZM00327_consensus	DNA	D	217	43	8.58785	268.833	720.303	2713.5	6759.41	75	5.76723	350.667	574.01	2832.83	4159.77	104	7.17193	278	391.624	3722.5	5400.73
DTH_ZM00331_consensus	DNA	D	388	260	29.0414	147.14	220.492	10080.4	14043.9	898	38.6198	109.99	100.695	6920.88	5683.79	1233	47.5548	112.35	88.5167	8550.54	6938.07
DTH_ZM00335_consensus	DNA	D	212	167	34.1395	143	392.186	431	1098.96	2161	170.092	115	192.684	416	625.267	2600	183.527	169	243.688	845	1254.87
DTH_ZM00337_consensus	DNA	D	649	147	9.81632	36.5	32.6994	569	473.921	2012	51.7308	125	68.4148	1590.5	780.903	2755	63.5243	75	35.3265	1440.5	698.788
DTH_ZM00340_consensus	DNA	D	305	125	17.7618	5	9.53151	34	60.2584	1100	60.1809	1	1.16462	16	16.7158	1511	74.1357	2	2.00454	16	16.5157
DTH_ZM00347_consensus	DNA	D	384	288	32.504	33	49.966	701	986.792	328	14.2531	33	30.5258	612	507.842	409	15.9388	26	20.6979	521	427.153
DTH_ZM00350_consensus	DNA	D	281	349	53.8264	47	97.2486	556	1069.57	3102	184.205	8	10.1127	138	156.488	3623	192.941	11	11.9666	109	122.123
DTH_ZM00351_consensus	DNA	D	128	262	88.7089	81	367.931	1655	6989.19	833	108.593	328	910.224	4135	10293.7	1153	134.798	215	513.467	4382	10778
DTH_ZM00355_consensus	DNA	D	139	366	114.115	18	75.2921	45	174.999	2315	277.908	35	89.4412	111.5	255.604	3008	323.836	38.5	84.6701	139	314.831
DTH_ZM00358_consensus	DNA	D	278	1238	192.998	1665.5	3483.31	8382	16298.3	4400	264.103	6602	8435.59	10302	11808.2	5744	309.195	6538	7189.26	11552.5	13083
DTH_ZM00361_consensus	DNA	D	128	474	160.489	34.6667	157.469	683.667	2887.18	1608	209.624	235.333	653.067	870	2165.79	2000	233.821	126.333	301.712	624.667	1536.44
DTH_ZM00364_consensus	DNA	D	121	624	223.499	5	24.0257	20	89.3477	3503	483.081	2	5.87123	87	229.109	4282	529.571	8	20.211	120	312.229
DTH_ZM00367_consensus	DNA	D	390	255	28.3368	157.974	235.512	6536.45	9059.74	569	24.3452	173.324	157.862	4336.3	3542.93	776	29.7755	145.517	114.06	5573.87	4499.55
DTH_ZM00368_consensus	DNA	D	127	45	15.3562	2	9.15626	49	208.56	174	22.8618	2	5.59385	49	122.942	205	24.1553	10	24.0702	67	166.092
DTH_ZM00374_consensus	DNA	D	444	46	4.49005	0	0	7	8.52224	271	10.1848	1	0.800021	0	0	327	11.0212	0	0	0	0
DTH_ZM00382_consensus	DNA	D	108	39	15.6501	0	0	0	0	332	51.2956	0	0	0	0	469	64.9848	0	0	0	0
DTH_ZM00385_consensus	DNA	D	326	795	105.688	11	19.6185	175	290.175	5912	302.609	22	23.9712	303	296.165	7686	352.814	20	18.7541	243	234.674
DTH_ZM00388_consensus	DNA	D	621	140	9.7704	16.8833	15.8073	1851.67	1611.8	653	17.5464	58.244	33.3154	2722.42	1396.92	916	22.0733	60.1167	29.5929	4074.89	2065.86
DTH_ZM00389_consensus	DNA	D	128	1553	525.82	549	2493.76	10111.7	42702.3	4894	637.998	458.167	1271.45	10016.2	24934.4	6313	738.055	345.833	825.926	10077.5	24786.8
DTH_ZM00391_consensus	DNA	D	338	128	16.4123	44.5	76.5482	1599.33	2557.77	403	19.8955	193.333	203.177	3817.75	3599.14	513	22.7124	157.75	142.671	4514.42	4204.96
DTH_ZM00395_consensus	DNA	D	602	172	12.3825	47	45.3934	746	669.856	702	19.4584	31	18.2915	626	331.349	933	23.1925	21	10.6637	454	237.43
DTH_ZM00409_consensus	DNA	D	179	1001	242.358	61.3333	199.221	432.333	1305.58	9856	918.784	101.667	201.748	595	1059.19	13654	1141.48	124	211.764	739.667	1300.95
DTH_ZM00410_consensus	DNA	D	191	372	84.4084	0	0	18	50.9422	3645	318.442	6	11.1584	24	40.0392	4570	358.051	8	12.8039	14	23.0766
DTH_ZM00412_consensus	DNA	D	343	819	103.482	72	122.048	2095	3301.63	6057	294.665	113	117.022	2651	2462.77	7814	340.912	95	84.6669	2808	2577.39
DTH_ZM00418_consensus	DNA	D	191	1000	226.904	35	106.543	1108	3135.78	3027	264.451	45	83.6881	844	1408.05	3732	292.396	44	70.4212	907	1495.03
DTH_ZM00424_consensus	DNA	D	234	37	6.8527	0	0	0	0	123	8.77111	0	0	0	0	188	12.0228	0	0	0	0
DTH_ZM00429_consensus	DNA	D	182	675	160.734	3.5	11.1812	13.4	39.799	6597	604.84	8.4	16.3943	50.4333	88.2987	8895	731.37	13.6667	22.9549	66.8	115.553
DTH_ZM00431_consensus	DNA	D	385	281	31.6316	0	0	20	28.0807	3231	140.037	1	0.922622	9	7.44886	4601	178.836	0	0	10	8.17742
DTH_ZM00433_consensus	DNA	D	399	105	11.4049	181.5	264.482	5005.5	6781.31	318	13.299	119.167	106.088	2476.67	1977.89	481	18.0399	117.833	90.2774	3229.33	2548.1
DTH_ZM00434_consensus	DNA	D	266	3278	534.076	575.5	1257.93	4381.5	8903.89	8392	526.441	1344.5	1795.41	13376.5	16023.9	11480	645.837	715	821.691	14673	17366.6
DTH_ZM00437_consensus	DNA	D	394	275	30.2491	91	134.288	2227.5	3056.05	1930	81.7385	179.167	161.527	2627.23	2124.76	2486	94.4208	122.4	94.9662	3199.8	2556.84
DTH_ZM00442_consensus	DNA	D	343	977	123.446	11.5	19.4938	131	206.451	10108	491.741	60.5	62.6536	425.5	395.288	13351	582.482	44	39.2141	294.5	270.314
DTH_ZM00443_consensus	DNA	D	139	153	47.7038	10	41.8289	9	34.9999	963	115.605	4	10.2219	17.5	40.1173	1169	125.853	2.5	5.49806	32	72.479
DTH_ZM00451_consensus	DNA	D	936	314	14.5388	9.41667	5.84942	452.533	261.345	1119	19.9489	44.3107	16.8158	1715.73	584.093	1582	25.2926	36.2	11.8227	842.274	283.305
DTH_ZM00453_consensus	DNA	D	127	111	37.8787	9	41.2032	32	136.203	418	54.921	6	16.7816	109	273.483	534	62.9217	2	4.81405	43	106.596
DTH_ZM00454_consensus	DNA	D	431	97	9.75372	6.23333	8.40882	293.75	368.417	880	34.0699	28.9333	23.8455	1457.93	1077.88	1023	35.519	32.75	23.2283	2084.9	1522.95
DTH_ZM00458_consensus	DNA	D	116	303	113.204	0	0	0	0	2312	332.579	0	0	2	5.49389	3230	416.684	2	5.27055	10	27.1406
DTH_ZM00460_consensus	DNA	D	98	161	71.1993	1	5.93288	4	22.0634	1480	252	0	0	1	3.25149	1959	299.138	1	3.11931	1	3.21256
DTH_ZM00463_consensus	DNA	D	406	246	26.2594	13	18.617	330	439.366	628	25.8107	29.125	25.4815	493	386.927	962	35.4578	15	11.294	409	317.157
DTH_ZM00465_consensus	DNA	D	224	38	7.3521	0	0	0	0	51	3.79916	0	0	52	73.9713	57	3.80793	2	2.72939	123	172.876
DTH_ZM00471_consensus	DNA	D	332	557	72.7098	53	92.8174	642	1045.29	3972	199.635	125	133.739	1384	1328.33	5350	241.145	72	66.2946	1371	1300.1
DTH_ZM00479_consensus	DNA	D	558	188	14.6016	16.9167	17.6268	361.6	350.294	1262	37.739	43.244	27.5281	649.183	370.716	1720	46.1272	44.2167	24.2234	971.757	548.278
DTH_ZM00485_consensus	DNA	D	81	130	69.5559	4.33333	31.1049	57.3333	382.614	475	97.853	65	285.045	131	515.341	617	113.989	38.6667	145.927	91.3333	354.994
DTH_ZM00486_consensus	DNA	D	122	65	23.0903	1	4.76576	0	0	442	60.4544	11	32.0271	4	10.4474	564	69.1802	17	42.5964	2	5.16116
DTH_ZM00489_consensus	DNA	D	190	613	139.824	0	0	7	19.9151	4907	430.951	6	11.2171	37	62.0521	6811	536.438	1	1.60891	12	19.884
DTH_ZM00492_consensus	DNA	D	110	68	26.7912	3.83333	20.2617	6	29.4847	603	91.4724	6.06667	19.5903	13	37.6581	788	107.2	11.6667	32.4219	16.1667	46.2706
DTH_ZM00495_consensus	DNA	D	233	12	2.23204	0	0	1	2.31997	24	1.71878	1	1.5245	12	16.4109	41	2.63324	1	1.31198	10	13.512
DTH_ZM00502_consensus	DNA	D	379	1147	131.16	51	78.2389	238.667	340.401	3390	149.254	57.1667	53.5782	594.333	499.688	4740	187.155	72.6667	58.6111	1022.5	849.378
DTM_Zm00030_AC190592-1	DNA	D	10684	8115	32.9178	34	1.85028	1052	53.2256	40042	62.5385	797	26.4978	3143	93.7386	47101	65.9719	396.5	11.3447	1940	57.1669
DTM_Zm00118_consensus	DNA	D	155	770	215.296	274	1027.8	8483	29584	2249	242.116	624	1430	20406	41950.2	2800	270.327	592	1167.55	23120	46960.6
DTM_Zm00197_AC185211-1	DNA	D	6031	2175	15.6295	1423.5	137.233	813.5	72.9134	5331	14.7498	3151.17	185.595	1141	60.2843	7093	17.5996	1402	71.0629	1227	64.0519
DTM_Zm00257_consensus	DNA	D	155	625	174.753	226	847.751	2717	9475.38	4569	491.875	809	1853.96	4263	8763.78	5127	494.988	721	1421.96	6263	12721.2
DTM_Zm00266_consensus	DNA	D	238	537	97.7852	585	1429.13	4777	10849.7	2011	140.994	333	496.995	2404	3218.59	2710	170.394	387	497.071	2982	3944.64
DTM_Zm00268_AC191380-1	DNA	D	3101	13420	187.554	142	26.6243	1339.5	233.496	51894	279.242	453	51.8897	4700.5	483.004	67787	327.12	823	81.1301	4392	445.9
DTM_Zm00299_consensus	DNA	D	242	332	59.4564	22	52.8566	256	571.825	2746	189.344	125	183.476	1179	1552.41	3113	192.498	126	159.162	3117	4055.07
DTM_Zm00364_AC196271-1	DNA	D	1906	1780	40.4737	1	0.305048	49	13.8967	9133	79.9569	7	1.30455	73.6667	12.3156	12028	94.435	11.5	1.84442	96	15.8572
DTM_Zm00473_AC191070-1	DNA	D	1243	5460	190.37	288	134.714	2069	899.763	12854	172.557	947.667	270.813	3475	890.824	17218	207.288	745.2	183.268	3448.33	873.404
DTM_Zm00555_consensus	DNA	D	245	302	53.4216	4	9.49261	28	61.7776	1615	109.995	10.8333	15.7065	183.5	238.659	2047	125.03	17.1667	21.4192	299	384.222
DTM_Zm00614_AC192252-1	DNA	D	1269	1390	47.4711	5	2.29087	63.5	27.049	5711	75.0959	7.5	2.09935	116.167	29.1694	7159	84.4216	11.5	2.77026	120	29.7712
DTM_Zm00628_AC207419-1	DNA	D	12216	4453	15.7979	7801	371.29	983	43.4974	21387	29.2137	11217.5	326.176	1035.5	27.0103	24602	30.1373	5635	141.01	999.5	25.7591
DTM_Zm00665_AC184764-1	DNA	D	10858	9302	37.1281	40.6667	2.17761	899.333	44.7723	51758	79.5414	179	5.85582	1147	33.6606	58592	80.7516	86	2.42121	1432	41.5212
DTM_Zm00673_AC187563-1	DNA	D	2057	1006	21.1953	6	1.69593	44.5	11.694	8161	66.2025	3	0.51805	88.6667	13.7352	9971	72.5383	11	1.63472	56	8.57099
DTM_Zm00743_AC177943-1	DNA	D	8557	34433	174.393	501.667	34.0867	12886	814.021	74930	146.117	3961	164.425	16928	630.365	99287	173.633	1971	70.4124	13781.7	507.058
DTM_Zm00754_consensus	DNA	D	150	221	63.8524	46	178.303	242	872.093	1521	169.201	94.5	223.782	721	1531.62	1768	176.382	84	171.187	818.5	1717.93
DTM_Zm00796_consensus	DNA	D	197	441	97.0171	152	448.61	7635	20949.9	998	84.5337	120	216.371	4002	6473.2	1566	118.957	128	198.622	3356	5363.31
DTM_Zm00800_consensus	DNA	D	240	364	65.7304	28	67.8326	236	531.544	1117	77.6618	31	45.8812	245	325.284	1386	86.4201	42	53.4961	225	295.154
DTM_Zm00850_AC186314-1	DNA	D	1926	1537	34.5855	1	0.301881	26.5	7.43752	8547	74.0496	9.5	1.75207	79	13.0701	10971	85.2418	10	1.58719	112	18.3079
DTM_Zm00851_AC186342-1	DNA	D	5264	534	4.39644	3160.5	349.085	1474	151.363	2880	9.1294	1936.58	130.679	2909.17	176.101	2820	8.0167	1900.5	110.366	2376.5	142.134
DTM_Zm00884_AC214130-1	DNA	D	5516	409	3.21348	135.5	14.2826	3550.33	347.923	1548	4.68287	57.6667	3.71351	799.417	46.1803	2325	6.30756	103.5	5.73588	2294.25	130.946
DTM_Zm01468_AC186160-1	DNA	D	4992	993	8.62086	17	1.98	625	67.6775	3325	11.1143	45	3.20201	1087	69.3846	4324	12.9621	67	4.10284	2073	130.738
DTM_Zm01472_AC185516-1	DNA	D	2507	122	2.10902	0	0	130	28.0303	710	4.72574	13	1.84193	115	14.6168	821	4.90063	7	0.853548	128	16.0743
DTM_Zm01654_consensus	DNA	D	246	150	26.426	24	56.7241	213	468.04	531	36.0184	58	83.7486	560	725.372	618	37.5938	79	98.1694	1048	1341.23
DTM_Zm01980_AC186668-1	DNA	D	8555	8745	44.3012	340.5	23.1414	454.917	28.7442	23833	46.4862	2261.5	93.899	735.333	27.3888	30928	54.0997	2054.33	73.4066	647	23.8101
DTM_Zm02039_AC199523-1	DNA	D	349	79	9.81019	2	3.33193	6	9.29319	1241	59.3351	2	2.03558	5	4.56512	1558	66.8043	2	1.75182	13	11.7272
DTM_Zm02066_AC183508-1	DNA	D	3484	656	8.16022	68	11.3481	1258.5	195.26	2010	9.62683	133.5	13.6109	2257.5	206.47	2528	10.8583	183	16.0567	4137.5	373.884
DTM_Zm02084_consensus	DNA	D	204	162	34.416	30	85.5033	1378	3651.39	907	74.1895	22	38.3069	551	860.656	1256	92.1345	12	17.9819	474	731.518
DTM_Zm02117_AC177838-1	DNA	D	11680	10769	39.9584	216.667	10.7855	1699.5	78.6533	26458	37.7989	317.333	9.65067	3585.5	97.8171	34865	44.6693	283	7.40675	3189.17	85.963
DTM_Zm02275_consensus	DNA	D	254	81	13.8206	10	22.8906	167	355.403	344	22.5991	53	74.1185	206	258.429	388	22.8592	47	56.565	301	373.087
DTM_Zm02569_AC177893-1	DNA	D	4944	442	3.87454	109.5	12.8774	435	47.5609	1845	6.22707	11050.3	793.929	1046	67.4157	1878	5.68434	9677.5	598.369	717.5	45.6899
DTM_Zm02656_AC189800-1	DNA	D	4498	778	7.49611	14	1.80967	181.5	21.812	2195	8.14293	406.667	32.1147	328	23.2361	2791	9.28545	212.5	14.4419	322.5	22.5729
DTM_Zm02661_AC177816-1	DNA	D	10349	6814	28.5351	36.1667	2.0319	847.5	44.267	27248	43.9341	305.5	10.4857	2519.5	77.5754	33463	48.387	150.167	4.43567	2489.33	75.7289
DTM_Zm02703_AC177838-1	DNA	D	1789	2005	48.5713	7	2.27499	48	14.5034	6621	61.7559	6	1.19131	92	16.3865	8712	72.8736	6	1.02524	93	16.3663
DTM_Zm02731_AC194595-1	DNA	D	11001	4576	18.0273	83.6667	4.42193	953	46.8273	22553	34.2088	69.5	2.24407	1236.5	35.8154	24426	33.2264	86.1667	2.39437	1398.83	40.0323
DTM_Zm02785_AC190936-1	DNA	D	1682	3668	94.5103	44.5	15.3825	1755	564.014	7702	76.4087	113.5	23.9693	3846	728.604	10178	90.5522	87	15.8117	2413.5	451.75
DTM_Zm02947_AC197071-1	DNA	D	10221	5417	22.969	100.667	5.72643	743.5	39.3212	24607	40.1727	326.5	11.3468	1044.5	32.5629	24992	36.5907	192.167	5.74736	902.833	27.8094
DTM_Zm03238_AC195860-1	DNA	D	1056	2622	107.608	48.3333	26.6118	537.5	275.14	5686	89.848	96.6667	32.516	765.5	230.988	8100	114.785	80	23.1585	730.833	217.887
DTM_Zm03556_AC177900-1	DNA	D	1873	2388	55.2551	34	10.5544	466	134.489	5417	48.2599	133.5	25.3179	632	107.52	7227	57.7408	63	10.2822	826	138.842
DTM_Zm03723_AC185669-1	DNA	D	3993	804	8.72635	1250	182.013	1338.5	181.2	2835	11.8473	486.833	43.3077	966	77.0878	3601	13.4954	278.833	21.3466	612.5	48.293
DTM_Zm03788_AC184173-1	DNA	D	4017	214	2.30881	19	2.75007	1031.83	138.85	1103	4.58183	175	15.4746	1018.5	80.7918	1090	4.06057	75.75	5.76454	656.5	51.4529
DTM_Zm04488_AC195819-1	DNA	D	10315	764	3.20996	1.66667	0.0939445	21.8333	1.14417	3854	6.23459	2	0.0688724	30	0.926745	4614	6.69377	7	0.20745	47	1.43452
DTM_Zm04817_AC194407-1	DNA	D	12512	1142	3.95563	13	0.604099	298.5	12.896	5316	7.08963	36.5	1.03622	888	22.6149	5838	6.98232	18	0.439774	454	11.4237
DTM_Zm05382_AC195362-1	DNA	D	3864	725	8.13162	16.3333	2.4577	445.5	62.3232	2187	9.44446	30.5	2.8038	1974.5	162.828	2747	10.6386	62	4.905	994	80.9891
DTM_Zm05901_AC190666-1	DNA	D	3222	122	1.64101	28	5.05271	533	89.4212	465	2.4082	12	1.32294	108.5	10.7303	519	2.41049	16	1.51802	540	52.7649
DTM_Zm06094_AC207124-1	DNA	D	3326	60	0.781817	2	0.349623	9	1.46271	477	2.3931	6.5	0.694186	47	4.50281	509	2.29012	16.5	1.51651	22	2.08246
DTM_Zm06136_AC196794-1	DNA	D	3137	679	9.38061	25	4.63359	627	108.042	2315	12.3141	119	13.4746	635	64.5011	2881	13.7433	25	2.43618	378	37.9363
DTM_Zm06396_AC205343-1	DNA	D	114	52	19.7685	14	71.4027	572.5	2714.62	150	21.9559	8	24.927	406.5	1136.22	188	24.6783	15.5	41.5634	468	1292.46
DTM_Zm06455_AC195585-1	DNA	D	5202	1171	9.75579	4211	470.659	1049	109.004	4351	13.9567	5949.33	406.24	2492	152.646	5123	14.7373	4259.83	250.326	2231.5	135.053
DTM_Zm06456_AC194253-1	DNA	D	5658	461	3.53113	852.833	87.6381	1108.33	105.888	1119	3.30014	1077.08	67.6193	2393	134.768	1380	3.64988	1103	59.5932	1572.83	87.5179
DTM_Zm06948_consensus	DNA	D	161	64	17.2278	0	0	0	0	340	35.2386	0	0	3	5.9375	401	37.2719	0	0	4	7.82188
DTM_Zm07209_AC211743-1	DNA	D	2539	6720	114.705	190	43.5094	1267	269.745	14810	97.3325	163	22.8039	1932	242.467	19816	116.793	489	58.8749	1964	243.532
DTM_Zm08014_AC190710-1	DNA	D	4007	147	1.58992	30	4.35305	1237	166.874	623	2.59438	15	1.32971	963	76.5799	783	2.92419	11	0.839184	561	44.0779
DTM_Zm08178_AC186417-1	DNA	D	6653	2017	13.1391	11.1667	0.975883	242.25	19.6827	6352	15.9316	547.833	29.2493	238.667	11.4309	8379	18.8468	816.333	37.5089	206.667	9.7798
DTM_Zm08412_AC199539-1	DNA	D	238	8	1.45676	3	7.32885	0	0	222	15.5647	5	7.46238	1	1.33885	287	18.0454	0	0	3	3.96845
DTM_Zm08670_AC200188-1	DNA	D	8397	443	2.28642	3.66667	0.253886	15.8333	1.01926	2422	4.813	1	0.042302	16	0.607161	3095	5.51568	0	0	33	1.23728
DTM_Zm08959_AC199876-1	DNA	D	3183	174	2.36913	52	9.49858	1344	228.245	861	4.51369	287.5	32.0838	1120	112.122	1181	5.55234	752.5	72.2693	2332	230.658
DTM_Zm09546_AC191082-1	DNA	D	4277	325	3.29321	3	0.407825	120	15.1663	1784	6.96019	4	0.332204	143	10.6538	2166	7.57848	9	0.643261	200	14.722
DTM_Zm09664_AC195786-1	DNA	D	8202	1587	8.38558	187.25	13.2738	1624.5	107.063	7423	15.1017	372	16.1105	1634	63.4805	7395	13.4921	94.5	3.52205	1353.8	51.9651
DTM_Zm09941_consensus	DNA	D	124	178	62.212	83	389.178	1835	7999.32	722	97.1586	93	266.407	1712	4399.37	915	110.424	66	162.707	1772	4499.03
DTM_Zm10271_AC186904-1	DNA	D	4788	587	5.31325	37.5	4.55375	709.167	80.0632	1402	4.88607	378.833	28.1047	676.917	45.0494	1757	5.49136	130.667	8.34247	492.917	32.4113
DTM_Zm10339_AC191267-1	DNA	D	4147	460	4.80728	60	8.41219	2496.83	325.458	1251	5.03372	97.5	8.35132	1276.42	98.0768	1931	6.96804	76.5	5.63912	2855.25	216.764
DTM_Zm10582IC_AC215679-1	DNA	D	2355	208	3.82779	2	0.493777	15	3.44302	953	6.75255	4.66667	0.703883	69	9.33612	1271	8.07639	13	1.68747	81	10.8286
DTM_Zm10723_AC196159-1	DNA	D	3156	176	2.41686	6	1.10537	177	30.3162	602	3.18291	16.3333	1.83833	351	35.4387	732	3.47086	7	0.678024	327	32.6203
DTM_Zm11868_AC202888-1	DNA	D	3572	287	3.48214	14	2.27881	231	34.9574	1239	5.78796	9	0.894985	202	18.0197	1032	4.32345	8	0.68464	459	40.4556
DTM_Zm12110_AC207526-1	DNA	D	3057	86	1.21921	2	0.380388	2	0.35365	543	2.96394	6.125	0.711697	102	10.6319	678	3.31892	1	0.0999974	95	9.78375
DTM_Zm12576_AC196989-1	DNA	D	3539	266	3.25744	31	5.09299	527.5	80.5714	678	3.19679	16	1.60592	327.75	29.5101	854	3.6111	14	1.20929	152.5	13.5665
DTM_Zm13526_AC198651-1	DNA	D	2859	203	3.07721	70	14.2356	807	152.58	1043	6.08745	5755	715.016	439	48.9281	1212	6.34382	35	3.74229	560	61.6667
DTM_Zm13585_AC195825-1	DNA	D	4200	204	2.10502	19	2.63024	851.5	109.591	1092	4.33849	34	2.87551	1248.5	94.7212	1511	5.38366	78	5.67714	3018	226.228
DTM_Zm14108_AC190892-1	DNA	D	4379	314	3.10764	14	1.85885	521	64.3134	623	2.37399	58	4.70476	1883	137.02	1006	3.43784	64	4.46775	696	50.0393
DTM_Zm14377_AC199567-1	DNA	D	5260	270	2.22461	9	0.994829	359	36.8933	1190	3.77509	51	3.44405	266	16.114	1667	4.74256	69	4.01003	115	6.88318
DTM_Zm14961_AC204776-1	DNA	D	3447	118	1.4836	27	4.55422	449	70.4115	396	1.91699	48	4.94635	1442	133.301	401	1.74087	27	2.39445	1020.5	93.2071
DTM_Zm15241_AC184857-1	DNA	D	2428	104	1.85635	2	0.478931	45	10.0185	509	3.49812	10	1.46297	62	8.13675	671	4.13558	2	0.251806	303.5	39.3538
DTM_Zm15648_AC201970-1	DNA	D	6427	268	1.80718	25	2.26164	906	76.2007	986	2.55997	29	1.60278	715	35.4491	1557	3.62529	32	1.52204	1030	50.4552
DTM_Zm15816_AC194642-1	DNA	D	3598	170	2.04769	2	0.323192	126	18.9299	876	4.06264	80	7.89793	2243	198.644	1254	5.21554	64	5.43754	2154	188.478
DTM_Zm16884_AC205840-1	DNA	D	4201	162	1.67124	10	1.38401	248	31.9108	1074	4.26596	7	0.591875	50.5	3.83042	1167	4.15701	2	0.145533	29	2.17331
DTM_Zm17123_consensus	DNA	D	265	26	4.2521	0	0	0	0	61	3.84105	0	0	45	54.1096	80	4.51759	0	0	0	0
DTM_Zm17242_AC197682-1	DNA	D	5805	738	5.50973	50	5.00794	667.667	62.1722	2283	6.5625	187.333	11.463	987.75	54.2192	2862	7.37785	224.833	11.8397	1713.75	92.9442
DTM_Zm17860_AC184871-1	DNA	D	4252	426	4.34202	542.083	74.125	368.833	46.8895	2661	10.4428	644.917	53.8759	155.333	11.6407	3672	12.9233	591.833	42.5491	155.5	11.5137
DTM_Zm17880_AC193398-3	DNA	D	3826	177	2.00495	1	0.151966	37.5	5.29816	1096	4.78004	5	0.464205	123	10.244	1370	5.35844	5	0.399493	115	9.46303
DTM_Zm18028_consensus	DNA	D	125	47	16.2954	0	0	0	0	171	22.8271	0	0	0	0	205	24.5418	0	0	0	0
DTM_Zm18059_AC186819-1	DNA	D	2008	148	3.19429	2	0.579106	141	37.9572	313	2.60103	30	5.30691	1457	231.209	408	3.0406	27	4.1104	605	94.8569
DTM_Zm18165_AC204287-1	DNA	D	14159	700	2.1426	11	0.451702	381.5	14.5647	3020	3.5591	21.5	0.539375	606	13.6379	4041	4.2709	33	0.712468	488	10.8509
DTM_Zm18873_AC215861-1	DNA	D	116	66	24.6582	33	165.405	633	2949.75	73	10.501	34	104.113	466	1280.08	91	11.7394	17	44.7997	191	518.385
DTM_Zm19358_AC198478-1	DNA	D	3189	155	2.10646	5	0.911606	70	11.8654	503	2.63196	11	1.22524	248.25	24.8052	784	3.67895	17.3333	1.66154	738.5	72.9076
DTM_Zm19831_AC209995-1	DNA	D	4077	495	5.26187	36	5.13397	401.5	53.2333	1934	7.91555	72.8333	6.34562	1023	79.9545	2260	8.29527	173.333	12.9965	1554	120.002
DTM_Zm19950_AC214136-1	DNA	D	2486	182	3.17283	35	8.18575	780	169.603	489	3.28226	15	2.14326	170	21.7899	742	4.46648	10	1.22965	82	10.3846
DTM_Zm20218_AC204546-1	DNA	D	4130	400	4.19745	51.5	7.25018	1200	157.062	1718	6.94127	1828.33	157.25	556	42.8976	1986	7.19601	1549.5	114.69	679.5	51.7984
DTM_Zm20301_AC191081-1	DNA	D	3708	119	1.39086	1	0.156802	35	5.10231	652	2.93409	14	1.34114	126	10.8278	624	2.5183	10	0.824412	194	16.4717
DTM_Zm20615_AC216184-1	DNA	D	3374	305	3.9177	10	1.72324	272.5	43.6576	3132	15.4897	11	1.15806	332	31.3546	3494	15.4967	10.5	0.951324	201.2	18.7741
DTM_Zm21089_AC203211-1	DNA	D	3919	193	2.13431	17	2.52212	265	36.5519	1220	5.19458	14	1.26893	232	18.8634	1031	3.93682	20	1.56005	354	28.4384
DTM_Zm21197_consensus	DNA	D	153	38	10.7639	0	0	0	0	198	21.5943	0	0	1	2.08265	266	26.0167	1	1.99799	1	2.05772
DTM_Zm21757_AC193965-1	DNA	D	5273	1064	8.745	1926.5	212.424	1242.5	127.373	3708	11.734	2993.67	201.665	700	42.3008	4467	12.6771	1871	108.468	404	24.1213
DTM_Zm22986_AC206272-1	DNA	D	1764	204	5.01196	8	2.63684	94.5	28.9582	1093	10.3392	50	10.0683	1205.5	217.759	1040	8.82262	5	0.866474	118	21.0601
DTM_Zm23554_AC210619-1	DNA	D	3982	135	1.46929	19	2.77424	168	22.8059	670	2.80762	81	7.22551	108	8.64232	1091	4.10002	91	6.98593	214	16.9196
DTM_Zm25163_AC210240-1	DNA	D	4215	334	3.43419	12	1.6553	419	53.7348	1019	4.03406	4	0.337091	169	12.7761	1057	3.75267	1	0.0725248	125	9.33662
DTM_Zm25481IC_AC203285-1	DNA	D	1481	92	2.69221	1	0.392588	44	16.0597	485	5.46452	2	0.479689	33	7.10014	595	6.01208	7	1.44486	60	12.7548
DTM_Zm25996_AC205363-1	DNA	D	4233	263	2.69267	7	0.961483	49	6.2573	933	3.67789	6	0.503486	172	12.9476	1088	3.8463	3	0.216649	205	15.2469
DTM_Zm26908_AC183312-1	DNA	D	4365	324	3.21689	28	3.72963	672	83.2193	762	2.91297	39	3.17369	384	28.0321	821	2.81463	6	0.420195	94	6.77986
DTM_Zm27731_AC205570-1	DNA	D	4073	173	1.8408	22	3.14051	369	48.9723	778	3.18736	27	2.35469	586	45.8449	967	3.55283	16	1.20085	598	46.2236
DTM_Zm28013_AC199567-1	DNA	D	2092	102	2.11307	7	1.94549	107	27.6478	357	2.84755	9	1.52815	123	18.7349	518	3.70536	6	0.876746	94	14.1463
DTM_Zm28681_AC214113-1	DNA	D	3703	166	1.94281	2	0.314028	35	5.1092	810	3.65003	6	0.575549	141	12.1331	1188	4.80093	15	1.23829	195	16.579
DTM_Zm29517_AC196442-1	DNA	D	4069	133	1.41658	9	1.28602	660	87.6789	482	1.97663	24.5	2.13876	281	22.0053	654	2.40521	11	0.826398	481	37.2164
DTM_Zm30706_AC211930-1	DNA	D	3477	149	1.8572	2	0.334439	46.8333	7.28097	562	2.6971	16	1.63456	189.5	17.3665	746	3.21068	2	0.175837	136.667	12.3747
DTM_Zm31138_AC184695-1	DNA	D	3803	138	1.57264	39	5.96252	870	123.661	622	2.72916	36	3.36249	730.25	61.1862	648	2.54983	1	0.0803818	20.5	1.69709
DTM_Zm32512_AC187775-1	DNA	D	7675	882	4.98042	1758.33	133.203	732.833	51.6138	4908	10.6707	2302.42	106.559	851.5	35.352	6506	12.6852	3212.67	127.959	902.167	37.0071
DTM_Zm33203_AC183914-1	DNA	D	3586	257	3.10598	46	7.45829	1353.33	204.001	816	3.79704	566	56.0649	12454.2	1106.66	895	3.73487	207.75	17.7098	5026.5	441.299
DTM_Zm33205_AC203276-1	DNA	D	4238	273	2.79176	32.3333	4.4359	1682	214.538	843	3.31919	39	3.2688	1123	84.4358	1042	3.67934	20.5	1.47869	996	73.9904
DTM_Zm33206_AC209693-1	DNA	D	3288	104	1.37081	11	1.94515	320	52.6086	672	3.41038	26	2.80883	505.5	48.9889	657	2.99017	12.3333	1.14665	288.167	27.5924
DTM_Zm33207_AC210869-1	DNA	D	3427	199	2.5166	46.3333	7.86088	781	123.19	638	3.10651	17	1.76205	327	30.4048	979	4.27495	52.5	4.68305	695.5	63.894
DTM_Zm33208_AC195911-1	DNA	D	3255	191	2.54307	4	0.714498	75	12.4552	780	3.99861	1	0.109127	65	6.36312	1037	4.7675	1	0.0939146	96	9.28533
DTM_Zm33209_AC185668-1	DNA	D	2793	173	2.68442	2	0.416343	117	22.644	652	3.89531	17	2.16203	422	48.1448	880	4.71492	12	1.31339	390	43.9613
DTM_Zm33210IC_AC204277-1	DNA	D	2464	195	3.42981	6	1.4158	61	13.3822	416	2.8172	102	14.7043	1093	141.347	374	2.2714	57	7.07161	898	114.739
DTM_Zm33211_AC210532-1	DNA	D	4061	253	2.7	10	1.43172	243.5	32.4119	1117	4.58971	19	1.6619	833.5	65.4004	863	3.1801	0	0	125	9.69068
DTM_Zm33212_AC204930-1	DNA	D	3700	186	2.17865	8	1.25713	260	37.9849	802	3.61691	5	0.480013	392	33.7592	1172	4.74011	7	0.578336	241	20.5065
DTM_Zm33213_AC206876-1	DNA	D	2493	83	1.44289	6	1.39933	73	15.8285	191	1.27843	9	1.28234	161.5	20.6423	223	1.33858	8.25	1.01162	180.5	22.7946
DTM_Zm33220_AC177941-1	DNA	D	3254	120	1.59823	2	0.357359	62	10.2994	322	1.65122	10	1.09161	116	11.3592	370	1.70156	2	0.187887	8	0.774015
DTM_Zm33221_AC192210-1	DNA	D	3433	140	1.76738	4	0.677451	183	28.8148	859	4.17527	4	0.413876	33	3.06301	756	3.29542	0	0	36	3.30146
DTM_Zm33222_AC190995-1	DNA	D	3698	127	1.48838	2	0.314452	12	1.7541	662	2.98715	718	68.9671	274	23.6098	948	3.83623	116	9.58904	162.5	13.8345
DTM_Zm33223_AC208969-1	DNA	D	3476	107	1.33407	2	0.334535	60	9.33062	728	3.49476	34	3.47443	1044	95.7037	663	2.85428	29	2.55036	1229.5	111.359
DTM_Zm33224_AC210149-1	DNA	D	2595	91	1.51978	0	0	14	2.91628	389	2.50137	3	0.410647	24	2.94701	535	3.08517	3	0.353401	8	0.970576
DTM_Zm33228_AC197348-1	DNA	D	3549	121	1.47759	1	0.163827	28	4.26472	379	1.78196	4	0.400349	105	9.42739	421	1.77517	7	0.602943	98	8.69355
DTM_Zm33229_AC199704-1	DNA	D	3090	404	5.66629	25.3333	4.76679	496	86.7685	925	4.99515	42	4.82809	1102	113.64	1400	6.78004	55.3333	5.4741	1487.33	151.54
DTM_Zm33234_AC208553-1	DNA	D	416	90	9.37616	1	1.39765	6	7.79645	867	34.7769	2	1.70774	11	8.42573	1231	44.282	3	2.20451	6	4.54083
DTT_ZM00002_consensus	DNA	D	3317	174	2.27342	7	1.227	375	61.1117	348	1.75065	34	3.64098	900	86.458	604	2.72492	37	3.40989	848	80.4873
DTT_ZM00003_consensus	DNA	D	3201	249	3.37124	0	0	5	0.844351	755	3.93574	2	0.221937	15	1.49319	779	3.64179	2	0.190998	20	1.96708
DTT_ZM00004_consensus	DNA	D	2608	163	2.70867	12	2.67526	846	175.348	636	4.06926	33	4.4946	729	89.0693	863	4.95183	11	1.28934	301	36.3359
DTT_ZM00005_consensus	DNA	D	2861	162	2.45399	1	0.203223	103	19.4607	507	2.95703	3	0.372467	200	22.2751	592	3.09647	6	0.641088	187	20.5779
DTT_ZM00006_consensus	DNA	D	2748	257	4.05315	8	1.69264	142	27.9325	871	5.28892	9	1.16335	41	4.75417	1020	5.55451	2	0.222483	49	5.61379
DTT_ZM00007_consensus	DNA	D	3717	194	2.26196	7	1.09496	169	24.5772	910	4.08521	31	2.96247	209	17.9169	1144	4.6057	25	2.05604	95	8.04652
DTT_ZM00008_consensus	DNA	D	255	24	4.07894	0	0	0	0	334	21.8561	0	0	0	0	406	23.8259	0	0	0	0
DTT_ZM00009_consensus	DNA	D	211	118	24.2368	2	5.51111	16	40.9899	1230	97.2721	2.9	4.88203	35.9	54.2151	1753	124.326	8.5	12.3146	29.3	43.7182
DTT_ZM00010_consensus	DNA	D	119	851	309.926	275.917	1348.1	1374.08	6241.73	4026	564.537	503.833	1503.92	23531.1	63009.1	5707	717.668	501.75	1288.92	62841.6	166256
DTT_ZM00011_consensus	DNA	D	146	800	237.472	9.33333	37.1686	23.6667	87.624	4816	550.426	18.6667	45.4149	211.333	461.236	6124	627.69	20.3333	42.5735	183.333	395.335
DTT_ZM00012_consensus	DNA	D	259	441	73.7929	84	188.569	701	1463.04	3296	212.35	79	108.346	944	1161.4	4668	269.708	158	186.484	1186	1441.66
DTT_ZM00013_consensus	DNA	D	257	167	28.1617	0.5	1.13117	2	4.20664	1593	103.43	0	0	5.66667	7.02591	2019	117.562	0	0	11.5	14.0878
DTT_ZM00014_consensus	DNA	D	317	51	6.97247	11	20.1755	419	714.486	88	4.63222	12	13.4464	423	425.196	81	3.82374	4	3.85731	170	168.837
DTT_ZM00015_consensus	DNA	D	259	133	22.255	3	6.73462	2	4.17416	1385	89.231	0	0	1	1.23029	1737	100.36	1	1.18028	2	2.43113
DTT_ZM00016_consensus	DNA	D	147	188	55.4264	20.6667	81.7419	5.33333	19.6119	2623	297.746	75.8333	183.243	12.1667	26.3732	3040	309.47	12.1667	25.301	2	4.28341
DTT_ZM00017_consensus	DNA	D	234	236	43.7091	0	0	4	9.24023	2747	195.888	2.4	3.64317	63.4	86.3339	3572	228.433	0.5	0.653188	60.8	81.8022
DTT_ZM00019_consensus	DNA	D	260	35	5.83406	1	2.23624	21	43.6601	581	37.2879	13	17.7605	29	35.5412	712	40.9797	3	3.52721	18	21.796
DTT_ZM00021_consensus	DNA	D	331	897	117.447	186.5	327.599	2002	3269.45	2086	105.16	501	537.643	3853.5	3709.67	2494	112.754	447.5	413.284	4787.5	4553.63
DTT_ZM00022_consensus	DNA	D	60	28	20.2247	8.08333	78.3305	153.25	1380.66	149	41.4382	30.1667	178.591	1547.92	8220.62	180	44.8935	25.5833	130.344	2879.25	15107.9
DTT_ZM00023_consensus	DNA	D	292	22	3.26525	0	0	47	87.0069	236	13.4864	0	0	13	14.1863	224	11.4796	0	0	14	15.0946
DTT_ZM00025_consensus	DNA	D	147	171	50.4144	0	0	1	3.67724	2065	234.406	2.5	6.04098	6.5	14.0898	2523	256.84	3.5	7.27838	2	4.28341
DTT_ZM00026_consensus	DNA	D	160	381	103.2	0	0	3.5	11.8246	5625	586.635	5	11.1003	13	25.89	6913	646.561	4	7.6423	4.5	8.85461
DTT_ZM00027_consensus	DNA	D	160	184	49.8395	0	0	15.5	52.3661	2268	236.531	5	11.1003	32	63.7291	2806	262.44	0	0	35	68.8692
DTT_ZM00028_consensus	DNA	D	356	39	4.74778	25.5	41.6468	323	490.446	206	9.65568	261	260.42	1196.5	1070.95	286	12.0221	240.5	206.514	1261.5	1115.62
DTT_ZM00029_consensus	DNA	D	160	9	2.4378	0	0	1	3.37846	89	9.28187	0	0	0	0	108	10.101	0	0	0	0
DTT_ZM00030_consensus	DNA	D	160	440	119.181	0	0	0.5	1.68923	5770	601.757	3	6.66018	12	23.8984	7109	664.892	3	5.73172	4.5	8.85461
DTT_ZM00032_consensus	DNA	D	78	140	77.7874	0	0	3	20.7905	914	195.532	1	4.55397	9	36.7668	1169	224.276	0	0	8	32.2903
DTT_ZM00033_consensus	DNA	D	230	67	12.6248	0	0	13.7333	32.2765	657	47.6654	2.2	3.39766	13.2	18.2875	901	58.6219	5.16667	6.86699	13.9	19.0267
DTT_ZM00034_consensus	DNA	D	255	42	7.13814	0	0	0	0	807	52.8079	0	0	3	3.74877	986	57.8628	0	0	1	1.23463
DTT_ZM00035_consensus	DNA	D	252	13	2.23573	0	0	0	0	242	16.0243	0	0	0	0	276	16.3897	0	0	0	0
DTT_ZM00036_consensus	DNA	D	347	44	5.4954	0	0	2	3.11558	94	4.52027	0	0	0	0	143	6.16693	0	0	1	0.907293
DTT_ZM00037_consensus	DNA	D	80	417	225.903	0.666667	4.84519	19.3333	130.634	3566	743.801	3.33333	14.8004	43.6667	173.927	4673	874.115	2.66667	10.1897	31.6667	124.62
DTT_ZM00038_consensus	DNA	D	246	44	7.75164	23.0833	54.5576	373.083	819.803	186	12.6166	30.1667	43.5589	534.417	692.234	238	14.4779	19.9167	24.7495	390.583	499.868
DTT_ZM00040_consensus	DNA	D	79	20	10.9718	0	0	10	68.4245	182	38.4423	0	0	23	92.7703	239	45.2724	0	0	18	71.7336
DTT_ZM00041_consensus	DNA	D	257	99	16.6947	0	0	6	12.6199	619	40.1905	0	0	7	8.67907	812	47.2809	0	0	6	7.35013
DTT_ZM00042_consensus	DNA	D	235	94	17.3355	10.5	25.9784	230.467	530.126	1494	106.084	29.25	44.2122	692.417	938.875	1881	119.78	8.75	11.3821	382.833	512.884
DTT_ZM00043_consensus	DNA	D	253	80	13.7039	0	0	0	0	1094	72.1543	0	0	0	0	1307	77.3068	1	1.20827	0	0
DTT_ZM00044_consensus	DNA	D	159	224	61.0558	0	0	12.5	42.4964	2327	244.211	0	0	22	44.0893	2892	272.185	3	5.76777	25	49.5017
DTT_ZM00045_consensus	DNA	D	149	86	25.0143	0	0	12	43.5345	1035	115.91	2	4.76791	9	19.2471	1245	125.039	0	0	7	14.7907
DTT_ZM00046_consensus	DNA	D	793	94	5.13725	17	12.4643	11	7.49822	2875	60.4965	26	11.6462	6	2.41094	3542	66.8402	51	19.6599	17	6.74921
DTT_ZM00047_consensus	DNA	D	233	263	48.9188	15.5	38.6783	248.8	577.209	3927	281.236	37.25	56.7878	705.083	964.256	5344	343.22	14.0833	18.4771	395.167	533.951
DTT_ZM00048_consensus	DNA	D	80	25	13.5433	0	0	0	0	312	65.0774	0	0	1	3.98307	344	64.3474	0	0	1	3.93538
DTT_ZM00049_consensus	DNA	D	78	57	31.6706	0	0	0	0	513	109.746	0	0	0	0	755	144.849	0	0	0	0
DTT_ZM00050_consensus	DNA	D	147	97	28.5976	11.3333	44.8262	2.66667	9.80596	1407	159.714	4.66667	11.2765	1.33333	2.89021	1691	172.143	3.33333	6.93179	1	2.14171
DTT_ZM00052_consensus	DNA	D	257	297	50.084	8.33333	18.8529	10.8333	22.786	4198	272.568	9.16667	12.6696	23.8333	29.5502	5216	303.716	5.5	6.54205	32	39.2007
DTT_ZM00053_consensus	DNA	D	257	143	24.1145	0	0	0	0	1479	96.0286	0	0	7	8.67907	1898	110.516	0	0	2	2.45004
DTT_ZM00054_consensus	DNA	D	236	57	10.4674	0	0	2	4.58096	480	33.9387	0	0	7	9.45135	658	41.7231	0	0	2	2.66806
DTT_ZM00055_consensus	DNA	D	80	214	115.931	57	414.263	786	5310.94	1229	256.347	275	1221.03	11785	46940.5	1844	344.932	364	1390.9	20562	80919.4
DTT_ZM00056_consensus	DNA	D	182	266	63.3412	39	124.591	620	1841.45	2623	240.487	42	81.9714	1577	2761.01	3364	276.597	49	82.3017	1893	3274.59
DTT_ZM00057_consensus	DNA	D	80	10	5.41734	8	58.1422	192	1297.33	50	10.4291	4	17.7605	197	784.665	81	15.1516	2	7.6423	175	688.692
DTT_ZM00058_consensus	DNA	D	257	85	14.3338	0	0	6	12.6199	865	56.1628	1	1.38214	8	9.91893	1144	66.6125	0	0	2	2.45004
DTT_ZM00059_consensus	DNA	D	257	88	14.8397	0	0	0	0	1410	91.5486	3	4.14641	0.333333	0.413289	1735	101.025	6	7.13678	1.5	1.83753
RIL_afeda_AC208414-0	RNA	R1	6307	3836	26.3592	135	12.4157	281	24.0265	11491	30.4019	153	8.5965	740	37.298	13397	31.7868	296	14.3127	560.5	27.9125
RIL_cin4_AC210188-0	RNA	R1	7111	1934	11.787	76.5	6.24264	1063.5	80.6848	3709	8.70345	57.5	2.8666	1178	52.6828	5978	12.5802	66	2.83167	1078	47.6333
RIL_dager_AC206622-0	RNA	R1	4969	2157	18.813	3	0.349903	179	19.4101	7371	24.7527	22	1.56762	251	16.0441	9054	27.2668	10	0.613224	285.5	18.0309
RIL_edaej_AC215611-0	RNA	R1	6588	2182	14.3541	47	4.13792	358	29.3032	7304	18.5	69	3.7113	426	20.5547	8239	18.7147	58.5	2.7079	337	16.0657
RIL_ejoet_AC212216-0	RNA	R1	6586	3540	23.2947	51	4.49213	397	32.5102	7498	18.9972	81	4.35873	680	32.8252	9442	21.4538	91	4.21421	631	30.0952
RIL_ekeje_AC197537-0	RNA	R1	6798	3103	19.7823	278.8	23.7928	840.8	66.7103	8857	21.7406	103.3	5.38575	612.5	28.6468	10694	23.5408	64.5	2.89405	272.2	12.5784
RIL_etiti_AC211734-0	RNA	R1	6256	3307	22.9094	51	4.72852	490	42.2375	8527	22.7439	50	2.83216	445	22.6116	10708	25.6138	285.5	13.9172	299	15.0111
RIL_gifife_AC206630-0	RNA	R1	7361	2159	12.7114	50.5	3.98289	728	53.3808	4779	10.8334	115	5.54111	1422	61.4642	5775	11.7403	47	1.94893	828	35.3608
RIL_gugyve_AC194248-0	RNA	R1	4006	1103	11.9327	4	0.578674	90	12.105	8789	36.6095	6	0.530295	94	7.45277	12323	46.0329	8	0.608494	136	10.6536
RIL_ijij_AC200508-0	RNA	R1	6440	2131	14.3408	23	2.07233	546	45.7372	5081	13.1652	315	17.3394	2097	103.549	5542	12.8778	733	34.7237	1209	58.985
RIL_jikeuf_AC211152-0	RNA	R1	6028	3172	22.8053	70	6.7428	883	79.077	9105	25.2042	74	4.35479	1228	64.8272	10796	26.8011	72	3.64642	1144.5	59.6958
RIL_keneat_AC209697-0	RNA	R1	7147	1772	10.7452	57	4.62864	1186	89.5386	4422	10.3243	71	3.52233	2056	91.4994	5440	11.3904	28.5	1.21679	1128	49.599
RIL_koajav_AC205853-0	RNA	R1	6792	2997	19.1234	31	2.64827	411	32.6429	8157	20.04	56	2.92268	446	20.881	9616	21.1865	68	3.05422	271	12.5359
RIL_leijoh_AC212369-0	RNA	R1	6587	3461	22.7714	22	1.93749	146	11.9541	9550	24.1925	56.5	3.03989	446.5	21.5503	11220	25.4899	59.5	2.75502	308	14.6876
RIL_loneok_AC193379-0	RNA	R1	6088	3720	26.4816	28	2.66795	293	25.9558	10099	27.6802	62	3.60914	514	26.841	11202	27.5349	52	2.60504	335	17.2842
RIL_naefe_AC212820-0	RNA	R1	6853	904	5.71694	11	0.93136	456	35.8952	2899	7.05883	37	1.9139	745	34.5698	3914	8.54678	41	1.82516	823	37.732
RIL_nubo_AC212389-0	RNA	R1	8949	2687	13.0128	29	1.87932	280	16.8697	14972	27.9171	56.5	2.23689	416	14.7745	18501	30.9374	66	2.24874	627.5	22.0192
RIL_nugimu_AC203843-0	RNA	R1	4462	3412	33.1402	35	4.54135	354	42.7039	11040	41.2862	111.5	8.83862	788.5	56.0705	13284	44.5515	97.5	6.65141	510	35.8321
RIL_odoif_AC210308-0	RNA	R1	7130	1635	9.93812	78	6.34634	1381	104.465	5265	12.3218	74	3.67835	2020	90.0734	5709	11.9821	27	1.15501	676	29.7825
RIL_ogepy_AC198740-0	RNA	R1	7546	3559	20.4403	22	1.69108	677.5	48.4169	9842	21.7637	65.5	3.07592	2830	119.218	11720	23.242	69.5	2.80878	1906	79.332
RIL_okor_AC198695-0	RNA	R1	7167	6946	42.0023	79	6.39459	1433	107.84	13005	30.2788	116	5.73636	2562	113.653	18197	37.9949	179	7.61783	2639	115.667
RIL_okor_AC205906-0	RNA	R1	7421	2270	13.2568	0	0	241	17.5169	7385	16.6056	16	0.7642	487	20.866	9218	18.5882	9	0.369938	289	12.2342
RIL_otiot_AC206557-1	RNA	R1	7113	5781	35.223	5	0.407844	315	23.8881	13029	30.565	31	1.54482	548	24.4975	17315	36.4277	21	0.900608	569.5	25.1538
RIL_oviev_AC204897-0	RNA	R1	6434	1567	10.5551	5	0.450925	312	26.1599	8338	21.6245	6	0.330581	141	6.96898	10386	24.1563	9	0.426745	292.5	14.2839
RIL_piivi_AC212400-0	RNA	R1	5424	367	2.93239	0	0	27	2.68586	917	2.82108	14	0.915151	328	19.2337	850	2.3451	7	0.393788	307	17.7867
RIL_pyelum_AC203928-0	RNA	R1	6771	2249	14.395	34	2.91354	149	11.8707	5354	13.1944	37	1.93703	342	16.0614	6373	14.0849	29	1.30657	179	8.30578
RIL_rebaew_AC210723-0	RNA	R1	5953	376	2.73733	44	4.28663	1029	93.202	1010	2.83107	37	2.2022	552	29.4726	1669	4.19549	39	1.99765	922	48.6384
RIL_totyru_AC203014-0	RNA	R1	7153	2175	13.1779	101	8.19476	1894	142.87	4136	9.64846	117	5.79954	2254	100.227	4614	9.65277	49	2.09027	1167	51.2709
RIL_udag_AC207804-0	RNA	R1	7819	1689	9.36169	62	4.60327	1309	90.3569	4229	9.0251	150	6.80391	3265	132.854	4711	9.01622	94	3.6694	2627	105.614
RIL_yliij_AC206507-0	RNA	R1	6464	2514	16.8554	7	0.628177	227	18.939	9917	25.6003	23	1.26097	208	10.2297	11087	25.667	13	0.613366	240.5	11.6865
RIT_colonist_AC209460-0	RNA	R2	2591	6177	103.32	16093	3584.99	1562.5	323.607	31315	201.674	31967.5	4350.64	1597.5	195.033	36268	209.469	3163	370.461	756	91.1923
RIT_jare_AC204843-0	RNA	R2	1964	8627	190.368	269	79.0711	5666.5	1548.56	34088	289.618	8457.5	1518.8	9330.5	1503.1	32263	245.825	2711	418.974	3913	622.817
RLC_afad_AC199807-6594	RNA	R1	5166	619	5.19293	16	1.80077	93	9.73122	2379	7.68432	6	0.412555	20	1.23363	2675	7.74876	9	0.532564	66	4.02223
RLC_agep_AC205112-8618	RNA	R1	5978	3515	25.4827	1790	174.096	877.833	79.3771	6261	17.4765	906.833	53.8835	914.5	48.7456	8130	20.3515	1715.17	87.707	785.667	41.3771
RLC_ahov_AC193643-3726	RNA	R1	5297	2331	19.0716	53.5	5.8724	359	36.6356	5518	17.3827	211	14.1494	805	48.4255	6198	17.5099	100.5	5.79989	379.5	22.5558
RLC_ajajog_AC191578-3186	RNA	R1	5469	702	5.56295	0	0	5	0.494198	2167	6.61175	9	0.584547	40	2.33056	2555	6.9911	8	0.447163	40	2.30266
RLC_ajipe_AC183372-580	RNA	R1	2538	1174	20.0471	20.8333	4.77264	104	22.1503	1785	11.7358	15.6667	2.19265	111.167	13.957	2598	15.3183	237.333	28.5859	112.5	13.9553
RLC_ajit_AC191382-3096	RNA	R1	4986	1077	9.36137	9	1.0495	137.5	14.907	1372	4.59164	13	0.926138	152.5	9.74598	1832	5.49839	7	0.42917	251	15.8489
RLC_anar_AC206985-9422	RNA	R2	5163	6036	50.6668	121	13.6262	852	89.2024	17989	58.1394	454	31.2348	1146	70.7279	23544	68.2403	193.5	11.4568	1288.83	78.5908
RLC_atej_AC187217-40	RNA	R1	3831	911	10.3058	3	0.455303	220	31.042	4090	17.8146	25.5	2.36435	504	41.9205	4948	19.3277	17.8333	1.423	262.5	21.5722
RLC_atop_AC195158-4437	RNA	R1	5135	587	4.9542	23	2.60423	90	9.47416	1537	4.99458	12	0.83009	150	9.30805	1541	4.49081	8	0.476248	139	8.5222
RLC_bihar_AC195875-4766	RNA	R1	4112	906	9.54885	5	0.706982	101	13.2772	3269	13.2656	11	0.95022	79.5	6.16059	4116	14.9791	14	1.04078	198.333	15.1852
RLC_bote_AC211535-11252	RNA	R1	3028	152	2.17552	106	20.3536	2854	509.491	602	3.31746	285	33.4329	258.25	27.1764	612	3.02453	3	0.302865	163	16.9476
RLC_bovo_AC197547-5647	RNA	R1	5173	1362	11.4107	14	1.57354	118	12.3304	2535	8.17713	39	2.67798	589	36.2811	3439	9.94838	8	0.47275	141	8.58131
RLC_debeh_AC177840-246	RNA	R1	6131	5423	38.334	341	32.3381	3908	344.558	15367	41.8238	605.5	35.0806	7188.5	373.607	19213	46.895	618	30.8135	8126	417.275
RLC_depuw_AC208349-9837	RNA	R1	5459	1354	10.7493	7	0.74555	74.5	7.37704	5477	16.7415	21.5	1.39897	312	18.2117	6798	18.6351	25.8333	1.44661	324	18.6857
RLC_dijap_AC211466-11198	RNA	R2	10963	32197	127.281	30	1.59105	521	25.689	98759	150.319	56	1.81444	738	21.4504	121194	165.43	37	1.03171	720	20.6767
RLC_doke_AC186158-1307	RNA	R2	11562	71415	267.69	889	44.7055	267	12.4829	121322	175.094	1334	40.9833	281	7.74429	148405	192.078	3342.83	88.3824	426	11.5999
RLC_donuil_AC196196-5026	RNA	R1	6337	1914	13.0898	408	37.4342	430	36.6795	9215	24.2648	51	2.85872	1055	53.0489	8118	19.1703	535	25.808	778	38.6521
RLC_dugiab_AC207724-9683	RNA	R2	5209	7931	65.9857	259.143	28.9252	1223.34	126.95	39104	125.266	493.628	33.6612	1444.42	88.3583	43590	125.226	665.484	39.0542	2256.29	136.37
RLC_ebel_AC188777-2128	RNA	R1	5557	3773	29.4254	108.75	11.3784	207.833	20.2169	5584	16.7676	100.167	6.40276	255.667	14.6603	8081	21.7614	649.25	35.7154	220	12.4641
RLC_ebel_AC195143-4427	RNA	R2	5255	8282	68.3028	343.167	37.9686	959	98.6472	12869	40.8637	392.833	26.5534	2034.17	123.345	19012	54.1399	2989.75	173.919	1399.67	83.855
RLC_ebel_AC210216-10670	RNA	R2	4951	6330	55.4098	320.083	37.5891	430.833	47.0387	10164	34.256	266.583	19.126	460.667	29.6484	14303	43.2312	2583.33	159.504	498.333	31.6887
RLC_ebel_AC211737-11397	RNA	R2	4655	27206	253.292	2543.67	317.711	4969.5	577.074	37851	135.682	2907.75	221.882	6753	462.259	54611	175.559	27664.6	1816.72	6775.83	458.269
RLC_ebel_AC213044-12072	RNA	R2	4844	12849	114.959	1049	125.911	4494.67	501.571	18770	64.6585	1467.58	107.618	3725.5	245.069	25095	77.5257	5056.17	319.081	2937	190.887
RLC_ehahu_AC202972-7568	RNA	R1	5048	893	7.66669	2.33333	0.26875	32	3.42665	1197	3.95677	10.1667	0.715392	100.5	6.34388	1468	4.3518	4.83333	0.292692	101.833	6.35108
RLC_eninu_AC191055-2893	RNA	R2	7235	21163	126.769	3836	308.27	4096	306.027	54155	124.901	892	43.7936	7006	308.56	67913	140.468	396	16.7317	5537	240.942
RLC_erev_AC194741-136	RNA	R1	2525	167	2.86636	8	1.84213	149.5	32.0051	355	2.34602	4.5	0.633047	128	16.1531	550	3.2596	6.5	0.78693	185	23.0668
RLC_fehod_AC184774-851	RNA	R1	5045	1395	11.9836	15	1.72871	245	26.2509	3820	12.6348	30	2.11225	142	8.96882	3844	11.4021	53	3.21143	156	9.7351
RLC_finaij_AC194312-4026	RNA	R1	4787	602	5.45016	0	0	60	6.77527	1229	4.28404	10	0.742029	206	13.7123	1363	4.26084	9	0.574729	106.5	7.00428
RLC_fipi_AC195215-4479	RNA	R1	6530	2817	18.696	347.833	30.9706	247.5	20.4881	4487	11.4659	458.083	24.9182	281.5	13.7364	6462	14.8087	2615.67	122.448	305.5	14.7291
RLC_fourf_AC202975-7570	RNA	R2	6508	24995	166.449	472.167	42.1832	8592	713.65	95005	243.593	584.833	31.9205	11922.2	583.735	115142	264.758	582.833	27.3767	13068.2	632.185
RLC_fuvej_AC194215-3955	RNA	R1	3285	321	4.23492	36	6.37175	843	138.717	1020	5.1812	31	3.35205	705	68.3851	1253	5.70793	28	2.60559	696	66.7039
RLC_gekog_AC203828-7984	RNA	R1	4789	454	4.10853	1	0.121408	72	8.12693	1638	5.70735	29.5	2.18807	739	49.1708	1584	4.94963	13	0.829817	598	39.3128
RLC_giepum_AC197531-5634	RNA	R2	11730	96299	355.795	45909.5	2275.6	10991.2	506.506	425349	605.08	24201	732.858	8951.5	243.168	464592	592.702	19892	518.399	9682	259.863
RLC_giepum_AC211155-11010	RNA	R1	10792	8392	33.7007	13564	730.765	2628.33	131.649	41565	64.2675	146.333	4.81644	1557	45.9721	46624	64.6503	73	2.06778	981	28.6183
RLC_giepum_AC211251-11074	RNA	R2	12751	208433	708.432	516.8	23.5651	6445	273.223	663570	868.376	37125.1	1034.21	14503.1	362.43	815528	957.1	81851.8	1962.31	18285.5	451.481
RLC_gilovu_AC196048-4919	RNA	R1	4831	214	1.91979	6	0.722114	46	5.14706	969	3.34697	5	0.367636	101	6.66181	1280	3.96493	19	1.20227	284	18.508
RLC_giream_AC204000-8116	RNA	R1	3014	682	9.80657	11	2.12198	68	12.1956	1265	7.00346	18	2.12136	84	8.88064	1866	9.26469	12	1.21709	56	5.84954
RLC_gudyeg_AC206942-9404	RNA	R2	6212	42185	294.308	270.5	25.3179	2903	252.612	155645	418.089	1050.5	60.0688	5053	259.195	189554	456.63	434.5	21.3817	5991.5	303.656
RLC_guvi_AC185473-1128	RNA	R1	4674	252	2.33662	4	0.49758	79	9.13644	921	3.28804	20	1.51994	220	14.9983	812	2.59974	1	0.0654026	49	3.30054
RLC_guwo_AC183661-638	RNA	R1	4786	373	3.37763	7	0.850388	148.5	16.7723	963	3.35752	8	0.593748	189	12.5834	1114	3.48317	7	0.447105	217	14.2746
RLC_hago_AC195807-4722	RNA	R1	5424	1128	9.01292	5	0.535972	80.5	8.0226	3900	11.998	19	1.24428	194.5	11.4264	4429	12.2194	22.3333	1.25869	167.5	9.72237
RLC_hani_AC186285-1359	RNA	R1	5089	1141	9.71693	5	0.571254	99.5	10.5689	2459	8.06291	18	1.25639	325	20.3497	3245	9.54212	18	1.08124	270	16.7035
RLC_hera_AC214536-12775	RNA	R1	5109	1695	14.3784	19.3333	2.2002	149	15.7648	2224	7.26381	44.3333	3.08233	311	19.3969	3464	10.1462	30.3333	1.81496	139.333	8.58611
RLC_hesa_AC204349-8207	RNA	R1	5318	2316	18.8741	37.6667	4.11814	191	19.4144	5049	15.8425	60	4.00763	334	20.0127	5845	16.4475	54.5	3.1328	145	8.58414
RLC_homy_AC197914-5822	RNA	R1	4894	2800	24.7953	792.833	94.1911	852.5	94.1606	3933	13.4099	363.667	26.3951	689.667	44.9038	5726	17.5085	113.5	7.0895	456.5	29.3666
RLC_hopscotch_AC209396-10229	RNA	R1	4865	471	4.19579	16	1.91218	204	22.6666	1545	5.29921	6	0.43808	303	19.8458	1895	5.82893	12	0.754019	330	21.3554
RLC_huta_AC210008-10542	RNA	R1	4722	180	1.65205	0	0	6	0.686853	612	2.16267	5	0.376122	20	1.34962	780	2.4719	3	0.194213	11	0.733405
RLC_huti_AC197153-5449	RNA	R1	4755	423	3.85537	7	0.855932	240	27.2835	1968	6.90622	7	0.522916	142	9.51581	2078	6.5397	0	0	62	4.10505
RLC_ibulaf_AC186801-1662	RNA	R1	4622	1767	16.5685	0	0	6	0.701714	9737	35.1529	0	0	11	0.758352	11797	38.1948	3	0.198415	12	0.817388
RLC_iseb_AC207352-9544	RNA	R1	5407	315	2.52482	49	5.26904	253	25.2932	1797	5.54571	19	1.24819	330	19.4476	2562	7.09064	26	1.46994	333	19.3894
RLC_janoov_AC209690-10294	RNA	R1	4891	1242	11.0052	4	0.475504	67	7.40485	1864	6.35937	11	0.798876	125	8.14367	2452	7.50214	11	0.68751	50	3.21847
RLC_japov_AC213985-12447	RNA	R1	7444	1656	9.64117	69.3333	5.41536	1490.48	108.233	11750	26.3389	64.8333	3.09369	1050.45	44.9653	13966	28.0756	47.9667	1.96978	1181.73	49.9793
RLC_jelat_AC194217-3960	RNA	R1	1602	538	14.5544	6.16667	2.2381	21.3333	7.19838	1102	11.4785	2.83333	0.628232	39.5	7.85674	1414	13.2084	57.3333	10.9403	34	6.6818
RLC_ji_AC182107-448	RNA	R2	9501	178207	812.889	6345.59	388.324	11251.3	640.139	587496	1031.81	16382.5	612.485	10108.6	339.023	589544	928.559	9305.53	299.403	10778.1	357.15
RLC_ji_AC186528-1508	RNA	R2	11968	93893	340.007	16797.4	816.039	3909.4	176.574	313548	437.168	92132.9	2734.5	10891.4	289.98	394827	493.683	128725	3287.95	14655.2	385.521
RLC_ji_AC190978-2799	RNA	R2	9441	262967	1207.14	8569.07	527.725	9338.88	534.707	808413	1428.83	14377.1	540.927	10294.6	347.455	868900	1377.26	8855.52	286.735	10124.4	337.62
RLC_ji_AC192600-3526	RNA	R2	9519	109807	499.936	6243.27	381.34	11354.5	644.787	431153	755.798	21175.4	790.176	17602.7	589.245	456398	717.489	14574.8	468.053	21015.9	695.08
RLC_ji_AC193479-3665	RNA	R2	9287	247304	1154.07	5196.62	325.34	7799.55	453.976	725473	1303.5	16014.9	612.537	11751.9	403.217	851384	1371.87	8362.7	275.268	11481.6	389.229
RLC_ji_AC195394-4599	RNA	R2	8904	46150	224.627	510.22	33.3169	1824.82	110.783	329495	617.489	2442.57	97.4419	2819.65	100.906	361352	607.307	477.653	16.3988	2887.94	102.113
RLC_ji_AC197052-5349	RNA	R2	9482	139987	639.829	6194.7	379.85	6247.45	356.157	517718	911.085	12845.6	481.215	9566.18	321.475	567201	895.158	8508.96	274.322	9939.74	330.029
RLC_ji_AC200613-6936	RNA	R2	9357	115901	536.817	5524.19	343.261	10044.1	580.246	436327	778.11	18315	695.273	29466.4	1003.46	466711	746.404	12289.2	401.487	33512.7	1127.59
RLC_ji_AC202456-7443	RNA	R2	9309	139674	650.262	5422.93	338.706	7358.89	427.315	483467	866.621	13620.7	519.734	9871.6	337.904	571959	919.442	7683.06	252.299	10823.8	366.062
RLC_ji_AC204382-8228	RNA	R2	8018	59695	322.662	274.208	19.8841	2606.23	175.706	369730	769.457	1699.56	75.293	4158.96	165.282	419207	782.393	506.065	19.2941	3324.12	130.523
RLC_ji_AC207234-9488	RNA	R2	9166	248304	1174.03	6210.11	393.923	6502.72	383.49	851247	1549.68	16862.1	653.458	9852.32	342.505	971632	1586.3	9096.57	303.376	9945.26	341.596
RLC_ji_AC209892-10463	RNA	R2	11641	80517	299.76	632.492	31.5905	1722	79.9616	517245	741.432	1341.97	40.9485	2189.57	59.9343	639083	821.542	618.898	16.2522	2888.49	78.1193
RLC_ji_AC210731-10832	RNA	R2	9463	116400	533.089	4348.97	267.208	7888.76	450.629	445755	786.019	14691.9	551.485	14824.2	499.174	474831	750.884	11030.6	356.331	18056.3	600.725
RLC_ji_AC211489-11215	RNA	R2	9197	299062	1409.26	2057.87	130.096	4709.71	276.813	1162463	2109.11	5351.2	206.676	5651.6	195.809	1378600	2243.13	3688.94	122.614	6167.71	211.132
RLC_ji_AC213834-12382	RNA	R2	9105	291109	1385.64	3538.6	225.966	9981.39	592.584	1092237	2001.72	8462.42	330.141	9290.57	325.14	1258061	2067.69	5381.28	180.672	9383.88	324.474
RLC_ji_AC215728-13156	RNA	R2	9333	206998	961.216	5184.86	323.004	13373.8	774.593	680192	1216.12	17181.6	653.925	34601.8	1181.37	715230	1146.8	10173.5	333.223	27019.4	911.447
RLC_kake_AC186604-1559	RNA	R1	7563	1144	6.55553	56.9167	4.37559	1057.9	75.6118	14297	31.544	70.5	3.31116	1257.62	52.9861	16858	33.356	60.4667	2.44403	1763.32	73.4029
RLC_kuvi_AC207313-9512	RNA	R1	5245	726	5.99884	12	1.33023	826	85.1282	1427	4.53988	173.5	11.75	684	41.5546	2082	5.94016	402.5	23.4587	1214	72.8703
RLC_kuvi_AC207807-9734	RNA	R1	5456	860	6.83125	26	2.77071	544	53.8968	1345	4.11352	273.5	17.806	505	29.4934	1489	4.08397	651.5	36.5026	698	40.2771
RLC_labe_AC203760-7937	RNA	R1	3004	811	11.7003	1	0.193549	120	21.5934	2976	16.531	8	0.945964	118	12.5167	3739	18.6259	1	0.101762	104	10.8996
RLC_lafa_AC205893-9045	RNA	R1	4866	1750	15.5863	20.5	2.44948	253	28.1052	3244	11.1243	32.5	2.37244	269	17.6152	4094	12.5904	46	2.88981	217	14.0399
RLC_lusi_AC198175-5903	RNA	R1	4992	1747	15.1668	5.5	0.64059	64.5	6.98432	2489	8.31986	144.833	10.3057	246.667	15.745	3554	10.6538	13.5	0.826691	133.5	8.41945
RLC_machiavelli_AC200490-6883	RNA	R2	6149	42615	300.354	798	75.4554	17489	1537.44	130504	354.148	4502	260.067	35082.5	1818	149095	362.845	1939	96.3956	38221	1956.93
RLC_mauky_AC195954-4843	RNA	R1	5391	525	4.22052	2	0.215701	108	10.8291	940	2.90954	17	1.12012	444.333	26.2632	1269	3.52253	17	0.96397	830	48.4714
RLC_muekeh_AC184787-871	RNA	R1	1380	99	3.10908	9	3.79189	292	114.378	186	2.24905	17	4.37577	407	93.9774	216	2.34227	8	1.77213	384	87.6051
RLC_naasuj_AC211569-11281	RNA	R1	4739	291	2.66123	0	0	7.5	0.855487	570	2.00703	56.5	4.23493	1169.5	78.636	632	1.99569	24	1.54813	542.5	36.0404
RLC_neha_AC215285-13046	RNA	R1	8528	7339	37.2963	22.5571	1.5379	31.75	2.0125	34478	67.4622	119.017	4.95732	82.4913	3.08226	41653	73.0906	86.2008	3.08993	77.7401	2.86995
RLC_nene_AC204294-8188	RNA	R1	5299	359	2.93614	6.33333	0.694913	11	1.12212	901	2.83724	35.8333	2.40203	82	4.93092	1059	2.99064	26.8333	1.54798	32.5833	1.93588
RLC_niki_AC217821-13540	RNA	R1	5125	331	2.79905	18	2.04207	156	16.4539	849	2.76426	4	0.277237	103	6.404	796	2.32424	4	0.238589	94	5.77446
RLC_nitat_AC190618-2442	RNA	R1	5042	1065	9.15425	3	0.345947	86.5	9.27368	2287	7.56883	18	1.2681	342	21.6138	2820	8.36968	9	0.545662	341	21.2926
RLC_nowuv_AC215510-13095	RNA	R1	5223	579	4.80435	25	2.78299	428	44.2958	1697	5.4216	90	6.12078	709.5	43.2853	1621	4.64436	13	0.760865	155	9.34305
RLC_nuhan_AC206272-9161	RNA	R1	14203	6651	20.2947	2659.07	108.853	1892	72.0079	24039	28.2424	2709.03	67.7515	2568	57.6133	30094	31.7075	1661.5	35.7606	2463.5	54.6072
RLC_ogiv_AC205856-9034	RNA	R1	5213	265	2.2031	46	5.13053	51	5.28836	1016	3.25216	16	1.09023	57	3.48414	1154	3.31269	20	1.17281	25	1.50983
RLC_omud_AC203533-7881	RNA	R1	4823	470	4.22334	10	1.20552	37	4.1469	2066	7.1479	10	0.736491	52.5	3.46857	2556	7.9306	9	0.570439	119.5	7.8006
RLC_onal_AC186648-1594	RNA	R1	4827	181	1.62509	0	0	19	2.12772	599	2.07069	10	0.73588	540	35.6471	799	2.47703	3	0.189989	34	2.21758
RLC_opie_AC185480-1137	RNA	R2	7941	109958	600.105	715.622	52.3962	3213.09	218.719	259972	546.282	3122.06	139.653	5617.31	225.404	311402	586.825	11044.1	425.146	6630.21	262.863
RLC_opie_AC187149-1780	RNA	R2	8788	108118	533.192	790.538	52.3027	3985.08	245.124	278499	528.809	3335.84	134.834	6892.61	249.92	341944	582.274	10613.8	369.204	8835.29	316.525
RLC_opie_AC187207-1792	RNA	R2	10262	236597	999.202	215.055	12.1845	1152.39	60.7024	740881	1204.71	966.979	33.4711	2748.64	85.3481	898176	1309.76	961.174	28.6321	3024.94	92.8029
RLC_opie_AC188002-2029	RNA	R2	9001	49987	240.681	711.229	45.9421	2929.48	175.929	123395	228.756	3327.57	131.317	5181.99	183.448	148167	246.333	11077.8	376.225	6150.03	215.112
RLC_opie_AC196469-5133	RNA	R2	8832	144048	706.845	459.501	30.2495	2162.42	132.349	440957	833.111	2160.55	86.8941	4135.71	149.21	538338	912.134	3292.83	113.971	5270.06	187.86
RLC_opie_AC197084-5382	RNA	R2	8969	106436	514.305	613.718	39.7847	3502.59	211.098	347605	646.707	2031.42	80.4528	4009.02	142.43	429558	716.705	3139.31	106.998	5004.09	175.654
RLC_opie_AC197201-5474	RNA	R2	8964	306387	1481.3	726.197	47.1025	3529.89	212.862	756228	1407.72	2576.96	102.115	7525.52	267.512	967449	1615.06	4804.97	163.86	9660.6	339.296
RLC_opie_AC197691-5727	RNA	R2	7730	102435	574.308	358.506	26.9655	1621.8	113.411	324945	701.449	1670.59	76.767	3095.82	127.616	394224	763.179	6454.2	255.239	3950.04	160.879
RLC_opie_AC198173-5898	RNA	R2	8878	268202	1309.25	294.844	19.3094	1692.33	103.041	754985	1419.02	1816.89	72.6939	2718.01	97.5538	933669	1573.77	2803.4	96.5281	3470.5	123.071
RLC_opie_AC198924-6206	RNA	R2	9009	72561	349.062	1005.77	64.9104	3612.75	216.771	228552	423.325	3142.25	123.894	5856.4	207.139	256466	426.006	8512.65	288.85	7759.78	271.175
RLC_opie_AC201793-7083	RNA	R2	7180	210581	1271.07	418.303	33.8734	1760.81	132.564	448122	1041.45	2843.28	140.663	3533.39	156.811	586814	1223.03	7115.74	302.956	4173.31	182.992
RLC_opie_AC202020-7258	RNA	R2	8903	90827	442.135	636.23	41.5498	3161.13	191.931	266028	498.605	3101.89	123.758	8018.94	287.004	311519	523.613	11055.7	379.605	9046.08	319.891
RLC_opie_AC202033-7274	RNA	R2	9001	66748	321.383	737.086	47.6123	3032.99	182.146	251239	465.76	3923.81	154.847	6415.03	227.099	289992	482.123	8457.45	287.232	7468.66	261.234
RLC_opie_AC210610-10772	RNA	R2	8128	72116	384.524	103.492	7.4031	2326.86	154.748	288122	591.505	256.745	11.2202	4161.95	163.163	335377	617.465	274.358	10.3185	3374.61	130.712
RLC_opie_AC211653-11340	RNA	R2	9369	170606	789.182	395.385	24.5369	1408.8	81.2818	567600	1010.92	2500.53	94.8033	3408.67	115.931	683840	1092.25	2315.05	75.5355	3520.41	118.298
RLC_opie_AC214122-12495	RNA	R2	8971	157456	760.667	794.867	51.5164	4343.92	261.746	556246	1034.65	3807.63	150.764	7282.08	258.656	662256	1104.71	8290.54	282.505	8659.01	303.882
RLC_opie_AC217577-13524	RNA	R2	8915	135962	660.955	514.498	33.5548	1926.33	116.802	437167	818.26	2167.75	86.372	4107.96	146.829	519196	871.511	4154.12	142.443	5585.88	197.264
RLC_owiit_AC196151-4998	RNA	R1	5101	757	6.43156	1	0.113982	11	1.16567	2460	8.04721	0	0	23.5	1.46798	2538	7.44559	7	0.419495	62.5	3.85746
RLC_pifo_AC209023-10096	RNA	R1	5237	786	6.50453	1.33333	0.148029	84.5	8.72194	1851	5.89779	19	1.28871	445.833	27.1268	2492	7.12079	8.83333	0.515616	381.583	22.9395
RLC_pute_AC197188-5467	RNA	R1	6983	4968	30.833	27.3333	2.27584	363	28.0998	8121	19.4059	79.5833	4.04823	1078.17	49.1985	11604	24.8673	57.8333	2.53175	1125.5	50.7435
RLC_raider_AC197426-5583	RNA	R2	5724	13242	100.261	8878.55	901.85	3394.63	320.577	18463	53.823	31607.1	1961.42	13421.3	747.144	26374	68.9508	33267.8	1776.67	10141.4	557.794
RLC_raider_AC209705-10304	RNA	R2	6527	13050	86.6509	11083.1	987.282	7026.57	581.927	24157	61.7582	38604.6	2100.92	19322.2	943.301	34452	78.9884	42163.2	1974.72	14763.9	712.14
RLC_rely_AC199569-6530	RNA	R1	4706	202	1.86027	6	0.741295	349.5	40.1452	820	2.90755	21	1.58508	643	43.5379	1284	4.08297	14	0.909411	543.5	36.3601
RLC_ruhi_AC205536-8890	RNA	R1	4708	303	2.78922	27	3.33441	521	59.8191	1205	4.27087	22	1.65986	243	16.4467	1370	4.35458	13	0.844094	380	25.4111
RLC_sehoad_AC198380-5972	RNA	R1	4659	350	3.25575	6	0.748773	87	10.094	868	3.1088	7	0.533691	127	8.68598	1009	3.24087	1	0.0656132	53	3.58146
RLC_seko_AC188710-2086	RNA	R1	5279	549	4.50709	3.5	0.385486	175.5	17.9707	1164	3.67931	12	0.807447	281.833	17.0117	1531	4.33996	12.1667	0.704537	291.917	17.4094
RLC_seufyt_AC194940-4361	RNA	R1	5282	162	1.32921	36	3.96274	1318	134.883	614	1.9397	50	3.36245	854	51.519	382	1.08225	33	1.90985	104	6.19886
RLC_sofi_AC215261-13035	RNA	R1	1948	1818	40.4465	49	14.6251	830.167	230.364	4276	36.6281	49	8.93494	861	140.839	4995	38.3715	1175.83	184.519	1096.5	177.213
RLC_stonor_AC212476-11849	RNA	R2	3827	5925	67.0974	265	40.2605	4266	602.561	23879	104.117	524	48.6359	8118	675.925	26836	104.935	716	57.1924	4706	387.142
RLC_taname_AC194273-3998	RNA	R1	4651	253	2.35749	0	0	1	0.116223	757	2.71591	0	0	38	2.60343	1025	3.29792	6	0.394356	247	16.7197
RLC_tata_AC205418-8792	RNA	R1	4870	1211	10.7768	45	5.37249	259	28.7481	4398	15.0693	274	19.9851	713	46.6518	5033	15.4654	80	5.02163	525	33.9397
RLC_tatu_AC212076-11563	RNA	R1	5264	498	4.10005	0	0	13	1.33495	1207	3.82611	11	0.742269	182	11.017	1818	5.16822	3	0.174217	98	5.86121
RLC_tiwe_AC187032-1709	RNA	R1	4766	462	4.20111	8	0.97595	226	25.6326	1212	4.2434	2	0.14906	140	9.36013	1478	4.6407	5	0.320701	107	7.06817
RLC_tiwewi_AC210937-10935	RNA	R1	4762	187	1.70188	3	0.366289	226	25.6542	892	3.12565	7	0.522148	65	4.34943	905	2.84395	7	0.449358	92	6.08241
RLC_totu_AC194464-4142	RNA	R1	4961	1521	13.2873	81.5	9.55169	677.667	73.839	3328	11.1939	38.8333	2.78048	382.167	24.5466	4215	12.7143	337.833	20.817	260.833	16.5528
RLC_tufe_AC211502-11228	RNA	R1	3897	655	7.28428	4.59375	0.685376	23.8333	3.30593	1112	4.76146	7.14984	0.651704	35.1667	2.87547	1521	5.84065	22.7364	1.78351	26	2.10049
RLC_ubat_AC212211-11652	RNA	R2	5108	6705	56.8884	113	12.8623	823	87.0939	17550	57.3313	347	24.1303	2318	144.601	21270	62.3131	350.5	20.9759	1669.83	102.92
RLC_ubel_AC183941-731	RNA	R1	3247	269	3.59043	18.8	3.36641	832	138.51	645	3.31469	1.56667	0.171387	39.8333	3.90906	1174	5.41064	29.8333	2.80869	432.367	41.9225
RLC_ubel_AC194376-4060	RNA	R1	4925	1455	12.8036	7	0.826387	225	24.6953	2396	8.11795	28.5	2.05553	571.5	36.9758	2610	7.93043	28.5	1.76898	613	39.186
RLC_ubep_AC210005-10539	RNA	R1	4749	144	1.31412	6	0.734583	115.333	13.1278	508	1.78495	3	0.22439	91	6.10587	690	2.17425	1	0.0643698	93.3333	6.18745
RLC_ugog_AC206863-9375	RNA	R1	4965	415	3.62247	2	0.234208	74	8.05659	1354	4.55056	7	0.500799	74.5	4.78129	1406	4.23769	1	0.0615694	41	2.59981
RLC_uhun_AC200619-6943	RNA	R1	4722	665	6.1034	14.5	1.78539	274	31.3663	1436	5.07451	7.66667	0.57672	91.3333	6.16327	2019	6.39842	16.1667	1.04659	131.417	8.76197
RLC_uloh_AC209080-10120	RNA	R1	7335	1935	11.4329	54.4167	4.31344	1278.73	94.2364	17444	39.6836	50.8333	2.46169	843.867	36.6591	20498	41.819	52.3833	2.18312	1681.15	72.1578
RLC_ulyg_AC196397-5082	RNA	R1	5037	318	2.73609	2.33333	0.269337	73	7.83411	776	2.57072	2.66667	0.188053	105	6.64241	588	1.7469	4.33333	0.262987	116.333	7.27125
RLC_urum_AC198861-6159	RNA	R1	5203	677	5.63911	5	0.558738	143	14.8567	2556	8.19733	8	0.546161	143	8.7577	2538	7.29962	5	0.293765	59	3.57006
RLC_uwaf_AC197569-5671	RNA	R1	4895	354	3.1342	10	1.18779	125	13.8037	1452	4.94971	10	0.725658	182	11.8475	1913	5.84824	29	1.81105	402	25.8554
RLC_victim_AC182414-456	RNA	R1	5468	1834	14.5361	3.5	0.372161	19.5	1.92772	2767	8.44396	6.25	0.406009	69.1667	4.03066	3899	10.6706	8.83333	0.493833	75.3333	4.33746
RLC_victim_AC183319-577	RNA	R1	5516	3534	27.7663	48	5.05951	187	18.3255	5422	16.4022	44.9167	2.89246	176.833	10.2152	7508	20.3687	31.3333	1.73647	160.5	9.16068
RLC_vodida_AC203384-7831	RNA	R1	4830	219	1.96505	10	1.20377	285	31.896	970	3.35112	14	1.02959	229	15.1076	1290	3.99673	12	0.759483	373	24.313
RLC_volo_AC195546-4646	RNA	R1	5193	495	4.13107	4	0.447851	19	1.97776	971	3.12009	18	1.23123	269	16.506	610	1.75782	3	0.176598	201	12.1858
RLC_votaed_AC215881-13209	RNA	R1	1508	248	7.12732	12	4.6267	9	3.22612	1162	12.8579	3	0.70665	16	3.38086	1401	13.9027	7	1.41899	10	2.08774
RLC_vuijon_AC194895-4312	RNA	R1	5084	713	6.07799	57	6.5187	772	82.0825	2350	7.71308	16.5	1.15282	509.5	31.9335	1878	5.5278	5	0.300641	34	2.10548
RLC_wamenu_AC191287-3028	RNA	R1	5558	1733	13.5131	3058.17	319.915	1885	183.329	3818	11.4626	6176.67	394.748	3390.5	194.381	5452	14.6791	4697.83	258.382	2011	113.912
RLC_wawo_AC216857-13424	RNA	R1	9480	629	2.87553	17.3068	1.06145	197.75	11.2758	1477	2.59979	277.966	10.4152	282.375	9.49131	1799	2.83979	89.762	2.89446	383.411	12.7331
RLC_wiwa_AC191531-3153	RNA	R2	7794	53391	296.882	86342	6441	9832.17	681.911	161607	345.991	78943.2	3597.81	10344.5	422.919	182162	349.752	88728.8	3480.07	12273.3	495.769
RLC_ydut_AC191122-2965	RNA	R1	4654	408	3.79935	0	0	79	9.17571	1036	3.71449	22	1.67912	619	42.3811	1277	4.10608	10	0.656837	92	6.22356
RLC_ypel_AC215810-13168	RNA	R1	1823	182	4.32674	1	0.318937	59.3333	17.5934	297	2.71854	14.5	2.82531	75	13.1094	308	2.52829	6.83333	1.14586	52	8.98036
RLC_yrer_AC198936-6221	RNA	R1	5299	1587	12.9795	13.3333	1.46297	313.5	31.9803	2570	8.09291	66.6667	4.46889	1369.5	82.3524	2933	8.28287	47.3333	2.73059	734.833	43.6588
RLC_ytar_AC194428-4096	RNA	R1	4836	210	1.88195	0	0	77	8.60683	894	3.08473	13	0.954864	246	16.209	1010	3.12534	12	0.758541	260	16.9264
RLG_abiri_AC203571-7891	RNA	R1	5605	793	6.1316	27	2.80079	724	69.8235	1624	4.83477	23	1.45759	355	20.1818	2399	6.40497	22	1.19986	418	23.4789
RLG_ahoru_AC187284-1845	RNA	R1	5688	1346	10.2556	72	7.35978	1308	124.305	3204	9.39936	759	47.3987	3086	172.88	3361	8.84243	347	18.6489	3163	175.072
RLG_amiin_AC191769-3319	RNA	R1	5611	1001	7.73161	4	0.414488	84	8.09241	2642	7.85702	604	38.2368	474.5	26.9466	3100	8.26769	19.5	1.06238	569	31.9263
RLG_aneas_AC203312-7773	RNA	R1	5520	216	1.69586	0	0	77.5	7.5893	370	1.11848	3	0.193049	33.5	1.93381	930	2.5212	21	1.16296	79.5	4.53425
RLG_anysaf_AC203052-7637	RNA	R1	5202	197	1.64124	4.5	0.502961	151.167	15.7081	554	1.77707	4.83333	0.330036	79	4.8391	505	1.45273	0.5	0.0293822	41.3333	2.50154
RLG_apil_AC198662-6085	RNA	R1	5312	2651	21.6286	34	3.72145	259	26.3561	3882	12.1945	61	4.07902	809	48.5287	5093	14.3476	74.5	4.28728	658	38.9982
RLG_apil_AC204354-8209	RNA	R1	5444	587	4.673	0	0	38	3.77315	1129	3.46052	12	0.782975	98	5.73609	1404	3.85933	7	0.393065	53	3.06503
RLG_awuhe_AC190897-2710	RNA	R1	5474	707	5.59745	22	2.33674	947	93.5156	2388	7.27939	13	0.843574	210	12.2243	1322	3.61401	14	0.781821	97	5.57884
RLG_bavav_AC208118-9781	RNA	R1	5500	482	3.79805	1	0.105713	42	4.12786	919	2.78816	9	0.581252	140	8.11098	1244	3.3847	17	0.944866	404	23.1257
RLG_bobeg_AC193485-3670	RNA	R1	2220	181	3.53347	2	0.523804	20	4.86985	504	3.78829	3	0.480013	34	4.88016	561	3.78157	7	0.963894	35	4.96355
RLG_bobobo_AC201919-7182	RNA	R1	5269	1117	9.18758	17	1.87591	258	26.4686	2380	7.53727	57	3.84265	442	26.7302	2267	6.43852	45.5	2.63978	160.5	9.59012
RLG_bogu_AC196148-4995	RNA	R1	5680	3450	26.3237	50	5.11815	907.5	86.3649	5739	16.8598	326	20.387	2051	115.06	8048	21.2032	328	17.6526	2243.5	124.353
RLG_bogu_AC198870-6180	RNA	R1	5732	1582	11.9612	21	2.13012	333	31.4034	2660	7.74357	24.8333	1.53891	887	49.3089	3594	9.38284	53.6667	2.86208	918	50.4213
RLG_boha_AC205574-8933	RNA	R1	5513	381	2.99511	48	5.06227	1857	182.08	1062	3.21442	17	1.09533	264	15.2589	1255	3.40658	8	0.443594	216.5	12.3637
RLG_boja_AC200053-6723	RNA	R1	5451	298	2.36928	12	1.27996	111	11.0074	536	1.64079	17	1.10779	161	9.41148	813	2.23191	7	0.39256	552	31.8816
RLG_bomevy_AC195138-4424	RNA	R1	5497	620	4.88812	5	0.528854	128	12.587	1365	4.14355	10	0.646188	217	12.5789	1543	4.20052	31	1.72393	657	37.6285
RLG_bosohe_AC185471-1125	RNA	R1	5204	1331	11.0845	23.5	2.62556	373.5	38.7965	2366	7.58653	48	3.27634	541	33.1259	3451	9.92362	38.5	2.26156	306	18.5123
RLG_bosohe_AC190752-2561	RNA	R1	2253	1233	23.718	13	3.35486	132	31.6703	2436	18.0419	43.3333	6.83196	456.5	64.5636	2880	19.1291	30.5	4.13831	288	40.2447
RLG_bosohe_AC191654-3248	RNA	R1	5409	3589	28.7563	38.5	4.13843	128	12.7918	4568	14.0921	89	5.84464	536	31.5759	5996	16.5885	97	5.482	425	24.7371
RLG_bosohe_AC205330-8724	RNA	R1	5165	4355	36.5421	496.5	55.8908	776	81.2139	6652	21.4905	632.833	43.5215	1147	70.7622	9103	26.3741	79.8333	4.72496	691	42.1197
RLG_bosohe_AC205838-9025	RNA	R1	5196	3344	27.8916	27	3.02125	257	26.7364	5072	16.2883	85	5.81078	730	44.7674	7654	22.0436	93	5.47139	951.5	57.6523
RLG_bosohe_AC206838-9357	RNA	R1	2798	569	8.81334	2	0.415599	58	11.2052	1194	7.12069	18	2.28512	65.5	7.45936	1635	8.74445	17	1.85731	53	5.96356
RLG_bosohe_AC212057-11553	RNA	R1	5051	986	8.4601	14	1.61154	103	11.023	1692	5.5897	12.5	0.879057	109.5	6.90788	2281	6.75788	26.5	1.60381	52	3.24118
RLG_bosohe_AC213600-12201	RNA	R1	5210	1351	11.2381	8	0.892779	88.5	9.18215	1881	6.02444	15	1.02268	199.5	12.2015	2436	6.99684	19	1.11481	87	5.25725
RLG_bowuow_AC212139-11611	RNA	R1	5369	374	3.01894	21	2.27414	524	52.7566	1105	3.43427	41	2.71253	745	44.2151	1325	3.69305	45	2.56214	1577.5	92.5024
RLG_bygum_AC188125-2053	RNA	R2	11343	38005	145.207	23.4	1.19944	354.933	16.9144	53786	79.1237	57.0333	1.78602	535.8	15.0516	74292	98.0114	32.5667	0.877666	617.217	17.1312
RLG_cinful-zeon_AC177813-189	RNA	R2	9595	86400	390.252	8605.54	521.465	2376.66	133.894	223669	388.979	11905.2	440.733	4197.49	139.397	259135	404.151	29497	939.76	5204.09	170.756
RLG_cinful-zeon_AC177930-407	RNA	R2	7319	72518	429.408	4128.12	327.938	2638.27	194.853	166683	380.019	4102.12	199.086	3568.78	155.373	168528	344.574	2896.07	120.96	3726.84	160.312
RLG_cinful-zeon_AC183943-734	RNA	R2	6110	47900	339.758	5112.87	486.536	3359.28	297.197	114694	313.231	6734.05	391.489	3856.92	201.144	129205	316.447	5636.24	281.989	3769.84	194.249
RLG_cinful-zeon_AC186530-1513	RNA	R2	9721	103881	463.128	27284.9	1631.93	4758.58	264.609	249598	428.446	18603.2	679.769	6487.99	212.67	203271	312.916	37128.3	1167.56	6347.4	205.571
RLG_cinful-zeon_AC186614-1565	RNA	R2	7393	70915	415.713	684.426	53.8267	1190.19	87.0227	172015	388.25	1137.82	54.6688	1557.28	67.1203	202583	410.058	1257.25	51.9858	1814.7	77.2791
RLG_cinful-zeon_AC191398-3106	RNA	R2	6159	49482	348.187	467.536	44.1363	940.425	82.5378	125310	339.501	430.731	24.8417	1377.92	71.2888	147446	358.249	694.689	34.4798	2563.51	131.04
RLG_cinful-zeon_AC191523-3148	RNA	R2	2841	31957	487.496	253.467	51.8731	1022.57	194.564	83032	487.685	194.171	24.2771	1852.89	207.82	99364	523.384	2530.15	272.245	1738.54	192.66
RLG_cinful-zeon_AC192460-3502	RNA	R2	7407	34034	199.135	1852.18	145.389	3012.62	219.857	83463	188.026	19087.4	915.352	5601.58	240.977	48371	97.7249	12283.4	506.946	3542.94	150.591
RLG_cinful-zeon_AC193672-3742	RNA	R2	9348	90575	419.919	16670.4	1036.85	2407.31	139.204	229043	408.85	20482.2	778.294	3819.13	130.183	274632	439.638	36668.6	1199.11	4444.53	149.687
RLG_cinful-zeon_AC194347-4039	RNA	R2	9388	205661	949.412	29623.2	1834.64	4946.72	284.828	511468	909.098	28450.2	1076.46	7851.71	266.501	443283	706.595	255159	8308.49	20337.5	682.026
RLG_cinful-zeon_AC194588-4160	RNA	R2	10237	82914	351.019	7204.99	409.216	2346.03	123.879	205454	334.894	16664.3	578.227	3782.46	117.736	229045	334.82	34307.6	1024.48	4695.42	144.404
RLG_cinful-zeon_AC194954-4372	RNA	R2	8445	32198	165.236	795.749	54.7858	2408.83	154.186	65578	129.576	12826.7	539.509	5367.84	202.539	54811	97.1249	20850.6	754.75	5687.42	212.028
RLG_cinful-zeon_AC194967-4388	RNA	R2	7447	28605	166.47	304.144	23.7459	819.947	59.5173	81618	182.882	565.069	26.9529	1399.93	59.9008	87258	175.342	476.029	19.5405	1339.38	56.6239
RLG_cinful-zeon_AC195790-4706	RNA	R2	7594	52579	300.067	374.716	28.6896	1495.31	106.438	129551	284.666	872.024	40.7889	2309.91	96.9242	145633	286.98	804.368	32.3793	2189.03	90.7524
RLG_cinful-zeon_AC198933-6214	RNA	R2	7262	72574	433.113	843.519	67.5352	766.575	57.0607	204951	470.933	415.387	20.318	1003.34	44.0252	244430	503.687	607.615	25.5774	963.004	41.7493
RLG_cinful-zeon_AC199396-6426	RNA	R2	7368	38375	225.722	2020	159.402	1737.28	127.456	91685	207.642	3932.54	189.587	2879.38	124.525	96369	195.727	3665.37	152.073	2964.28	126.662
RLG_cinful-zeon_AC199790-6582	RNA	R2	7458	127911	743.295	4724.58	368.326	2375.78	172.196	295275	660.648	5169.92	246.233	4228.93	180.682	262080	525.865	6492.66	266.124	4139.94	174.763
RLG_cinful-zeon_AC199960-6694	RNA	R2	7446	46366	269.869	451.59	35.2625	834.327	60.5693	103199	231.269	626.372	29.8809	1217.55	52.104	119229	239.619	922.927	37.8903	1316.25	55.6533
RLG_cinful-zeon_AC200200-6794	RNA	R2	7493	89882	519.868	236.28	18.3343	2264.48	163.362	224151	499.172	405.291	19.213	1910.38	81.2402	269048	537.325	768.875	31.3678	1987.85	83.5228
RLG_cinful-zeon_AC201757-7049	RNA	R2	9388	111761	515.933	95334.1	5904.28	9514.87	547.859	285189	506.903	87378.2	3306.09	9379.68	318.363	282749	450.703	236584	7703.65	15874.3	532.353
RLG_cinful-zeon_AC202991-7588	RNA	R2	7304	55056	326.678	658.408	52.4115	1672.68	123.791	127157	290.499	1296.12	63.033	2072.55	90.4175	149657	306.619	519.451	21.7404	1919.36	82.7318
RLG_cinful-zeon_AC203004-7602	RNA	R2	9818	165573	730.874	3045.42	180.35	1187.71	65.3921	459719	781.331	3964.79	143.444	2958.31	96.0128	544581	830.046	5899.28	183.679	2734.96	87.7011
RLG_cinful-zeon_AC203825-7980	RNA	R2	7412	57941	338.787	186.267	14.6114	701.482	51.1588	138227	311.188	242.529	11.6228	1710.98	73.5559	166080	335.309	243.158	10.0285	1809.93	76.8782
RLG_cinful-zeon_AC205031-8560	RNA	R2	7351	58375	344.157	849.341	67.178	1238.2	91.0507	141128	320.356	1193.1	57.652	2407.26	104.348	166732	339.418	1362.75	56.6701	2369.27	101.472
RLG_cinful-zeon_AC205118-8623	RNA	R2	7281	21532	128.165	1855.1	148.139	1974.01	146.554	49672	113.838	17542.9	855.845	3750.45	164.135	29526	60.6843	12075.8	506.999	2848.07	123.151
RLG_cinful-zeon_AC205768-9013	RNA	R2	9473	89240	408.27	101548	6232.66	11403.9	650.738	210747	371.227	47539	1782.57	7605.19	255.818	231823	366.211	171992	5550.15	13843.8	460.092
RLG_cinful-zeon_AC206171-9091	RNA	R2	9626	124187	559.122	379014	22892.9	35521.5	1994.73	286718	497.021	323397	11933.7	25533	845.209	171021	265.868	270678	8595.9	15662	512.245
RLG_cinful-zeon_AC206615-9266	RNA	R2	9559	97090	440.188	7903.36	480.719	2732.94	154.546	247530	432.097	10431.6	387.634	4732.16	157.745	290787	455.224	27107.4	866.881	5508.82	181.436
RLG_cinful-zeon_AC207332-9527	RNA	R2	7452	59706	347.233	101.738	7.9378	512.428	37.1705	148879	333.37	459.06	21.8817	1014.19	43.3667	170931	343.25	297.446	12.2017	1059.46	44.7598
RLG_cinful-zeon_AC207755-9705	RNA	R2	7423	32370	188.99	751.88	58.8926	2138.69	155.742	64913	145.921	8611.64	412.089	4694.95	201.539	69152	139.408	15256.3	628.281	6076.76	257.733
RLG_cinful-zeon_AC208228-9805	RNA	R2	7373	58587	344.376	4058.74	320.065	2709.75	198.666	130822	296.075	6526.93	314.448	3818.89	165.045	147819	300.019	5896.3	244.467	3800.56	162.286
RLG_cinful-zeon_AC208420-9852	RNA	R2	7395	48275	282.918	761.818	59.8969	1260.78	92.1594	124691	281.36	1347.45	64.723	1814.69	78.1938	107094	216.715	1079.04	44.6048	1706.5	72.6515
RLG_cinful-zeon_AC208661-9976	RNA	R2	7370	34895	205.197	144.401	11.3918	1087.91	79.7927	86130	195.008	333.959	16.0957	1862.35	80.5197	100481	204.023	307.087	12.7373	1743.15	74.4638
RLG_cinful-zeon_AC209373-10201	RNA	R2	7288	93041	553.276	2812.67	224.389	3299.76	244.744	214219	490.473	2993.35	145.893	8394.25	367.013	206925	424.881	2748.3	115.276	7612.93	328.867
RLG_cinful-zeon_AC210140-10614	RNA	R2	9391	78190	360.841	44099	2730.29	7147.75	411.43	183612	326.253	26564.9	1004.8	6053.98	205.417	210773	335.866	93661.1	3048.82	10141.4	339.988
RLG_cinful-zeon_AC211144-11003	RNA	R2	7758	80549	449.973	293.025	21.9607	1912.99	133.291	213474	459.157	351.577	16.0974	3603.38	148.002	258723	499.054	599.689	23.6298	3367.43	136.655
RLG_cinful-zeon_AC211573-11290	RNA	R2	14836	101476	296.43	293.69	11.5097	1167.98	42.5557	257392	289.497	820.769	19.6512	2173.55	46.6831	306272	308.925	1160.75	23.917	2160.87	45.8552
RLG_cinful-zeon_AC212696-11896	RNA	R2	9555	106672	483.833	11337.3	689.874	2310.12	130.69	273807	478.167	11898.1	442.314	3952.61	131.814	325986	510.541	29379.6	939.939	4475.8	147.475
RLG_cinful-zeon_AC213887-12415	RNA	R2	7397	71020	416.103	365.512	28.7301	930.916	68.0289	198266	447.258	176.759	8.4881	1074.95	46.3064	232677	470.718	230.98	9.54559	1068.38	45.4724
RLG_cinful-zeon_AC215255-13029	RNA	R2	7246	48492	290.033	435.773	34.9666	826.841	61.6826	113181	260.64	617.044	30.2484	1117.52	49.1436	132281	273.188	1062.79	44.8369	1220.54	53.0312
RLG_cinful-zeon_AC216587-13387	RNA	R2	7319	71623	424.108	1571.48	124.839	1623.15	119.88	162137	369.654	2009.67	97.5343	2801.23	121.957	121404	248.224	3101.97	129.559	3086.45	132.765
RLG_CRM1_AC191576-3184	RNA	R1	4758	420	3.82561	61.15	7.47246	1228.83	139.607	1544	5.41487	950.317	70.9461	2219.97	148.672	2007	6.31227	845.033	54.2917	3050.87	201.872
RLG_CRM1_AC207803-9728	RNA	R2	6859	28974	183.073	190.633	16.1596	4560.58	359.417	72985	177.557	2660.05	137.757	8831.42	410.277	115196	251.327	2607.8	116.224	11920.1	547.139
RLG_CRM1_AC208678-9984	RNA	R2	6857	57069	360.697	178.217	15.1114	4392.58	346.278	133309	324.407	1786.63	92.552	5615.62	260.958	204816	446.984	1895.17	84.4884	6916.5	317.563
RLG_CRM4_AC201761-7053	RNA	R2	5370	24103	194.524	686.167	74.2929	1942	195.485	66102	205.403	915.667	60.5686	2216.5	131.523	67906	189.233	450.833	25.6641	1836	107.64
RLG_CRM4_AC206864-9376	RNA	R2	7574	51281	293.432	172.5	13.2421	3459	246.868	161792	356.449	410	19.2284	5681.67	239.033	180650	356.924	285	11.5028	6116	254.226
RLG_dabe_AC212399-11783	RNA	R1	5445	592	4.71194	1	0.106781	61	6.05579	1151	3.5273	7	0.456651	191	11.1775	1667	4.58142	10	0.561418	72	4.16305
RLG_dadeir_AC201957-7187	RNA	R1	5517	520	4.08485	1	0.105387	19	1.86161	840	2.54063	8	0.515076	257	14.8436	1338	3.62924	4	0.221636	194	11.0707
RLG_dagaf_AC182835-556	RNA	R2	11188	85214	330.092	1475.88	76.6993	1295.68	62.6016	152856	227.979	2515.77	79.8735	1992.32	56.7432	208531	278.921	2659.32	72.661	2313.07	65.0898
RLG_dagaf_AC195302-4533	RNA	R2	11142	67953	264.315	37900.4	1977.75	3286.6	159.449	132759	198.823	57461.9	1831.9	4719.64	134.975	180432	242.333	77926.8	2138	5756.35	162.653
RLG_dagaf_AC208646-9966	RNA	R2	11219	68879	266.078	3601.73	186.659	1494.72	72.0184	157228	233.852	8386.33	265.523	1973.07	56.0397	193001	257.435	5710.43	155.596	2176.08	61.0659
RLG_doke_AC197224-5479	RNA	R2	11423	733749	2783.83	38659.8	1967.76	11003	520.679	1015865	1483.96	199126	6192	29714.7	828.893	1362837	1785.36	219878	5884.19	28544	786.705
RLG_ekoj_AC194603-4173	RNA	R1	3701	1182	13.8412	33.3333	5.23662	1144	167.088	10948	49.3607	34	3.26321	522.333	44.9714	13373	54.072	25.6667	2.11999	563.667	47.9491
RLG_epohi_AC205903-9050	RNA	R1	5104	406	3.4474	1	0.113915	13	1.3768	908	2.96852	1	0.0695943	16	0.998889	1065	3.12249	4	0.23957	13	0.801881
RLG_ewib_AC198384-5975	RNA	R2	2817	6986	107.478	2242.17	462.778	3113.58	597.465	12179	72.1424	2545.33	320.954	3683	416.603	16125	85.6595	4125.92	447.731	2498.25	279.207
RLG_ewib_AC207533-9599	RNA	R1	5077	769	6.5644	4	0.458083	44	4.68473	1172	3.852	6	0.419787	60	3.76576	1503	4.43011	11.3333	0.682393	76	4.71285
RLG_ewiut_AC194106-3871	RNA	R1	5267	539	4.43508	36	3.97403	555.667	57.0282	1584	5.01831	40.5	2.73134	725	43.8614	1989	5.65111	31	1.79921	968.5	57.8913
RLG_ewog_AC212715-11905	RNA	R1	5434	303	2.41657	10	1.06997	41	4.07852	865	2.65621	19	1.24199	283	16.5949	1193	3.28536	8	0.450043	181	10.4866
RLG_fege_AC205532-8884	RNA	R1	5099	873	7.42002	5.5	0.627147	67	7.10278	1783	5.83488	11	0.766288	145	9.06131	2466	7.2372	11.3333	0.679449	126	7.7797
RLG_flip_AC193970-3791	RNA	R2	15562	180328	502.197	194.401	7.26314	3176.5	110.337	560327	600.816	944.383	21.556	5569.27	114.036	704826	677.765	889.356	17.4701	5968.88	120.755
RLG_flip_AC194904-4319	RNA	R2	15000	216908	626.701	231.987	8.99216	4364.55	157.285	497426	553.354	2712.34	64.2299	7372.07	156.605	641520	640.002	1096.84	22.3531	7268.34	152.553
RLG_flip_AC203163-7675	RNA	R2	14936	150936	437.96	235.272	9.15856	2916.89	105.566	401068	448.073	1613.54	38.3735	3303.58	70.4789	483585	484.508	1176.57	24.0806	4012.7	84.5822
RLG_flip_AC208040-9765	RNA	R2	15404	168346	473.637	301.096	11.3648	6216.08	218.133	455028	492.913	1292.24	29.7985	8849.85	183.067	591751	574.868	1211.94	24.0509	8698.76	177.787
RLG_flip_AC211750-11412	RNA	R2	14978	149619	432.921	153.803	5.9704	2436.34	87.9271	404339	450.461	935.61	22.1884	3120.85	66.3938	502151	501.699	1210.55	24.7065	3618.74	76.0642
RLG_flip_AC213672-12280	RNA	R2	15016	192434	555.397	148.686	5.75714	1688.6	60.787	558808	620.975	844.919	19.9869	3044.95	64.615	672016	669.712	779.44	15.8676	3102.58	65.0497
RLG_flip_AC214266-12595	RNA	R2	14922	155436	451.441	183.756	7.15987	3197.31	115.823	387787	433.642	912.547	21.7227	3716.92	79.3715	483193	484.57	1032.06	21.1427	3948.09	83.2986
RLG_fuved_AC204055-8151	RNA	R1	5311	480	3.91689	62	6.78746	1023	104.121	1483	4.6594	32	2.14022	532	31.9186	1328	3.74183	31	1.78431	821	48.6681
RLG_gati_AC195589-4669	RNA	R1	5616	863	6.65978	0	0	28	2.69507	2697	8.01345	0	0	101	5.73063	3387	9.02507	43	2.34059	787	44.1189
RLG_gofi_AC196116-4977	RNA	R1	5355	321	2.59789	0	0	11	1.11038	971	3.0257	2	0.132665	26	1.54711	1034	2.88951	5	0.285427	147.5	8.67181
RLG_grande_AC190611-2432	RNA	R2	14426	349329	1049.46	802.897	32.3598	5385.98	201.817	559821	647.543	18902.3	465.429	10639.7	235.013	734632	762.055	26633.6	564.375	10045.1	219.222
RLG_grande_AC197914-5823	RNA	R2	4274	69539	705.131	444.467	60.4639	1684.72	213.074	171371	669.065	4874.47	405.114	4449.92	331.761	201125	704.197	6700.48	479.243	3447.16	253.924
RLG_grande_AC200214-6803	RNA	R2	13767	310404	977.156	153.705	6.49142	2881.51	113.141	576299	698.512	1000.94	25.8258	6614.73	153.102	722835	785.71	1239.29	27.518	7126.84	162.98
RLG_grande_AC214497-12729	RNA	R2	14317	271930	823.154	514.264	20.8846	7370.79	278.292	413241	481.634	41516.6	1030.04	15685	349.092	558046	583.285	55734.6	1190.03	16607.7	365.204
RLG_guhis_AC198413-5999	RNA	R2	7696	36924	207.931	450	33.9969	9146	642.399	138815	300.979	933	43.0627	17970	744.031	148105	287.983	883	35.0735	22010.5	900.413
RLG_guwiot_AC207006-9429	RNA	R1	5300	1002	8.19347	44.5	4.88175	739	75.3715	2978	9.37593	94	6.29994	1101	66.1941	3239	9.1453	24.5	1.4131	431	25.6023
RLG_gylu_AC188833-2139	RNA	R1	5229	536	4.44245	9	1.00073	236.667	24.4657	1102	3.51664	12	0.815168	191	11.6392	1887	5.40028	16.5	0.964605	683	41.1225
RLG_gyma_AC189750-2238	RNA	R2	11247	47325	182.36	73510.9	3800.2	18323.2	880.652	176479	261.831	17587.3	555.453	6620.18	187.561	191127	254.301	24445.2	664.417	5112.63	143.115
RLG_gyma_AC190530-2365	RNA	R2	11788	38458	141.391	56404	2782.03	21045.8	965.083	158721	224.678	16748.6	504.689	8382.19	226.582	165008	209.473	11869.8	307.813	6564.69	175.328
RLG_gyma_AC197250-5506	RNA	R2	13623	123122	391.687	8790.2	375.161	2823.52	112.036	439039	537.769	3808.55	99.3051	2181.96	51.0367	486837	534.778	5157.4	115.729	1847.98	42.7073
RLG_gyma_AC198939-6228	RNA	R2	13638	190870	606.545	110628	4716.33	26676.4	1057.34	621559	760.496	517400	13476	52702	1231.36	713051	782.407	275846	6183.02	38391.4	886.259
RLG_gyma_AC206653-9288	RNA	R2	13437	169887	547.941	6032.7	261.036	3195.67	128.558	555149	689.402	8089.3	213.842	2516.21	59.6696	616434	686.51	7461.33	169.745	2289.87	53.652
RLG_gyma_AC212146-11616	RNA	R2	12078	37816	135.693	90387.6	4351.17	33407.1	1495.14	140066	193.51	26332.6	774.431	7621.91	201.084	151430	187.62	22526.1	570.132	5885.72	153.42
RLG_gyte_AC207411-9568	RNA	R1	6054	877	6.27817	139.833	13.4295	525.583	46.9286	2782	7.66797	288	16.898	790.667	41.6159	3456	8.54268	311.417	15.7247	638.417	33.2001
RLG_hooni_AC211474-11202	RNA	R1	5421	309	2.47033	25	2.68134	255	25.4273	721	2.21933	3	0.196574	30	1.7634	949	2.61969	3	0.169171	12	0.696914
RLG_huck_AC186577-1525	RNA	R2	14011	384819	1190.32	3453.89	143.328	8652.12	333.805	450515	536.544	5566.66	141.127	15090.6	343.199	727588	777.104	5247.02	114.48	16556.2	372.022
RLG_huck_AC186603-1556	RNA	R2	13897	48392	150.914	1264.38	52.8991	8098.5	315.009	54053	64.9029	5169.93	132.144	14156.4	324.595	86978	93.6593	4731.8	104.085	15256.8	345.635
RLG_huck_AC186656-1609	RNA	R2	12133	215499	769.756	2404.2	115.211	7173.93	319.615	249381	342.974	3271.89	95.789	12577.9	330.33	399454	492.676	2931.53	73.8601	13112.3	340.242
RLG_huck_AC190900-2713	RNA	R2	12620	210344	722.348	1389.66	64.0236	5918.22	253.496	227640	300.992	2738.41	77.0767	10641.1	268.679	365200	433.046	2348.16	56.8791	11307.4	282.086
RLG_huck_AC191259-3001	RNA	R2	13581	29362	93.6979	1283.87	54.9644	7202.34	286.669	29808	36.6241	5685.87	148.713	13380.4	313.938	47162	51.9665	4850.47	109.178	13972.3	323.902
RLG_huck_AC193313-3542	RNA	R2	12463	203259	706.811	1924.57	89.7848	6305.01	273.465	227664	304.816	3882.31	110.65	12552.7	320.94	382180	458.889	3839.56	94.1765	12962.4	327.446
RLG_huck_AC194973-4393	RNA	R2	13880	590123	1842.59	1817.8	76.1461	8625.76	335.929	654834	787.24	3933.84	100.673	16089.9	369.378	1018001	1097.54	4476.46	98.5893	17618.6	399.63
RLG_huck_AC195575-4652	RNA	R2	12360	211405	741.264	902.357	42.4475	5531.45	241.913	234688	316.838	2436.94	70.0342	9783.44	252.221	381445	461.824	2004.01	49.5639	10120	257.773
RLG_huck_AC199418-6452	RNA	R2	12390	336415	1176.74	1027.47	48.2157	6601.55	288.014	362088	487.65	3714.6	106.494	13856.5	356.362	568354	686.452	3499.98	86.3531	14659.8	372.507
RLG_huck_AC199444-6460	RNA	R2	12176	135689	482.965	954.683	45.5876	5611.12	249.106	145793	199.801	1912.12	55.7822	9094.12	237.993	228263	280.539	1763.67	44.2789	9209.53	238.128
RLG_huck_AC203007-7610	RNA	R2	13450	33877	109.159	1234.41	53.3615	8225.19	330.569	36725	45.5622	5120.96	135.243	13456.3	318.794	59448	66.142	4545.72	103.315	13890	325.13
RLG_huck_AC208546-9913	RNA	R2	15156	77417	221.375	109.805	4.21241	975.078	34.7771	103626	114.091	421.59	9.88076	1831.16	38.4991	148147	146.275	325.454	6.5643	1821.63	37.8402
RLG_huck_AC208842-10038	RNA	R2	14734	341987	1005.92	790.848	31.2079	5707.97	209.411	425981	482.431	2040.52	49.1932	10620.7	229.69	638494	648.483	1763.1	36.5798	10836.5	231.551
RLG_huck_AC210079-10574	RNA	R2	13592	336466	1072.84	1016.81	43.4957	7680.31	305.446	377187	463.062	2993.16	78.2223	14335.7	336.08	588438	647.858	2696.14	60.6378	14459.9	334.934
RLG_huck_AC210804-10865	RNA	R2	12710	168979	576.187	194.247	8.88586	2164.49	92.0553	209555	275.117	599.37	16.7507	4372.04	109.609	314946	370.812	550.516	13.2406	3943.44	97.6802
RLG_huck_AC212331-11708	RNA	R2	13838	318722	998.193	773.82	32.5131	6039.82	235.934	372115	448.714	3895.17	99.9856	11518.8	265.242	577656	624.681	2664.25	58.8554	12609.6	286.882
RLG_huck_AC213042-12069	RNA	R2	11632	166110	618.896	1438.26	71.891	7900.28	367.136	176101	252.623	4989.52	152.366	13931.6	381.64	291746	375.33	5026.68	132.103	14768.1	399.712
RLG_huck_AC213612-12218	RNA	R2	13037	246900	820.766	455.228	20.3022	3400.21	140.983	289215	370.176	1491.93	40.6496	6687.58	163.455	436288	500.793	1208.34	28.3332	7165.04	173.029
RLG_huck_AC214833-12913	RNA	R2	11050	167300	656.16	311.057	16.367	2622.25	128.278	192186	290.218	1168.56	37.5642	4373.6	126.12	284846	385.754	902.869	24.9774	4388.71	125.041
RLG_huck_AC216048-13250	RNA	R2	14062	240303	740.607	2158.86	89.2625	8677.18	333.557	269505	319.805	4473.19	112.994	16101.9	364.869	414912	441.542	4101.89	89.1704	17311.5	387.582
RLG_hute_AC204317-8199	RNA	R1	3858	219	2.46013	7	1.05494	11	1.54124	714	3.08817	5	0.460354	183	15.1146	925	3.58792	7	0.554651	46	3.75381
RLG_ijaat_AC199510-6486	RNA	R1	5522	446	3.50037	17	1.78996	127	12.4321	1087	3.28472	93	5.98234	1808	104.33	1221	3.30889	89	4.92694	1642	93.6168
RLG_ikal_AC190798-2599	RNA	R1	5478	529	4.18514	10.5	1.11445	461.5	45.5395	1329	4.04826	17	1.10233	372	21.6386	1516	4.14133	12	0.669643	244	14.0231
RLG_ivuk_AC194103-3869	RNA	R1	5282	176	1.44408	1	0.110076	5	0.511694	465	1.46899	4.5	0.302621	18.5	1.11604	617	1.74803	1	0.0578743	28	1.66892
RLG_iwim_AC203300-7761	RNA	R1	5279	661	5.42657	599	65.9731	1077	110.282	2083	6.5842	46.5	3.12886	558.5	33.7116	2716	7.69911	35	2.02675	379	22.6029
RLG_kase_AC212771-11956	RNA	R1	5259	731	6.02407	7	0.773903	137	14.0817	2922	9.27134	23	1.55349	271	16.42	3722	10.591	328	19.0658	373	22.3297
RLG_kise_AC204537-8302	RNA	R1	5454	181	1.43827	3	0.319814	13.5	1.338	448	1.37066	5	0.325641	36.5	2.13248	561	1.53925	13	0.728639	26	1.50084
RLG_kubi_AC195480-4624	RNA	R1	5374	1174	9.46774	1	0.108192	74	7.44343	2312	7.17886	8	0.528782	89	5.27716	2444	6.8056	5.5	0.312859	39	2.28478
RLG_kubi_AC196180-5016	RNA	R1	5492	3472	27.3984	28.5	3.01721	431.5	42.4707	4727	14.3622	58.5	3.78364	610.5	35.4212	6120	16.6757	63	3.50666	530	30.3824
RLG_labu_AC188126-2057	RNA	R1	5475	444	3.51459	18	1.91153	320	31.594	1274	3.88285	23	1.4922	312	18.1584	1386	3.78828	21	1.17252	285	16.3884
RLG_laiwa_AC214288-12602	RNA	R1	5186	1755	14.6663	12	1.34537	180	18.762	2612	8.40439	37.8333	2.59135	248.5	15.2687	3291	9.49638	119.5	7.044	147.5	8.9544
RLG_lata_AC191117-2960	RNA	R1	9053	5002	23.9457	8	0.513794	15	0.895648	21566	39.7505	14	0.549313	21	0.739154	25404	41.9925	10.75	0.362994	37	1.28673
RLG_lise_AC211467-11199	RNA	R1	5351	276	2.23537	4	0.434627	84	8.48561	878	2.73795	10	0.663819	140	8.33683	947	2.64836	6	0.342768	65	3.82433
RLG_loba_AC194942-4364	RNA	R1	3479	293	3.64997	7	1.16986	67	10.4102	774	3.71238	18	1.83782	514	47.0779	773	3.32497	4	0.351471	139	12.5788
RLG_lowy_AC190530-2366	RNA	R1	5183	961	8.0356	63	7.06726	992	103.459	3264	10.5083	70	4.79735	800	49.1832	3181	9.18428	49	2.89001	196	11.9056
RLG_lute_AC206502-9225	RNA	R1	5585	374	2.90218	16	1.66567	922	89.2373	901	2.69195	74	4.70645	2983	170.192	836	2.23999	862	47.1811	2181	122.945
RLG_lute_AC217373-13492	RNA	R1	5589	666	5.16435	9	0.936268	406.5	39.3156	1614	4.81876	23.5	1.49355	427	24.3446	1796	4.80878	3	0.164086	172.5	9.717
RLG_lyruom_AC185669-1267	RNA	R1	5080	1240	10.5787	18	2.06016	55.5	5.90566	2182	7.16732	14.5	1.01389	39.5	2.47766	3139	9.24677	5	0.300878	24	1.48739
RLG_lywy_AC194967-4386	RNA	R1	5231	398	3.29742	23.5	2.61201	306	31.621	1049	3.34623	41	2.78409	568	34.5996	1461	4.17954	27.5	1.60706	216	13.0001
RLG_magellan_AC194897-4313	RNA	R1	5642	537	4.12494	16	1.64884	776	74.3477	1261	3.72947	33.5	2.1091	605.5	34.1971	1924	5.10311	26	1.40872	823	45.9244
RLG_maro_AC204359-8211	RNA	R1	5488	349	2.75605	12	1.27133	599	58.9999	1141	3.46926	63	4.07766	1109	64.391	1680	4.58097	101	5.62589	2309	132.461
RLG_moorud_AC199961-6697	RNA	R1	5452	816	6.4865	10.5	1.11976	157	15.5662	1765	5.402	26	1.69396	313	18.2935	1902	5.22056	19	1.06532	194	11.2027
RLG_mufeub_AC194206-3950	RNA	R1	5132	695	5.86914	3	0.339881	36	3.79188	1091	3.54735	6	0.415288	64	3.97376	1717	5.00664	23	1.37001	63	3.86484
RLG_mywur_AC197359-5559	RNA	R1	5231	440	3.64539	13	1.44494	73	7.54357	1259	4.01612	16	1.08648	266	16.2034	1295	3.70465	5	0.292193	108	6.50004
RLG_naijaj_AC205556-8907	RNA	R1	5559	1028	8.01443	2	0.209182	45	4.37577	1965	5.89836	10	0.638981	198	11.3495	2464	6.63295	5	0.274952	77	4.36085
RLG_nakovu_AC206324-9191	RNA	R1	5449	597	4.74825	11	1.17373	46	4.56331	1367	4.18617	7	0.456316	44	2.57302	1524	4.18534	4	0.224402	57	3.29333
RLG_nasi_AC205509-8857	RNA	R1	5234	1377	11.4019	8	0.888685	137	14.149	3113	9.92455	17	1.15372	285	17.3508	2738	7.82821	20	1.1681	461	27.7296
RLG_nobe_AC198224-5924	RNA	R1	5464	401	3.1806	20	2.12819	332	32.8448	1245	3.80211	9	0.585082	45	2.62428	814	2.22934	0	0	7	0.403334
RLG_nopip_AC188036-2052	RNA	R1	5180	1595	13.3446	19	2.13263	157	16.3836	3730	12.0156	30	2.0572	231	14.2099	4650	13.4334	50	2.95069	200	12.1556
RLG_notu_AC200254-6827	RNA	R1	5361	684	5.5295	56	6.07343	2880	290.393	1482	4.61284	57.5	3.80984	1680	99.8554	1908	5.32593	3	0.171064	404	23.7254
RLG_oguod_AC209724-10327	RNA	R1	5468	887	7.03025	76	8.08122	4468	441.696	1499	4.57445	137	8.89973	5004.5	291.635	1667	4.56215	96.5	5.39489	3143	180.964
RLG_ojam_AC198400-5989	RNA	R1	5336	609	4.94627	15	1.63443	167.5	16.9683	2128	6.65459	18.5	1.23152	253	15.1082	2703	7.58041	46.5	2.66392	1419	83.7228
RLG_ojav_AC202435-7427	RNA	R1	5336	347	2.81832	27	2.94198	917	92.895	1298	4.05905	13	0.86539	313	18.6912	962	2.69788	1	0.0572886	39	2.30105
RLG_ojokat_AC204297-8192	RNA	R1	5558	409	3.18919	4	0.41844	92	8.94763	991	2.97523	33	2.10902	485	27.8055	1293	3.48131	19	1.04501	393	22.2613
RLG_okopam_AC187789-1948	RNA	R1	5466	453	3.59174	4	0.425483	114	11.2739	977	2.98257	19	1.23472	378	22.0359	1185	3.24423	20	1.11852	715	41.1826
RLG_olepo_AC212207-11645	RNA	R1	5379	252	2.03037	2	0.216182	53	5.32615	855	2.65235	5	0.330182	89.5	5.30188	1122	3.12143	19	1.07978	523	30.611
RLG_omoha_AC184843-894	RNA	R1	5386	373	3.00136	0	0	4	0.401451	1178	3.64959	22	1.45091	350	20.7066	1476	4.10093	13	0.737838	186	10.8724
RLG_ovamef_AC196977-5281	RNA	R1	5405	288	2.30926	26	2.79685	680	68.0068	895	2.76308	15	0.98578	505	29.7717	1078	2.9846	0	0	74	4.31036
RLG_oveah_AC206282-9165	RNA	R1	5318	1084	8.83399	37.5	4.09991	190.5	19.3636	2639	8.2805	55.3333	3.69592	407	24.3868	2397	6.74501	38.6667	2.22266	194.5	11.5146
RLG_ovikoh_AC200886-1-999999	RNA	R1	5174	1043	8.73643	4	0.449495	83	8.67143	1864	6.01153	36	2.4715	367	22.602	2612	7.55456	47	2.77687	358	21.7838
RLG_pagof_AC198204-5908	RNA	R1	5533	572	4.48034	32	3.36265	1628	159.05	845	2.54836	57.5	3.69141	1288	74.176	1046	2.829	17	0.939231	432	24.581
RLG_pebi_AC207888-9755	RNA	R1	11575	6151	23.0304	2	0.100462	25.5	1.19085	18186	26.2169	83	2.54707	125.5	3.45486	20477	26.4733	29.3333	0.774684	79.5	2.16234
RLG_piube_AC183505-603	RNA	R1	5206	531	4.42045	12	1.3402	118	12.2523	1535	4.92005	735	50.1496	782	47.8642	1905	5.47587	294.5	17.2928	559.5	33.8355
RLG_prem1_AC184142-802	RNA	R2	8472	52588	269.015	728.892	50.0229	2301.23	146.829	215036	423.536	5427.78	227.573	5841.42	219.705	231574	409.041	692.26	24.9785	4975.79	184.907
RLG_prem1_AC186287-1362	RNA	R2	8810	75639	372.088	866.807	57.2056	2518.8	154.545	220700	418.015	8520.26	343.527	5563.81	201.235	239713	407.172	755.815	26.2255	3697.19	132.121
RLG_prem1_AC191715-3282	RNA	R2	8175	32061	169.967	1039.36	73.9215	2740.07	181.181	161286	329.211	9825.34	426.918	5159.43	201.105	172962	316.611	690.326	25.8137	4045.74	155.807
RLG_prem1_AC196065-4927	RNA	R2	10329	96268	403.924	332.262	18.7031	2192.3	114.731	355766	574.74	949.268	32.6449	4096.79	126.384	375688	544.292	558.198	16.5202	4820.77	146.938
RLG_prem1_AC200105-6751	RNA	R2	10216	147595	626.133	379.241	21.5837	2469.52	130.668	503076	821.709	1475.42	51.3002	5489.24	171.214	538083	788.19	614.323	18.3823	5853.35	180.385
RLG_prem1_AC200740-6986	RNA	R2	8598	13516	68.1282	821.588	55.5582	2634.27	165.616	95005	184.38	6752.92	278.983	9920.07	367.642	97149	169.084	1124.44	39.9782	8626.64	315.879
RLG_prem1_AC201801-7095	RNA	R2	7635	42516	241.334	743.656	56.6311	2669.07	188.969	188235	411.393	6618.83	307.933	5250.39	219.124	192937	378.154	560.501	22.4415	4042.4	166.689
RLG_prem1_AC206253-9147	RNA	R2	9492	56726	259	159.609	9.77668	3146.96	179.214	290197	510.153	503.459	18.8404	2032.66	68.2364	309514	487.961	407.314	13.1176	2162.43	71.7235
RLG_prem1_AC212325-11702	RNA	R2	10154	94360	402.742	318.015	18.2097	1633.9	86.9818	367878	604.55	627.922	21.9661	2707.78	84.9738	390254	575.139	489.874	14.7479	3296.23	102.202
RLG_prem1_AC215184-12949	RNA	R2	7816	31512	174.73	589.776	43.8727	2228.17	154.1	194898	416.091	5812.61	264.163	7673.92	312.853	198173	379.422	859.717	33.6245	6853.64	276.067
RLG_puck_AC208456-9876	RNA	R2	12751	164056	557.601	210.5	9.59842	1139.67	48.3139	256810	336.073	269.333	7.50292	2893.17	72.2998	340474	399.579	230.833	5.53399	2784.08	68.7409
RLG_puck_AC208673-9982	RNA	R2	7018	39783	245.675	35.3	2.92451	842.367	64.8824	57866	137.586	109.9	5.56249	1285.77	58.379	83865	178.826	65.9667	2.87339	1217.77	54.6296
RLG_puck_AC211927-11478	RNA	R2	6821	67994	432.015	107	9.12069	1134.83	89.9338	97648	238.881	121.167	6.30986	1743.67	81.4561	136715	299.938	122.167	5.47506	1689.08	77.9615
RLG_puck_AC215312-13067	RNA	R2	7288	48537	288.629	34.4667	2.74968	426.867	31.6609	69769	159.742	106.9	5.21019	1231.6	53.848	98730	202.723	69.1333	2.89977	1216.85	52.5661
RLG_reina_AC200147-6773	RNA	R1	5409	353	2.82835	18	1.93485	531	53.066	1395	4.30351	16	1.05072	410	24.1532	1349	3.73214	13	0.734701	473	27.531
RLG_riiryl_AC193745-3743	RNA	R1	5521	793	6.22489	16	1.68498	242	23.6939	1545	4.66956	17.5	1.12591	226.5	13.0725	1753	4.75146	7.5	0.415267	287.5	16.3945
RLG_rimaar_AC197236-5493	RNA	R1	5490	356	2.81031	0	0	15	1.47692	751	2.28262	14.1667	0.9166	756	43.8791	1176	3.20551	13	0.723861	667	38.2499
RLG_rowi_AC203429-7862	RNA	R1	5486	238	1.88017	8	0.847863	376	37.0485	757	2.30253	11	0.712232	259	15.0436	934	2.54773	9	0.5015	241	13.8305
RLG_rufefu_AC193384-3596	RNA	R1	5566	836	6.50937	6	0.626758	52	5.05009	1364	4.08918	6	0.382906	123	7.04158	1803	4.84747	6	0.329528	357	20.1931
RLG_ruugu_AC214105-12477	RNA	R1	5271	215	1.76775	1	0.110306	21	2.1536	518	1.63984	3	0.202168	16	0.967242	771	2.18889	2.5	0.144988	36.5	2.1801
RLG_satulo_AC197006-5311	RNA	R1	5391	1573	12.6455	26	2.80411	311	31.1839	2466	7.63289	33	2.17435	614	36.2917	3433	9.52943	25	1.4176	341	19.9142
RLG_sawujo_AC193398-3610	RNA	R1	5337	466	3.78412	6	0.653651	118	11.9515	1899	5.93736	2.2	0.146423	136.333	8.13978	2453	6.87801	4.66667	0.267297	158.833	9.36961
RLG_seuwe_AC210840-10901	RNA	R1	5623	412	3.17545	17	1.75781	201.5	19.3707	974	2.89039	42.5	2.68476	643	36.4377	1026	2.7305	66.5	3.61524	2634.5	147.505
RLG_soger_AC204598-8342	RNA	R1	5602	629	4.86613	30	3.11365	606	58.4747	1671	4.97736	29	1.83882	872	49.6	1741	4.6507	45	2.45558	1003	56.3683
RLG_sokiit_AC210743-10848	RNA	R1	5467	1496	11.8593	14	1.48892	164	16.2156	2528	7.71602	46	2.98878	423	24.6547	3249	8.89331	30	1.67748	389	22.4015
RLG_sowu_AC215679-13136	RNA	R1	3877	731	8.17142	12	1.79961	126	17.5676	2381	10.2478	60	5.49718	1274	104.708	2586	9.98149	44	3.46929	1308	106.216
RLG_suda_AC215200-12975	RNA	R1	5311	330	2.69286	7	0.766326	159	16.183	667	2.09563	22	1.4714	178	10.6795	919	2.58942	19	1.09361	246	14.5826
RLG_sywu_AC183899-694	RNA	R1	5395	322	2.58667	6	0.646624	162	16.2316	548	1.69494	1	0.0658405	89	5.25662	755	2.0942	9	0.509959	187.5	10.9418
RLG_taro_AC203167-7686	RNA	R1	5607	367	2.83669	0	0	5	0.482035	804	2.39272	11	0.696862	175	9.94525	1466	3.91261	24.5	1.33573	367	20.6069
RLG_tekay_AC200856-6996	RNA	R2	11981	39274	142.065	166.8	8.09459	1609.63	72.6228	222351	309.679	258.014	7.64954	2280.87	60.6617	236743	295.697	449.802	11.4766	2576.37	67.7005
RLG_tekay_AC211245-11065	RNA	R2	12807	75994	257.163	346.2	15.7171	1948.49	82.2413	303066	394.871	1331.06	36.9178	2301.27	57.2569	346137	404.449	804.877	19.2117	1917.77	47.1439
RLG_tituer_AC196493-5158	RNA	R1	5492	545	4.30073	9	0.952804	93	9.15359	984	2.98972	6	0.388066	128	7.42656	1382	3.76565	10	0.556613	184	10.5479
RLG_tuku_AC177929-405	RNA	R1	5599	574	4.44301	15	1.55766	115	11.1026	1528	4.55385	9	0.570974	212.5	12.0936	1823	4.87235	11	0.600574	131	7.36611
RLG_ubid_AC210086-10583	RNA	R1	5449	1310	10.4191	43	4.58821	533	52.8749	4545	13.9182	75	4.8891	1254	73.3312	5879	16.1454	71	3.98314	1798	103.884
RLG_udav_AC196188-5022	RNA	R1	5281	1399	11.4809	334.833	36.8642	3222.5	329.849	4718	14.9076	525.667	35.3573	4140.33	249.82	5714	16.1915	407	23.5593	5456	325.263
RLG_udokup_AC210420-10735	RNA	R1	5557	1851	14.4358	11	1.15092	120.5	11.7216	6568	19.7223	2107.33	134.703	1186	68.0068	3355	9.03472	20.6667	1.13688	226	12.804
RLG_ufonah_AC194064-3852	RNA	R1	5249	1190	9.82531	16	1.77229	161	16.5801	3013	9.57829	337.5	22.8392	826	50.1431	3914	11.1585	233	13.5695	471	28.2502
RLG_ugano_AC216043-13241	RNA	R1	5607	698	5.39512	39	4.04414	594	57.2657	1324	3.94024	32	2.02723	562	31.9384	1678	4.47841	17	0.926835	416	23.3582
RLG_ulik_AC205416-8790	RNA	R1	5503	1039	8.18261	4	0.422622	111	10.9034	2211	6.70432	15	0.968225	463.5	26.8385	2134	5.80307	13	0.722151	417	23.8569
RLG_umojev_AC204420-8262	RNA	R1	5462	541	4.29261	15	1.59673	197	19.4964	1987	6.07032	28	1.82092	392	22.8687	1756	4.811	11	0.615637	197	11.3551
RLG_uper_AC185487-1151	RNA	R1	5455	338	2.68533	97	10.3388	1877	185.998	1662	5.08396	30	1.95349	1136	66.3577	716	1.96418	3	0.168117	310	17.8914
RLG_upus_AC200875-7012	RNA	R1	5455	410	3.25735	28	2.98439	99	9.81023	1407	4.30393	39	2.53954	41	2.39495	1673	4.58948	12	0.672466	368	21.2388
RLG_ures_AC199044-6279	RNA	R1	5483	864	6.82923	14	1.48457	317	31.2521	1872	5.69709	65.5	4.24334	772.5	44.894	1786	4.87445	16.5	0.919919	466.5	26.7862
RLG_usif_AC206781-9344	RNA	R1	3985	228	2.4796	0	0	4	0.542588	902	3.77697	1	0.0891366	8	0.63969	1080	4.05563	1	0.0767107	8	0.632032
RLG_usuf_AC208533-9903	RNA	R1	5230	496	4.11013	15	1.66756	252	26.0458	1172	3.73931	15	1.01877	237	14.4396	1691	4.83843	29	1.69504	498	29.9781
RLG_uvet_AC194145-3904	RNA	R1	5351	238	1.9276	8	0.869254	132	13.3345	740	2.30761	4	0.265528	62	3.69203	927	2.59243	4	0.228512	146	8.59004
RLG_uwew_AC187787-1947	RNA	R1	5227	587	4.867	18	2.00222	396.667	41.0215	1206	3.85	4.5	0.305805	172	10.4854	1442	4.12834	11.5	0.672557	154.5	9.30579
RLG_uwum_AC177933-415	RNA	R2	9178	35171	166.078	102.583	6.49861	1450.83	85.4493	252263	458.639	273.417	10.5818	2642.08	91.729	246320	401.619	180.4	6.00859	2572.58	88.2467
RLG_uwum_AC190887-2701	RNA	R2	6819	44644	283.739	100	8.52651	2133.5	169.126	350184	856.922	559.833	29.1624	5214	243.645	330456	725.196	373.233	16.7318	4338.5	200.307
RLG_uwum_AC213069-12092	RNA	R2	9801	53208	235.279	81.1667	4.81503	2082.83	114.874	148670	253.115	204.5	7.41152	2761.33	89.7752	161916	247.219	187.2	5.83874	2820.17	90.5903
RLG_uwuw_AC198589-6052	RNA	R1	5495	464	3.65954	4	0.423237	101	9.93556	748	2.27143	3	0.193927	44	2.55148	881	2.39922	2	0.111262	65	3.72411
RLG_vufi_AC198989-6257	RNA	R1	5419	444	3.55091	2	0.214587	200	19.9503	1474	4.53883	22	1.44208	536	31.5176	1660	4.58407	7	0.394878	255	14.8149
RLG_waepo_AC190953-2782	RNA	R1	5466	521	4.13089	11	1.17008	232	22.9434	970	2.9612	12	0.779823	421	24.5426	1553	4.25172	20	1.11852	447	25.7463
RLG_weaniv_AC196414-5097	RNA	R1	5321	366	2.98101	34	3.71516	928	94.2744	1406	4.40918	17	1.13485	410	24.5527	1691	4.75568	22	1.2639	412	24.377
RLG_weki_AC194431-4099	RNA	R1	5482	426	3.3678	25	2.65151	893	88.0544	945	2.87646	21	1.36071	484	28.1329	1303	3.55687	6	0.334577	221	12.692
RLG_wemu_AC204680-8396	RNA	R1	5566	519	4.0411	44	4.59622	602	58.4645	1720	5.15645	12	0.765813	287	16.4303	2730	7.33976	28	1.5378	1108	62.672
RLG_witi_AC184140-796	RNA	R1	5490	371	2.92872	24	2.54174	1181	116.283	818	2.48626	9	0.582311	277	16.0774	1178	3.21097	36	2.00454	815	46.7372
RLG_wuwe_AC191412-107	RNA	R1	5327	309	2.51392	2	0.218293	8	0.811795	1027	3.21702	12.5	0.833512	11	0.657988	1254	3.52271	3	0.172156	7.5	0.443257
RLG_wuwe_AC212122-11600	RNA	R1	5331	373	3.03233	1	0.109064	20	2.02796	1268	3.96895	13.5	0.899518	331	19.7846	1600	4.49132	1	0.0573423	215.5	12.7267
RLG_wyly_AC198779-6150	RNA	R1	5544	538	4.20567	0	0	11	1.07253	1135	3.41616	9	0.576639	257	14.7713	1363	3.67905	7	0.385975	198	11.244
RLG_xilon-diguus_AC185317-1058	RNA	R2	11389	121809	463.521	1275.23	65.1022	6525.67	309.726	336126	492.473	23522	733.624	9602.7	268.668	414774	544.99	3410.37	91.5378	7248.47	200.372
RLG_xilon-diguus_AC195486-4629	RNA	R2	12215	57911	205.468	189.133	9.00257	955.1	42.2663	213087	291.091	514.9	14.9732	719.567	18.7709	257034	314.891	1057.53	26.4658	1665.13	42.9173
RLG_xilon-diguus_AC203313-7774	RNA	R2	12714	991451	3379.6	7669.03	350.712	9530.47	405.201	2139165	2807.55	9113.96	254.63	12624.3	316.398	2341925	2756.47	6235.58	149.927	11486.6	284.438
RLG_yfages_AC197085-5383	RNA	R1	5212	1324	11.0093	19.5	2.17531	298.5	30.9584	2360	7.55567	48	3.27131	348.5	21.3062	3354	9.62989	47	2.75662	381.5	23.0445
RLG_ytub_AC187411-1880	RNA	R1	5516	629	4.942	146	15.3894	2686	263.221	1344	4.06575	84	5.40928	2798	161.634	1480	4.01513	29	1.60715	1538	87.7828
RLG_ywuv_AC197432-5589	RNA	R1	5068	658	5.62685	12	1.37669	310	33.0646	1904	6.26897	7	0.490621	109	6.85327	2393	7.06592	6	0.361908	84	5.21819
RLG_ywyt_AC209975-10517	RNA	R2	11088	26647	104.153	20.1667	1.05748	62	3.02258	49172	73.9997	963	30.8502	180.333	5.1824	58964	79.5786	694.667	19.1517	168.5	4.78436
RLX_afeke_AC209700-10302	RNA	R1	1857	147	3.43069	39	12.2108	985	286.723	702	6.30799	6	1.14769	130	22.3069	839	6.76103	2	0.329232	15	2.54306
RLX_afuv_AC186332-26	RNA	R1	14193	751	2.2932	25	1.02414	498.5	18.9858	6797	7.99114	53	1.32644	733.5	16.4677	8443	8.90195	42	0.904605	594	13.1762
RLX_alaw_AC197914-166	RNA	R1	1859	107	2.49448	3	0.938283	8	2.32621	285	2.55818	1	0.191076	10	1.71407	502	4.04098	1	0.164439	10	1.69355
RLX_anim_AC206032-183	RNA	R1	1659	198	5.17243	0	0	0	0	377	3.79193	0	0	6	1.15243	533	4.80777	0	0	2	0.379543
RLX_arar_AC208428-9858	RNA	R1	4141	195	2.04082	5	0.702031	20	2.61074	1500	6.04438	21	1.80135	34	2.61626	1250	4.51718	10	0.738208	39	2.96508
RLX_avahi_AC191363-3084	RNA	R1	6348	3519	24.0247	2332	213.591	2017	171.754	41498	109.083	3845	215.151	5589	280.547	40351	95.1218	1666	80.2273	6436	319.195
RLX_baso_AC192251-3423	RNA	R2	4220	27625	283.704	16.6667	2.2963	249	31.8952	84317	333.402	39.6667	3.33886	270.667	20.4376	104345	370.017	26	1.88341	396.167	29.5558
RLX_bawigu_AC208532-9902	RNA	R1	3325	289	3.76688	18	3.14755	487	79.1728	657	3.29715	44	4.70052	1172.67	112.381	858	3.86152	12.5	1.14922	725.667	68.7104
RLX_beby_AC214433-12667	RNA	R1	3079	215	3.02625	2.5	0.472087	18	3.16011	724	3.92369	2	0.23073	58	6.00242	763	3.70832	2	0.198566	24.5	2.50515
RLX_bene_AC198379-5969	RNA	R2	3567	13490	163.902	3	0.489001	41	6.21326	23488	109.877	15.5	1.54352	37	3.30527	30508	127.989	7	0.5999	57.5	5.07507
RLX_bori_AC190960-100	RNA	R1	2725	151	2.40152	233	49.7143	224	44.4345	1465	8.97091	2156	281.039	2496	291.868	1582	8.68766	477	53.5101	634	73.2487
RLX_bs1_AC185605-1189	RNA	R1	3276	369	4.88156	9	1.59731	457.417	75.4757	1076	5.48067	14.5	1.5722	431.333	41.9544	1428	6.52299	29.8333	2.78382	420.283	40.3901
RLX_bs1_AC208724-10016	RNA	R1	2333	195	3.6224	9.5	2.36756	271	62.7904	562	4.01964	8.5	1.29416	113	15.4338	757	4.85561	18	2.35853	161	21.7264
RLX_buire_AC194484-4158	RNA	R1	2627	639	10.5418	7.5	1.65994	100	20.5768	3082	19.5766	22	2.97473	149.5	18.1338	4087	23.2813	23.5	2.73459	158.5	18.9953
RLX_bumy_AC216354-13379	RNA	R1	7231	1916	11.4835	42	3.37709	320	23.9216	11952	27.5809	145	7.12286	343	15.1148	11970	24.7718	134	5.66488	386	16.8061
RLX_CRM2_AC206920-9397	RNA	R2	3066	37678	532.588	294	55.7528	5408	953.462	104243	567.336	905	104.848	7564	786.117	83762	408.825	328	32.7029	5136	527.388
RLX_CRM3_AC200048-6717	RNA	R2	4427	9396	91.9834	16	2.10137	335	40.9048	29631	111.687	80	6.41897	974	70.1064	48357	163.46	92	6.35276	1324	94.1576
RLX_dady_AC210684-10809	RNA	R1	1658	326	8.52136	20	7.01354	247	80.5288	518	5.21328	13	2.78512	449	86.2919	610	5.50564	5	0.92187	107	20.3178
RLX_daju_AC190492-79	RNA	R1	1377	744	23.4161	10	4.22238	94	36.9005	1379	16.7107	14	3.61143	217	50.215	2028	22.0392	16	3.55198	233	53.272
RLX_dala_AC216254-13336	RNA	R1	1685	103	2.64919	0	0	11	3.52884	534	5.28819	3	0.63242	54	10.2118	656	5.82595	1	0.18142	59	11.0237
RLX_defub_AC191393-106	RNA	R1	8587	7292	36.8028	34.5833	2.34162	605.833	38.1374	29101	56.5499	90.9167	3.76086	1090.92	40.4816	31006	54.034	45.3333	1.61384	934.083	34.2469
RLX_demo_AC202036-173	RNA	R1	1743	296	7.35987	0	0	16	4.96205	1818	17.4045	0	0	9	1.64533	1915	16.4412	0	0	24	4.33502
RLX_eguh_AC188982-71	RNA	R1	1457	183	5.44337	1	0.399054	21.3333	7.91476	235	2.69137	0	0	44.3333	9.69569	371	3.81046	1.5	0.314714	22.5	4.86183
RLX_elalal_AC211887-11443	RNA	R1	1829	206	4.88123	3	0.953673	47.8333	14.137	363	3.31176	6	1.16526	88.1667	15.3603	351	2.87181	2.5	0.41784	129	22.2051
RLX_emuh_AC193462-157	RNA	R1	1281	87	2.94338	0	0	19	8.01758	757	9.8608	0	0	7	1.74123	924	10.7941	0	0	9	2.21193
RLX_epom_AC196256-5041	RNA	R1	2206	102	2.00387	0	0	10	2.45038	340	2.57181	0	0	6	0.86667	456	3.0933	0	0	6	0.856294
RLX_etug_AC187099-1770	RNA	R1	3416	503	6.38155	599	101.953	363	57.4417	1860	9.08575	398	41.3857	454	42.3493	2390	10.4699	389	34.8109	390	35.9438
RLX_ewot_AC210077-10573	RNA	R1	3171	229	3.12979	5.5	1.00846	4	0.681872	483	2.54165	6	0.672109	104	10.4507	761	3.59129	17	1.63884	362.5	35.9906
RLX_fajy_AC190874-2682	RNA	R1	1937	1033	23.1125	21	6.3035	73.3333	20.4649	2292	19.7447	23.6667	4.34002	146.333	24.0725	3087	23.849	35.6667	5.62881	120.333	19.5584
RLX_fanuab_AC193594-3712	RNA	R1	3520	440	5.41734	15.5	2.56024	860.25	132.105	726	3.44159	42	4.2383	721	65.268	779	3.31175	4	0.347377	127.45	11.3992
RLX_fate_AC194466-4144	RNA	R1	3416	352	4.46582	3.8	0.646781	338.167	53.5121	856	4.1814	18.0667	1.87865	282.833	26.3828	1424	6.23814	14.5	1.29758	588.867	54.2721
RLX_gotur_AC201794-7086	RNA	R1	2278	240	4.56597	26	6.63608	623	147.834	580	4.24854	3	0.467791	84	11.7499	534	3.50792	2	0.268386	31.5	4.35345
RLX_gufa_AC194066-3854	RNA	R1	3410	389	4.94392	17.5	2.98384	259.5	41.136	921	4.50683	31.5	3.28126	797.5	74.522	899	3.94519	40	3.58583	762	70.3522
RLX_habu_AC195917-4802	RNA	R2	1555	4135	115.245	0	0	36.3333	12.6303	12561	134.791	3.53333	0.807121	19.3333	3.96173	16112	155.054	4.2	0.825663	23.8333	4.82538
RLX_halo_AC205330-8725	RNA	R1	2561	813	13.7581	17	3.8595	249	52.5568	932	6.07256	37	5.13188	808	100.533	1095	6.39834	13	1.55174	195	23.9719
RLX_hiimam_AC207734-9687	RNA	R2	1451	2547	76.0742	36	14.4254	91	33.901	8518	97.9571	63.5	15.545	230.5	50.6188	10672	110.063	51.5	10.8499	161	34.933
RLX_hoda_AC193645-3730	RNA	R1	2956	260	3.81193	0	0	7	1.28007	1405	7.93117	6	0.720994	12	1.29355	2007	10.1603	0	0	9	0.958551
RLX_hutu_AC210780-10851	RNA	R1	3469	2895	36.1676	0	0	64	9.97274	29907	143.858	1	0.102395	18	1.65339	33431	144.214	1	0.0881211	8	0.726044
RLX_ifab_AC209906-10473	RNA	R1	2805	247	3.81628	3	0.621842	41	7.90114	563	3.3492	2	0.253269	22	2.49918	888	4.73743	5	0.544905	114	12.7953
RLX_ilofaw_AC186598-1545	RNA	R1	3306	212	2.77913	45	7.9141	1107	181.002	802	4.04797	6	0.644663	22	2.12045	917	4.15077	12	1.10959	225	21.4268
RLX_ilyl_AC196209-163	RNA	R1	1408	195	6.00216	0	0	2	0.767832	602	7.13443	0	0	4	0.905243	754	8.01367	0	0	1	0.223601
RLX_iwik_AC203371-7824	RNA	R2	3520	28828	354.934	10.5	1.73436	90.6667	13.9234	154123	730.618	32.5	3.27963	88	7.96614	183628	780.655	24	2.08426	221.667	19.826
RLX_jakek_AC185468-151	RNA	R1	1775	143	3.49151	0	0	2	0.609075	363	3.41251	0	0	0	0	513	4.32496	1	0.172221	1	0.177369
RLX_jeli_AC200611-6933	RNA	R1	3105	588	8.20714	42	7.86465	1042	181.403	920	4.94415	39	4.46157	156.5	16.0606	1091	5.25806	6	0.590709	74	7.50321
RLX_jeli_AC208705-10001	RNA	R1	3042	333	4.74418	16	3.05811	197	35.0063	853	4.67902	7	0.817379	77	8.06565	992	4.87995	18	1.80883	177	18.3186
RLX_joemon_AC177891-147	RNA	R1	2194	2200	43.4572	110	29.1506	261	64.3047	8489	64.5633	197.5	31.9753	484	70.2938	8518	58.0983	138.5	19.2973	325	46.6363
RLX_jupek_AC208518-9894	RNA	R1	3808	155	1.76405	169	25.8037	3822	542.541	530	2.32244	28	2.61183	396	33.1365	309	1.21429	9	0.722486	116	9.59043
RLX_juta_AC190498-2318	RNA	R1	3139	150	2.07098	6	1.11135	61	10.5045	893	4.74707	23	2.60268	921	93.4924	455	2.16912	3	0.292155	191	19.1566
RLX_kahoba_AC186618-29	RNA	R1	2635	1126	18.5197	11	2.42719	265	54.3631	5982	37.8819	4	0.539217	72	8.70683	7056	40.072	3	0.348036	43	5.13766
RLX_kahowu_AC205018-178	RNA	R1	2769	214	3.3494	9	1.88978	179	34.9437	576	3.47108	20	2.56562	216	24.8564	480	2.59407	1	0.110398	25	2.84246
RLX_kaise_AC203928-8059	RNA	R1	1179	615	22.6067	0	0	0	0	851	12.0443	1	0.30128	3	0.810803	1337	16.9699	0	0	4	1.06813
RLX_kawivo_AC186793-30	RNA	R1	11243	2129	8.20672	25	1.29285	388	18.6547	7819	11.6047	16	0.505501	349	9.89125	9524	12.6765	125	3.39869	4192	117.386
RLX_kinosi_AC183924-714	RNA	R1	3551	227	2.77046	11.5	1.88295	284.5	43.3082	722	3.39275	2	0.200062	20.5	1.83955	743	3.13113	0.5	0.0430431	55	4.87629
RLX_kupu_AC216069-13264	RNA	R1	4509	898	8.63122	5.5	0.709209	103	12.348	1234	4.56668	2	0.157556	41	2.89742	1932	6.41194	11	0.745755	161.5	11.2764
RLX_lamyab_AC208713-10008	RNA	R1	3441	2474	31.1595	311	52.5494	771	121.118	6034	29.2608	555	57.2919	1736.5	160.804	7692	33.4516	694	61.6537	1732.5	158.513
RLX_leso_AC215500-13080	RNA	R2	1378	3051	95.9553	15.2024	6.41437	66.0048	25.892	17266	209.078	18.1	4.66567	84.5071	19.5412	22313	242.31	25.2024	5.59083	103.664	23.6841
RLX_loukuv_AC197842-5799	RNA	R1	9908	8207	35.8983	610.183	35.8068	11963.3	652.684	31946	53.8017	1714.8	61.4769	25610.8	823.654	40789	61.6055	2360.57	72.8307	33129.7	1052.71
RLX_luteja_AC183974-769	RNA	R1	1364	74	2.35122	1	0.426263	14	5.54821	100	1.22335	0	0	29	6.77472	158	1.73343	3	0.672343	34	7.84769
RLX_lyna_AC194093-3868	RNA	R1	7395	2123	12.4419	70.3333	5.52987	1217.82	89.019	14255	32.1658	107.25	5.15162	3014.2	129.88	17237	34.8808	54.8833	2.26875	1430.57	60.9042
RLX_mafigi_AC216705-13396	RNA	R1	3445	114	1.43414	0	0	3	0.470729	456	2.20872	11	1.1342	117	10.8219	700	3.04069	6	0.53241	224	20.4709
RLX_mafogo_AC199961-6695	RNA	R1	2943	366	5.38973	78	15.4098	1346	247.226	1094	6.20287	101.5	12.2507	1137.5	123.16	1235	6.27971	1269	131.812	1895.5	202.773
RLX_mako_AC200748-6991	RNA	R1	3010	407	5.86008	5	0.965818	72	12.9302	823	4.56246	1	0.11801	23	2.43483	1019	5.06606	4	0.406235	42	4.39299
RLX_maono_AC208340-9832	RNA	R1	2063	752	15.7977	14	3.94567	36	9.43283	1823	14.7453	51.5	8.86732	44	6.79613	2287	16.5894	19.5	2.88948	51	7.78302
RLX_mibaab_AC205139-8652	RNA	R1	3016	299	4.29651	12	2.31335	92	16.489	835	4.61977	22	2.59105	434.167	45.8705	1034	5.13041	29	2.93935	435.667	45.4779
RLX_mijuw_AC190986-101	RNA	R1	1414	53	1.62444	48	19.7371	459	175.47	112	1.3217	3	0.753627	77	17.352	226	2.39178	37	7.99901	588	130.92
RLX_milt_AC194936-4356	RNA	R2	4792	14466	130.83	365.124	44.3012	6044.7	681.862	32903	114.574	1018.66	75.5088	14961.9	994.893	42415	132.454	957.045	61.052	13753.2	903.577
RLX_milt_AC198975-6250	RNA	R2	4793	12627	114.174	650.548	78.9157	11799.7	1330.76	24988	86.9941	1521.02	112.723	29814.9	1982.14	34345	107.231	1152.77	73.5226	20789.5	1365.57
RLX_milt_AC209648-10275	RNA	R2	3775	24372	279.802	265.929	40.9581	5578.5	798.802	50422	222.879	1048.21	98.632	19211.2	1621.61	66171	262.309	759.964	61.5404	18518	1544.38
RLX_milt_AC211742-11402	RNA	R2	9381	174148	804.536	3146.9	195.041	20665.6	1190.8	472427	840.332	5507.1	208.525	31636	1074.58	589887	940.984	3644.22	118.751	29884.3	1002.93
RLX_mopin_AC187657-153	RNA	R1	1553	148	4.13015	2	0.748773	87	30.2821	265	2.84734	11	2.51597	207	42.4724	338	3.25693	6	1.18104	187	37.9094
RLX_mulaf_AC207733-9686	RNA	R1	3288	366	4.8242	9	1.59148	20	3.28804	989	5.01915	39.5	4.26727	1134.5	109.946	1179	5.36593	16.5	1.53404	1302.5	124.716
RLX_nabu_AC187882-57	RNA	R1	2996	117	1.69247	0	0	0	0	436	2.42834	0	0	0	0	473	2.36256	0	0	0	0
RLX_naiba_AC195481-139	RNA	R2	10805	21020	84.3109	1655.67	89.0922	2584	129.273	76691	118.436	468.333	15.3962	3772.67	111.258	82382	114.096	558.167	15.7915	2598.5	75.7138
RLX_nakuuv_AC199045-169	RNA	R1	2203	118	2.32137	29	7.65377	950	233.103	212	1.60578	10	1.61239	188	27.1926	367	2.49295	44	6.10551	745	106.468
RLX_name_AC197689-5725	RNA	R2	2267	11233	214.744	757	194.149	11390	2715.88	27119	199.612	1777.83	278.563	20365	2862.47	35627	235.175	1843.17	248.54	24215.5	3362.94
RLX_nana_AC209373-10202	RNA	R1	2759	158	2.48188	5.5	1.15905	18.5	3.62459	774	4.68117	12	1.54495	14.5	1.67465	860	4.66455	6	0.664789	47	5.36319
RLX_naseup_AC196428-5108	RNA	R2	6487	20558	137.345	170.333	15.2668	532	44.3309	95738	246.267	410.983	22.5043	661.917	32.5138	110251	254.332	519.433	24.4777	1109.08	53.8267
RLX_neafu_AC185666-1261	RNA	R1	2925	315	4.66725	48.3	9.60092	792.5	146.458	733	4.18161	42.5667	5.16926	781	85.0811	645	3.29987	12	1.25412	316.567	34.0735
RLX_neteut_AC188982-2172	RNA	R1	2859	593	8.98911	5	1.01683	269.667	50.9861	1165	6.7995	9	1.11818	242.667	27.0461	1585	8.29617	3.5	0.374229	92.5	10.186
RLX_nisow_AC208616-9947	RNA	R1	3635	294	3.50525	11.8	1.88742	444.417	66.0883	692	3.17663	51.5667	5.03906	921.333	80.7645	1009	4.15384	27.3333	2.29865	236.483	20.482
RLX_niypo_AC191087-2935	RNA	R1	1827	194	4.60192	10	3.18239	203.5	60.2095	245	2.23765	4.5	0.8749	92	16.0456	293	2.39989	3.33333	0.55773	59.5	10.2531
RLX_odip_AC216266-13348	RNA	R1	3922	1370	15.1387	14.125	2.09398	378.562	52.1758	2360	10.0408	14.125	1.27928	90.5625	7.35781	3291	12.5569	14.6875	1.14479	147.375	11.8302
RLX_ojah_AC184792-875	RNA	R1	9869	987	4.33431	19	1.11937	440	24.1001	7327	12.3885	33	1.18775	836	26.9924	7780	11.7969	23	0.712424	546	17.4179
RLX_okur_AC194642-135	RNA	R1	4966	226	1.97232	19	2.22453	288	31.3491	524	1.76072	5	0.357641	99	6.35238	443	1.33493	6	0.369342	134	8.49523
RLX_onub_AC190523-2356	RNA	R1	12193	1008	3.58283	4	0.19074	151	6.6943	3184	4.35741	11	0.320455	173	4.52109	3207	3.93596	29	0.727062	77	1.98819
RLX_osed_AC191084-2931	RNA	R2	1909	815877	18522.3	79	24.061	12	3.39793	3937073	34413.8	413	76.8473	50	8.34588	399712	3133.31	130	20.8172	10	1.64919
RLX_ovev_AC199878-6641	RNA	R1	1732	422	10.5594	5	1.67847	50	15.6049	1182	11.3877	5	1.02543	111	20.4213	1441	12.4503	2	0.352993	67	12.1788
RLX_oviis_AC209739-10346	RNA	R1	1353	40	1.28126	4	1.71891	8	3.19618	226	2.78725	0	0	1	0.23551	356	3.93745	1	0.225936	5	1.16345
RLX_oweiw_AC190860-2662	RNA	R1	2571	238	4.01191	21	4.74907	172	36.1631	682	4.42637	47	6.49352	921	114.147	771	4.48761	7	0.8323	132	16.164
RLX_panen_AC192606-115	RNA	R1	2925	921	13.6461	71	14.1132	1956	361.478	1461	8.3347	144.667	17.5682	1798.7	195.948	1899	9.71542	93.2	9.74034	2104.4	226.506
RLX_petopi_AC195376-4582	RNA	R1	3291	262	3.45024	24	4.24009	438	71.9424	730	3.70135	21	2.26661	100.5	9.73075	904	4.11058	21	1.95063	156	14.9236
RLX_pibo_AC201915-172	RNA	R1	2318	696	13.0128	1	0.250829	69	16.0907	1896	13.6487	3	0.459719	111	15.2587	2424	15.6488	18	2.37379	91	12.3596
RLX_poarow_AC200533-6899	RNA	R1	2914	213	3.16786	3	0.598582	57	10.5736	525	3.00632	2	0.243795	62	6.7797	588	3.01961	2	0.209809	16	1.72865
RLX_raga_AC196386-5066	RNA	R1	3195	239	3.24193	27	4.91343	788	133.32	805	4.20427	61.5	6.83737	465	46.3757	1037	4.85703	26	2.48763	150.5	14.8301
RLX_rijuep_AC188965-2150	RNA	R1	2854	248	3.76594	13	2.64839	315	59.6617	840	4.91124	18	2.24028	374	41.7567	689	3.61267	15	1.60665	287	31.6596
RLX_ruda_AC195952-4839	RNA	R2	6461	98492	660.659	735.671	66.2027	1630.74	136.435	357198	922.518	1296.05	71.2538	3300.93	162.796	408557	946.271	1597.19	75.5684	3961.78	193.049
RLX_ruda_AC202870-7495	RNA	R2	6929	26699	166.994	475.738	39.9199	2003.34	156.287	93537	225.257	994.822	50.9987	3833.4	176.287	120841	260.98	1781.29	78.5864	6685.55	303.769
RLX_ruda_AC206281-9164	RNA	R2	6144	9104	64.218	793.638	75.104	1137.18	100.05	47467	128.916	1294.59	74.8454	2276.06	118.043	57535	140.134	1405.65	69.9377	3477.78	178.208
RLX_rulo_AC186371-28	RNA	R1	3353	202	2.61092	6	1.04042	80	12.8972	692	3.4438	6	0.635627	70	6.65231	913	4.07474	2.5	0.227924	64	6.0093
RLX_ruwi_AC204382-8227	RNA	R1	2828	172	2.63588	4.5	0.925177	106	20.2612	548	3.23345	11.5	1.44445	121	13.6337	642	3.39718	11.5	1.24309	359	39.9661
RLX_saahol_AC198506-6044	RNA	R1	3687	293	3.44406	17	2.68082	556.5	81.5889	736	3.33097	9	0.86707	223	19.2726	1027	4.16831	7	0.580375	122.5	10.4602
RLX_sari_AC184117-11	RNA	R2	2146	12692	256.316	90	24.384	437	110.075	214133	1665.02	9470	1567.49	18393	2731.06	20444	142.56	1058	150.709	1671	245.145
RLX_sela_AC195130-4415	RNA	R2	1725	104993	2637.83	1	0.337056	3	0.940093	492314	4762.32	3	0.617756	4	0.738889	55241	479.22	4	0.708851	8	1.46008
RLX_sido_AC204367-8219	RNA	R1	2653	198	3.23448	0	0	5	1.01876	737	4.63549	4	0.535559	240	28.8258	844	4.76067	3	0.345675	104	12.3416
RLX_small_AC195943-142	RNA	R1	1382	276	8.6552	6.5	2.73462	42.5	16.6234	542	6.5442	6	1.54215	39	8.99217	782	8.46762	4.5	0.995379	55	12.5294
RLX_small_AC217574-13522	RNA	R2	2401	5081	91.7134	46.75	11.3209	292.5	65.8525	7248	50.3723	264.583	39.1431	914.667	121.389	10085	62.8559	153.5	19.5434	671	87.9848
RLX_soefes_AC212121-11599	RNA	R1	2456	602	10.6229	1	0.236736	49	10.7847	1286	8.73732	0	0	95	12.3255	1585	9.65747	4	0.49787	45	5.76848
RLX_teki_AC202867-7492	RNA	R2	1514	177373	5077.36	215	82.5666	2291	817.971	167092	1841.6	509	119.42	2356	495.858	232042	2293.52	401	80.966	2399	498.863
RLX_teuta_AC191650-108	RNA	R1	2196	111	2.19062	0	0	5	1.23077	976	7.41623	3	0.485259	10	1.45103	1197	8.15689	1	0.139204	8	1.14692
RLX_tisy_AC193518-123	RNA	R1	1782	131	3.18595	18	5.87295	257	77.9586	359	3.36165	13	2.59132	615	109.97	581	4.879	18	3.0878	691	122.081
RLX_tojena_AC187554-1910	RNA	R1	1306	171	5.67452	1	0.445193	88	36.4232	133	1.69932	10	2.71983	228	55.6288	145	1.66145	2	0.468135	107	25.7939
RLX_toro_AC197199-5471	RNA	R1	3873	380	4.25218	8	1.20098	57	7.95548	1104	4.7565	6	0.550286	95	7.81599	1518	5.86526	7	0.552503	140.5	11.421
RLX_tuteh_AC183372-584	RNA	R2	2142	4903	99.2015	69	18.7293	1098	277.091	7767	60.5061	399	66.1665	5123	762.102	12023	83.9955	386	55.0873	3834	563.521
RLX_ubow_AC194933-4355	RNA	R2	4287	20784	210.112	2.92708	0.396984	93.1667	11.7475	65360	254.404	14.2332	1.17932	188.167	13.9861	77815	271.627	13.403	0.955727	168.333	12.3621
RLX_ugymos_AC182443-149	RNA	R1	5243	1091	9.01822	6	0.66537	65	6.7015	4062	12.9278	3	0.203248	34	2.06637	5063	14.4508	0	0	30.5	1.83146
RLX_ujinas_AC217279-13469	RNA	R1	7114	995	6.06157	68	5.55759	889.067	67.5553	11909	27.9336	102.583	5.12209	1663.87	74.5268	13883	29.2033	39.3	1.68874	1068.23	47.2748
RLX_ukov_AC204842-177	RNA	R1	1537	510	14.3804	8	3.02627	93	32.7075	3547	38.5082	12	2.77327	226.5	46.9572	4735	46.1008	11.5	2.28722	289	59.1972
RLX_ulon_AC190608-155	RNA	R1	3607	311	3.73672	0	0	0	0	601	2.78031	0	0	12	1.06009	606	2.51414	1	0.0847496	5	0.436416
RLX_uluil_AC185306-17	RNA	R1	1361	82	2.61115	1	0.427202	4	1.5887	287	3.51876	0	0	3	0.702378	387	4.25516	4	0.898433	2	0.462646
RLX_urogor_AC186334-1406	RNA	R1	1864	137	3.1853	24	7.48613	60.8333	17.6415	429	3.8404	15	2.85845	358.667	61.3131	348	2.7938	23	3.77195	666.5	112.572
RLX_utar_AC212228-11664	RNA	R1	1926	617	13.8837	3	0.905642	184	51.6417	2944	25.5063	25	4.61072	562	92.9797	3772	29.3075	42	6.66618	1042	170.329
RLX_uvis_AC197719-164	RNA	R1	1674	209	5.41087	15	5.20988	422	136.269	379	3.77789	43	9.12426	476	90.6065	382	3.41484	8	1.46089	228	42.8802
RLX_uwub_AC195372-161	RNA	R1	9776	1988	8.81315	36	2.14108	240	13.2705	6605	11.274	64	2.32543	359	11.7015	8416	12.8827	51	1.59475	438	14.1056
RLX_vafim_AC196676-5176	RNA	R1	3392	350	4.47186	82	14.0556	915.5	145.895	579	2.84832	7	0.733038	48.5	4.55611	820	3.6176	9.5	0.856154	274	25.4315
RLX_vedi_AC198992-6258	RNA	R1	3453	484	6.0747	26	4.37793	196.167	30.7091	1189	5.7458	48.6667	5.00633	1006.67	92.896	1396	6.04995	35.8333	3.1723	576	52.5174
RLX_vegu_AC190718-85	RNA	R2	5889	15737	115.813	94	9.28064	1737	159.44	97072	275.054	228.667	13.7926	1579.5	85.4646	118122	300.159	222.833	11.567	1585.5	84.7621
RLX_vora_AC206187-9112	RNA	R1	2980	1252	18.2081	1	0.195108	28	5.07903	2523	14.1275	3	0.357593	64.5	6.89686	3519	17.6712	2	0.205162	68	7.18406
RLX_vufe_AC194263-159	RNA	R1	1810	311	7.4466	72	23.1284	1776	530.4	465	4.28687	34	6.67244	687	120.945	554	4.5803	118	19.9291	3193	555.389
RLX_vusu_AC187081-1751	RNA	R1	7071	537	3.29131	3	0.246679	63	4.81613	3253	7.6766	6	0.301408	59	2.65876	3186	6.7426	4	0.172927	90	4.00718
RLX_wawu_AC211017-10990	RNA	R1	1471	87	2.5632	6	2.37154	4	1.46989	490	5.55839	3	0.724425	17	3.68251	497	5.05599	12	2.49375	18	3.85245
RLX_wihov_AC205351-8739	RNA	R1	7678	2494	14.0775	3	0.227177	34	2.3937	11610	25.2319	10	0.462633	70	2.90508	16163	31.5019	3	0.119442	33	1.35314
RLX_wiolus_AC210058-10567	RNA	R1	3241	155	2.07266	29.5	5.29218	1639	273.362	494	2.54339	8.5	0.931589	331	32.543	710	3.27825	12.5	1.179	321	31.1819
RLX_wiru_AC210670-10789	RNA	R1	3505	282	3.48688	0	0	20	3.08447	541	2.57558	10	1.01344	103.167	9.37906	718	3.06548	73	6.36677	51.1667	4.59596
RLX_wuywu_AC190718-2536	RNA	R1	1882	344	7.92163	11	3.39832	326.333	93.7304	418	3.70614	37	6.9834	704.167	119.224	366	2.91021	15.5	2.51765	207.5	34.7117
RLX_yemi_AC201773-7064	RNA	R1	9765	276	1.22493	18	1.07175	191	10.573	997	1.70368	37	1.3459	362.75	11.837	948	1.45278	17	0.532183	500	16.1204
RLX_yraj_AC205486-8834	RNA	R2	3089	6096	85.527	272.706	51.3296	5902.71	1032.93	21672	117.07	321.122	36.9263	7050.43	727.286	23055	111.689	297.26	29.4173	8739.86	890.766
RLX_yreud_AC198385-5976	RNA	R2	1616	27778	744.964	114	41.0162	1276	426.823	58450	603.544	203	44.621	2640	520.56	72439	670.801	200	37.8332	2060	401.331
RLX_ywely_AC190897-98	RNA	R1	3130	223	3.08771	0	0	5	0.863504	763	4.06767	2	0.226971	2	0.203607	1047	5.0057	2	0.19533	9	0.905264
RST_AU_consensus-0	RNA	R1	179	88	21.3062	0	0	0	0	289	26.9408	0	0	0	0	383	32.019	0	0	2	3.51766
RST_ZmSINE1_consensus-0	RNA	R2	166	831	216.955	13.5	47.2844	110	358.198	1642	165.056	103	220.401	1563.5	3001.22	2167	195.35	65.5	120.619	1642.5	3115.12
RST_ZmSINE2.1_consensus-0	RNA	R2	292	4958	735.867	103	205.091	741.5	1372.67	11470	655.46	144.5	175.78	2744.5	2994.94	15287	783.433	98.5	103.119	2352.5	2536.44
RST_ZmSINE2.2_consensus-0	RNA	R2	339	2052	262.333	15	25.7267	101.5	161.847	5302	260.979	34.5	36.1496	287.5	270.238	6903	304.72	40.5	36.5207	304.5	282.79
RST_ZmSINE2.3_consensus-0	RNA	R2	303	4439	634.919	25.5	48.9316	121	215.865	7837	431.591	40	46.8923	454.5	477.969	11299	558.033	74	74.6574	584.5	607.322
RST_ZmSINE3_consensus-0	RNA	R1	139	45	14.0305	0	0	15	58.3331	110	13.2052	0	0	10	22.9241	178	19.1632	3	6.59767	10	22.6497

## Sheet: FC_TEsubfam
TE_subfamily	Group	FC_PT/B73	FC_OAXA/B73	FC_OAXA/PT
DHH_Hip1_1	D	-0.31666	-0.33706	-0.0203997
DHH_Hip1_14	D	0.65692	0.732339	0.0754189
DHH_Hip1_15	D	0.781224	0.878569	0.0973456
DHH_Hip1_19	D	0.997968	1.06642	0.0684485
DHH_Hip1_26	D	-0.861494	-0.991389	-0.129896
DHH_Hip1_28	D	0.0125951	-0.0142294	-0.0268246
DHH_Hip1_3	D	0.154062	0.219766	0.0657042
DHH_Hip1_43	D	0.233104	0.3306	0.0974959
DHH_Hip1_5	D	-0.00957072	0.00144543	0.0110161
DHH_Hip2_1	D	-0.172838	-0.185507	-0.0126688
DHH_Hip2_2	D	-0.687127	-0.790446	-0.103319
DHH_Hip2_45	D	0.87012	0.874605	0.00448535
DHH_Hip5_12	D	-0.507798	-0.545341	-0.037543
DHH_Hip6_2	D	-0.400179	-0.573242	-0.173063
DHH_Hip6_5	D	-0.578035	-0.612851	-0.0348158
DHH_Hip7_1	D	-0.206868	-0.284907	-0.0780395
DTA_ZM00001_consensus	D	0.257954	0.371539	0.113584
DTA_ZM00002_consensus	D	0.37447	0.522637	0.148166
DTA_ZM00004_consensus	D	0.23264	0.409816	0.177177
DTA_ZM00005_consensus	D	0.657788	0.416276	-0.241512
DTA_ZM00006_consensus	D	-0.00938983	0.0549114	0.0643012
DTA_ZM00007_consensus	D	0.851327	1.01302	0.161696
DTA_ZM00008_consensus	D	0.633733	0.865917	0.232184
DTA_ZM00009_consensus	D	0.961946	1.01395	0.0520048
DTA_ZM00010_consensus	D	0.0565476	-0.123395	-0.179943
DTA_ZM00011_consensus	D	-0.136719	0.0607609	0.19748
DTA_ZM00012_consensus	D	0.599178	0.709812	0.110634
DTA_ZM00013_consensus	D	-0.0479579	-0.0732974	-0.0253395
DTA_ZM00014_consensus	D	0.666291	0.465907	-0.200383
DTA_ZM00015_consensus	D	0.499566	0.630397	0.130831
DTA_ZM00016_consensus	D	0.476021	0.69328	0.217259
DTA_ZM00017_consensus	D	0.470514	0.626432	0.155918
DTA_ZM00018_consensus	D	0.352347	0.386361	0.0340133
DTA_ZM00019_consensus	D	0.312404	0.599846	0.287442
DTA_ZM00020_consensus	D	0.363948	0.494661	0.130714
DTA_ZM00021_consensus	D	0.503796	0.470594	-0.0332025
DTA_ZM00022_consensus	D	0.416028	0.461364	0.0453362
DTA_ZM00023_consensus	D	0.510086	0.407515	-0.102572
DTA_ZM00024_consensus	D	-0.0103262	-0.0244065	-0.0140803
DTA_ZM00025_consensus	D	0.386582	0.274519	-0.112062
DTA_ZM00026_consensus	D	0.718568	0.691858	-0.0267098
DTA_ZM00027_consensus	D	0.381483	0.468936	0.0874532
DTA_ZM00028_consensus	D	-0.0745376	-0.126061	-0.0515235
DTA_ZM00029_consensus	D	-0.0722765	-0.0563611	0.0159154
DTA_ZM00030_consensus	D	0.201308	0.125689	-0.0756187
DTA_ZM00031_consensus	D	0.398193	0.433012	0.0348192
DTA_ZM00032_consensus	D	0.620789	0.591718	-0.0290711
DTA_ZM00033_consensus	D	-0.0875743	-0.0646463	0.022928
DTA_ZM00034_consensus	D	0.231405	0.331624	0.100219
DTA_ZM00035_consensus	D	0.320849	0.526561	0.205712
DTA_ZM00036_consensus	D	0.1513	0.385399	0.234099
DTA_ZM00037_consensus	D	1.13369	1.16021	0.0265165
DTA_ZM00038_consensus	D	1.24801	1.27733	0.0293197
DTA_ZM00039_consensus	D	1.23751	1.31542	0.077915
DTA_ZM00040_consensus	D	1.37761	1.29562	-0.081987
DTA_ZM00041_consensus	D	0.173953	0.230025	0.0560723
DTA_ZM00042_consensus	D	0.911242	0.881432	-0.0298108
DTA_ZM00043_consensus	D	-0.0905385	-0.0757919	0.0147466
DTA_ZM00044_consensus	D	-0.894163	-1.258	-0.363839
DTA_ZM00045_consensus	D	-0.127756	-0.290248	-0.162493
DTA_ZM00046_consensus	D	0.5379	0.270024	-0.267875
DTA_ZM00047_consensus	D	-0.248697	-0.3285	-0.0798031
DTA_ZM00048_consensus	D	-0.546783	-0.566665	-0.0198825
DTA_ZM00050_consensus	D	-0.283639	-0.126866	0.156773
DTA_ZM00051_consensus	D	-0.198785	-0.329359	-0.130574
DTA_ZM00052_consensus	D	0.687175	0.664892	-0.0222834
DTA_ZM00053_consensus	D	0.395065	0.551206	0.156141
DTA_ZM00054_consensus	D	-1.05316	-1.18022	-0.127051
DTA_ZM00055_consensus	D	0.648129	0.617036	-0.031093
DTA_ZM00056_consensus	D	1.29832	1.01064	-0.287687
DTA_ZM00057_consensus	D	0.130724	0.28094	0.150216
DTA_ZM00058_consensus	D	-0.576145	-0.47082	0.105325
DTA_ZM00059_consensus	D	-0.727627	-0.546128	0.181498
DTA_ZM00060_consensus	D	0.922635	0.92744	0.00480504
DTA_ZM00061_consensus	D	-0.307999	-0.607103	-0.299105
DTA_ZM00062_consensus	D	1.20395	1.02246	-0.181487
DTA_ZM00063_consensus	D	0.260071	0.144515	-0.115557
DTA_ZM00064_consensus	D	0.121002	-0.103596	-0.224598
DTA_ZM00067_consensus	D	0.420182	0.286613	-0.133569
DTA_ZM00068_consensus	D	0.396422	0.617825	0.221402
DTA_ZM00069_consensus	D	0.525735	0.216022	-0.309713
DTA_ZM00070_consensus	D	0.0891675	0.048501	-0.0406665
DTA_ZM00071_consensus	D	0.886862	0.856391	-0.0304714
DTA_ZM00072_consensus	D	0.157909	0.417454	0.259545
DTA_ZM00073_consensus	D	0.474409	0.425845	-0.0485638
DTA_ZM00074_consensus	D	-0.00336031	-0.0136822	-0.0103219
DTA_ZM00075_consensus	D	0.483679	0.288171	-0.195508
DTA_ZM00076_consensus	D	-0.544473	-0.5552	-0.0107272
DTA_ZM00077_consensus	D	0.0744535	0.187408	0.112955
DTA_ZM00078_consensus	D	0.257346	0.264193	0.00684652
DTA_ZM00079_consensus	D	0.878625	1.02694	0.148314
DTA_ZM00080_consensus	D	-0.598508	-0.82095	-0.222442
DTA_ZM00081_consensus	D	-0.571465	-0.571026	0.000438855
DTA_ZM00082_consensus	D	0.285428	0.517653	0.232225
DTA_ZM00084_consensus	D	0.546621	0.563913	0.0172926
DTA_ZM00085_consensus	D	-0.945863	-1.05791	-0.112043
DTA_ZM00086_consensus	D	-0.782079	-1.06381	-0.281735
DTA_ZM00087_consensus	D	0.53953	0.258009	-0.28152
DTA_ZM00088_consensus	D	0.671136	0.540285	-0.130851
DTA_ZM00089_consensus	D	-0.691221	-0.739843	-0.0486219
DTA_ZM00090_consensus	D	-0.0739695	0.0385236	0.112493
DTA_ZM00091_consensus	D	0.471181	0.51543	0.0442486
DTA_ZM00092_consensus	D	1.19292	1.27386	0.0809481
DTA_ZM00093_consensus	D	1.44303	1.40528	-0.0377472
DTA_ZM00095_consensus	D	-1.45995	-1.48196	-0.0220091
DTA_ZM00096_consensus	D	-0.016742	-0.044572	-0.02783
DTA_ZM00098_consensus	D	-1.32821	-1.83167	-0.503467
DTA_ZM00099_consensus	D	-0.321425	-0.376725	-0.0553005
DTA_ZM00100_consensus	D	-1.84192	-2.05441	-0.212486
DTA_ZM00101_consensus	D	0.922243	0.894829	-0.0274142
DTA_ZM00102_consensus	D	-0.237856	-0.348612	-0.110756
DTA_ZM00103_consensus	D	-0.286369	-0.263814	0.0225556
DTA_ZM00104_consensus	D	-0.131292	-0.242213	-0.110921
DTA_ZM00105_consensus	D	0.388522	0.542985	0.154463
DTA_ZM00106_consensus	D	0.153762	0.184256	0.0304937
DTA_ZM00107_consensus	D	1.84892	1.59835	-0.250566
DTA_ZM00108_consensus	D	-0.444237	-0.683259	-0.239023
DTA_ZM00109_consensus	D	-0.387383	-0.508295	-0.120912
DTA_ZM00110_consensus	D	-0.814207	-1.03125	-0.217043
DTA_ZM00111_consensus	D	-0.0140073	-0.188267	-0.174259
DTA_ZM00112_consensus	D	0.195523	0.00319445	-0.192329
DTA_ZM00113_consensus	D	0.211292	0.200987	-0.0103053
DTA_ZM00114_consensus	D	-0.816743	-1.06865	-0.251909
DTA_ZM00115_consensus	D	-0.723356	-0.85581	-0.132455
DTA_ZM00116_consensus	D	-0.17544	-0.168838	0.00660191
DTA_ZM00117_consensus	D	-0.699543	-1.1977	-0.498154
DTA_ZM00118_consensus	D	3.01929	3.17081	0.151526
DTA_ZM00119_consensus	D	-0.906165	-1.19842	-0.292254
DTA_ZM00120_consensus	D	-0.70733	-0.9035	-0.19617
DTA_ZM00121_consensus	D	1.28829	1.37221	0.0839184
DTA_ZM00122_consensus	D	0.0429102	-0.254356	-0.297266
DTA_ZM00123_consensus	D	-0.203873	-0.197569	0.00630365
DTA_ZM00124_consensus	D	0.406768	0.23303	-0.173738
DTA_ZM00125_consensus	D	-0.305375	-0.296791	0.00858385
DTA_ZM00126_consensus	D	-0.62372	-0.733805	-0.110085
DTA_ZM00127_consensus	D	1.2039	1.16311	-0.0407897
DTA_ZM00128_consensus	D	-0.413797	-0.412268	0.00152909
DTA_ZM00129_consensus	D	-0.9587	-1.17724	-0.218539
DTA_ZM00130_consensus	D	-0.333944	-0.223542	0.110402
DTA_ZM00131_consensus	D	-0.768347	-0.613527	0.15482
DTA_ZM00132_consensus	D	-0.734083	-0.926752	-0.19267
DTA_ZM00133_consensus	D	0.133942	0.0357762	-0.0981659
DTA_ZM00134_consensus	D	0.514053	-0.106108	-0.62016
DTA_ZM00135_consensus	D	-0.709507	-0.846941	-0.137433
DTA_ZM00136_consensus	D	0.228766	0.313706	0.0849409
DTA_ZM00137_consensus	D	0.0105179	0.161794	0.151276
DTA_ZM00138_consensus	D	-0.621367	-1.07499	-0.453627
DTA_ZM00139_consensus	D	-0.420392	-0.473669	-0.0532766
DTA_ZM00140_consensus	D	1.90047	1.98544	0.0849672
DTA_ZM00141_consensus	D	0.17881	-0.0245562	-0.203367
DTA_ZM00142_consensus	D	-0.188479	-0.650428	-0.461949
DTA_ZM00143_consensus	D	0.455246	0.338654	-0.116592
DTA_ZM00144_consensus	D	0.302888	0.267086	-0.0358015
DTA_ZM00145_consensus	D	-0.897743	-1.29387	-0.39613
DTA_ZM00146_consensus	D	-0.784082	-1.09558	-0.311502
DTA_ZM00147_consensus	D	-0.00488255	-0.0473326	-0.0424501
DTA_ZM00148_consensus	D	-0.819697	-0.923619	-0.103922
DTA_ZM00149_consensus	D	-0.37867	-0.251937	0.126734
DTA_ZM00150_consensus	D	-0.293302	-0.0881337	0.205168
DTA_ZM00151_consensus	D	-0.0997783	-0.261831	-0.162053
DTA_ZM00152_consensus	D	-0.30357	-0.408436	-0.104866
DTA_ZM00153_consensus	D	1.95959	1.89562	-0.0639701
DTA_ZM00154_consensus	D	-0.856785	-1.39375	-0.536968
DTA_ZM00155_consensus	D	0.39131	0.226326	-0.164984
DTA_ZM00156_consensus	D	-0.557291	-0.84155	-0.284259
DTA_ZM00157_consensus	D	-0.404497	-0.825485	-0.420988
DTA_ZM00158_consensus	D	-0.244939	-0.201634	0.0433052
DTA_ZM00159_consensus	D	-0.660722	-0.985553	-0.324832
DTA_ZM00160_consensus	D	-0.17645	-0.187156	-0.0107064
DTA_ZM00162_consensus	D	-1.00052	-1.05648	-0.0559564
DTA_ZM00163_consensus	D	-1.04051	-1.32512	-0.284612
DTA_ZM00164_consensus	D	-0.554589	-0.554589	3.20343e-16
DTA_ZM00165_consensus	D	-0.154012	-0.282842	-0.12883
DTA_ZM00166_consensus	D	0.879937	0.904228	0.0242908
DTA_ZM00167_consensus	D	-0.562043	-0.753091	-0.191048
DTA_ZM00168_consensus	D	0.236519	0.242368	0.00584888
DTA_ZM00169_consensus	D	-0.122708	-0.180721	-0.0580127
DTA_ZM00170_consensus	D	-1.00522	-1.64187	-0.636644
DTA_ZM00171_consensus	D	1.02023	0.946502	-0.0737299
DTA_ZM00172_consensus	D	0.0928577	0.249225	0.156367
DTA_ZM00173_consensus	D	-0.52045	-0.701102	-0.180652
DTA_ZM00174_consensus	D	0.173016	0.380094	0.207078
DTA_ZM00176_consensus	D	0.551372	0.290438	-0.260934
DTA_ZM00177_consensus	D	-2.00335	-2.04367	-0.0403258
DTA_ZM00178_consensus	D	-0.787733	-1.00788	-0.220145
DTA_ZM00179_consensus	D	1.8658	1.95106	0.0852633
DTA_ZM00180_consensus	D	-0.55169	-0.818744	-0.267054
DTA_ZM00181_consensus	D	-0.361251	-0.209328	0.151923
DTA_ZM00182_consensus	D	-0.792114	-0.977488	-0.185375
DTA_ZM00183_consensus	D	0.457469	0.587732	0.130262
DTA_ZM00184_consensus	D	-0.500211	-0.752471	-0.25226
DTA_ZM00186_consensus	D	1.20983	1.12525	-0.0845848
DTA_ZM00187_consensus	D	-0.0709097	0.268858	0.339768
DTA_ZM00188_consensus	D	-0.291598	-0.596351	-0.304754
DTA_ZM00189_consensus	D	-0.660143	-0.743862	-0.0837192
DTA_ZM00190_consensus	D	-0.705596	-0.769131	-0.0635357
DTA_ZM00191_consensus	D	0.105003	0.0381932	-0.0668102
DTA_ZM00192_consensus	D	-0.505056	-0.810009	-0.304953
DTA_ZM00193_consensus	D	-1.2933	-1.55571	-0.262407
DTA_ZM00194_consensus	D	-0.596506	-0.638814	-0.0423082
DTA_ZM00195_consensus	D	-0.686246	-0.0237726	0.662473
DTA_ZM00196_consensus	D	-0.272993	-0.534606	-0.261613
DTA_ZM00197_consensus	D	-0.635718	-0.897202	-0.261484
DTA_ZM00198_consensus	D	0.610806	0.742286	0.13148
DTA_ZM00199_consensus	D	0.511126	0.67442	0.163294
DTA_ZM00200_consensus	D	0.913251	0.880358	-0.0328931
DTA_ZM00201_consensus	D	0.668294	0.599306	-0.0689882
DTA_ZM00202_consensus	D	-0.342133	-0.434124	-0.091991
DTA_ZM00203_consensus	D	-0.255827	-0.247475	0.00835263
DTA_ZM00204_consensus	D	-0.0528721	-0.203005	-0.150133
DTA_ZM00205_consensus	D	0.0771273	0.0224379	-0.0546894
DTA_ZM00206_consensus	D	-1.70834	-0.782218	0.926122
DTA_ZM00207_consensus	D	-0.800095	-0.972442	-0.172347
DTA_ZM00208_consensus	D	-1.48898	-1.77972	-0.290743
DTA_ZM00209_consensus	D	-0.223891	-0.3899	-0.16601
DTA_ZM00210_consensus	D	-0.160505	0.0154278	0.175932
DTA_ZM00211_consensus	D	0.107428	0.625206	0.517779
DTA_ZM00212_consensus	D	-0.739066	-0.530469	0.208597
DTA_ZM00213_consensus	D	-0.642066	-0.882447	-0.240381
DTA_ZM00214_consensus	D	-0.678209	-0.695798	-0.01759
DTA_ZM00215_consensus	D	-0.267033	-0.13228	0.134753
DTA_ZM00216_consensus	D	0.384385	0.352055	-0.0323304
DTA_ZM00217_consensus	D	0.729124	0.689297	-0.0398267
DTA_ZM00218_consensus	D	0.409083	0.278649	-0.130435
DTA_ZM00219_consensus	D	0.604655	0.683031	0.0783757
DTA_ZM00220_consensus	D	-0.248368	-0.379253	-0.130885
DTA_ZM00221_consensus	D	-0.652712	-0.754642	-0.10193
DTA_ZM00222_consensus	D	-0.272953	-0.160033	0.112921
DTA_ZM00223_consensus	D	1.04526	1.18418	0.138919
DTA_ZM00224_consensus	D	-0.511942	-0.339274	0.172668
DTA_ZM00225_consensus	D	-0.365195	-0.00348368	0.361711
DTA_ZM00226_consensus	D	-0.511482	-0.347994	0.163489
DTA_ZM00227_consensus	D	-0.895338	-0.682428	0.21291
DTA_ZM00228_consensus	D	-0.919923	-1.02027	-0.100351
DTA_ZM00229_consensus	D	-0.409217	-0.620918	-0.211702
DTA_ZM00230_consensus	D	0.111294	0.111294	3.20343e-16
DTA_ZM00231_consensus	D	-0.474614	-0.528649	-0.0540344
DTA_ZM00232_consensus	D	0.181398	0.296164	0.114766
DTA_ZM00233_consensus	D	-0.354962	-0.493701	-0.138739
DTA_ZM00234_consensus	D	0.501224	0.419199	-0.0820252
DTA_ZM00235_consensus	D	-0.00983683	0.0461621	0.055999
DTA_ZM00236_consensus	D	-0.243314	-0.0547163	0.188598
DTA_ZM00237_consensus	D	0.642425	0.767735	0.12531
DTA_ZM00238_consensus	D	0.0104159	-0.129347	-0.139763
DTA_ZM00239_consensus	D	-0.149622	-0.12474	0.0248819
DTA_ZM00240_consensus	D	-0.322167	-0.439626	-0.117459
DTA_ZM00241_consensus	D	-0.833551	-1.11173	-0.278183
DTA_ZM00242_consensus	D	-0.735435	-1.09842	-0.36298
DTA_ZM00243_consensus	D	-0.229203	-0.235119	-0.00591572
DTA_ZM00244_consensus	D	1.11489	1.15336	0.0384681
DTA_ZM00245_consensus	D	-0.888166	-1.0564	-0.168231
DTA_ZM00246_consensus	D	-1.61405	-1.30958	0.304475
DTA_ZM00247_consensus	D	0.375347	0.182181	-0.193166
DTA_ZM00248_consensus	D	0.0507198	0.00495912	-0.0457606
DTA_ZM00249_consensus	D	0.649936	0.288171	-0.361765
DTA_ZM00250_consensus	D	0.207075	0.0377057	-0.169369
DTA_ZM00251_consensus	D	0.704217	0.85065	0.146433
DTA_ZM00252_consensus	D	-0.89334	-1.01748	-0.124137
DTA_ZM00253_consensus	D	-0.996909	-1.06994	-0.0730299
DTA_ZM00254_consensus	D	0.699059	0.92376	0.224701
DTA_ZM00255_consensus	D	0.462235	0.440438	-0.0217975
DTA_ZM00256_consensus	D	1.50219	1.5725	0.0703098
DTA_ZM00257_consensus	D	-0.689716	-0.706023	-0.0163073
DTA_ZM00258_consensus	D	-0.846786	-0.95662	-0.109834
DTA_ZM00259_consensus	D	-1.14243	-1.3692	-0.226765
DTA_ZM00260_consensus	D	-0.143059	-0.293277	-0.150217
DTA_ZM00261_consensus	D	0.346528	0.351788	0.00525966
DTA_ZM00262_consensus	D	-0.19899	-0.174327	0.0246621
DTA_ZM00263_consensus	D	0.641534	0.796856	0.155323
DTA_ZM00264_consensus	D	0.769901	0.818523	0.0486229
DTA_ZM00265_consensus	D	-0.73831	-0.728663	0.0096467
DTA_ZM00266_consensus	D	-0.111552	-0.596351	-0.4848
DTA_ZM00267_consensus	D	0.0310998	-0.393906	-0.425005
DTA_ZM00268_consensus	D	-0.748982	-1.59635	-0.84737
DTA_ZM00270_consensus	D	0.526287	0.507552	-0.0187346
DTA_ZM00271_consensus	D	-0.765725	-0.920415	-0.15469
DTA_ZM00272_consensus	D	-0.0254667	0.0905714	0.116038
DTA_ZM00273_consensus	D	0.513558	0.59578	0.0822219
DTA_ZM00274_consensus	D	0.127096	0.231067	0.10397
DTA_ZM00275_consensus	D	0.416756	0.439861	0.0231052
DTA_ZM00276_consensus	D	-0.277361	-0.414847	-0.137486
DTA_ZM00277_consensus	D	-0.237449	-0.637828	-0.400379
DTA_ZM00278_consensus	D	-0.384527	-0.606646	-0.222119
DTA_ZM00280_consensus	D	-0.658469	-0.592365	0.0661044
DTA_ZM00281_consensus	D	-0.800175	-0.779573	0.0206018
DTA_ZM00282_consensus	D	-0.440433	-0.535751	-0.0953188
DTA_ZM00283_consensus	D	0.0824778	0.027715	-0.0547628
DTA_ZM00284_consensus	D	-0.16181	-0.284407	-0.122598
DTA_ZM00285_consensus	D	-0.502067	-0.6723	-0.170233
DTA_ZM00286_consensus	D	0.31454	0.419817	0.105278
DTA_ZM00287_consensus	D	-0.580584	-0.667595	-0.0870106
DTA_ZM00288_consensus	D	-0.0515444	-0.246501	-0.194957
DTA_ZM00289_consensus	D	0.886072	1.08121	0.195137
DTA_ZM00290_consensus	D	-0.251825	-0.3899	-0.138075
DTA_ZM00291_consensus	D	2.34525	2.39535	0.0501058
DTA_ZM00292_consensus	D	-0.377571	0.0282033	0.405774
DTA_ZM00293_consensus	D	-0.8519	-0.874382	-0.0224817
DTA_ZM00294_consensus	D	-0.0778624	-0.0783676	-0.000505128
DTA_ZM00295_consensus	D	0.270788	0.315126	0.0443375
DTA_ZM00296_consensus	D	-0.875779	-1.03065	-0.154871
DTA_ZM00297_consensus	D	-0.615325	-0.91512	-0.299794
DTA_ZM00298_consensus	D	-1.01081	-1.17095	-0.160133
DTA_ZM00299_consensus	D	-0.00695168	-0.0372289	-0.0302772
DTA_ZM00300_consensus	D	-0.992178	-1.07755	-0.0853725
DTA_ZM00301_consensus	D	0.262748	0.344118	0.0813701
DTA_ZM00302_consensus	D	0.0165532	-0.183897	-0.20045
DTA_ZM00303_consensus	D	-0.0290895	-0.0179317	0.0111578
DTA_ZM00304_consensus	D	-0.649446	-0.686294	-0.0368476
DTA_ZM00305_consensus	D	-0.0989241	-0.143401	-0.0444774
DTA_ZM00306_consensus	D	-1.02377	-1.2387	-0.214938
DTA_ZM00307_consensus	D	-0.460737	-0.478578	-0.017841
DTA_ZM00308_consensus	D	-0.324222	-0.451792	-0.12757
DTA_ZM00309_consensus	D	-0.727958	-0.804056	-0.0760975
DTA_ZM00310_consensus	D	-0.263555	-0.353637	-0.0900822
DTA_ZM00311_consensus	D	0.574534	0.271531	-0.303003
DTA_ZM00312_consensus	D	-0.408516	-0.533491	-0.124976
DTA_ZM00313_consensus	D	0.843323	0.701368	-0.141955
DTA_ZM00314_consensus	D	-0.52585	-0.565967	-0.0401165
DTA_ZM00315_consensus	D	-0.672915	-0.664375	0.00854026
DTA_ZM00316_consensus	D	-0.157324	-0.0828109	0.0745135
DTA_ZM00317_consensus	D	-0.2849	-0.308637	-0.0237377
DTA_ZM00318_consensus	D	-1.10682	-1.25783	-0.151013
DTA_ZM00319_consensus	D	-0.118044	-0.474789	-0.356746
DTA_ZM00320_consensus	D	-0.167339	-0.435383	-0.268044
DTA_ZM00321_consensus	D	0.792502	0.769971	-0.0225314
DTA_ZM00322_consensus	D	-1.12705	-1.21214	-0.0850854
DTA_ZM00323_consensus	D	-0.506598	-0.61192	-0.105322
DTA_ZM00324_consensus	D	-1.32027	-1.67119	-0.350917
DTA_ZM00325_consensus	D	-1.0241	-1.32768	-0.303579
DTA_ZM00326_consensus	D	-1.22291	-1.26822	-0.0453092
DTA_ZM00327_consensus	D	-0.679401	-0.373027	0.306374
DTA_ZM00328_consensus	D	0.242248	0.378204	0.135955
DTA_ZM00329_consensus	D	-0.645003	-1.03568	-0.39068
DTA_ZM00330_consensus	D	-0.720667	-0.837359	-0.116692
DTA_ZM00331_consensus	D	0.0972049	-0.0507502	-0.147955
DTA_ZM00332_consensus	D	-0.296996	-0.27805	0.0189461
DTA_ZM00333_consensus	D	-0.485947	-0.577991	-0.0920439
DTA_ZM00334_consensus	D	-0.994264	-1.13069	-0.136424
DTA_ZM00335_consensus	D	-0.79883	-0.947896	-0.149066
DTA_ZM00336_consensus	D	-0.71118	-0.836779	-0.1256
DTA_ZM00337_consensus	D	-0.154238	-0.062878	0.0913601
DTA_ZM00338_consensus	D	0.884049	0.87707	-0.00697903
DTA_ZM00339_consensus	D	-0.461583	-0.310015	0.151568
DTA_ZM00340_consensus	D	-0.0836207	-0.420597	-0.336977
DTA_ZM00341_consensus	D	-0.211679	-0.3541	-0.14242
DTA_ZM00342_consensus	D	0.6385	0.617877	-0.0206233
DTA_ZM00343_consensus	D	-0.613781	-0.564579	0.0492018
DTA_ZM00344_consensus	D	-0.461835	-0.432675	0.0291602
DTA_ZM00345_consensus	D	-0.698409	-0.684789	0.01362
DTA_ZM00346_consensus	D	-0.300577	-0.444611	-0.144033
DTA_ZM00347_consensus	D	-0.419107	-0.43777	-0.0186623
DTA_ZM00348_consensus	D	0.20319	-0.0210714	-0.224261
DTA_ZM00350_consensus	D	-0.11803	-0.115783	0.00224738
DTA_ZM00351_consensus	D	-0.839154	-1.02604	-0.186887
DTA_ZM00352_consensus	D	-0.133276	-0.156768	-0.023492
DTA_ZM00353_consensus	D	0.959679	1.03541	0.0757267
DTA_ZM00354_consensus	D	-0.79172	-0.976424	-0.184704
DTA_ZM00355_consensus	D	-0.0541014	-0.206017	-0.151916
DTA_ZM00356_consensus	D	-0.476933	-0.481005	-0.00407262
DTA_ZM00357_consensus	D	-0.287721	-0.193775	0.0939456
DTA_ZM00358_consensus	D	0.525193	0.454364	-0.0708297
DTA_ZM00359_consensus	D	1.88723	1.93203	0.0448024
DTA_ZM00360_consensus	D	-0.281329	-0.437389	-0.15606
DTA_ZM00361_consensus	D	-0.328582	-0.309315	0.0192669
DTA_ZM00362_consensus	D	-0.881025	-0.885066	-0.00404164
DTA_ZM00363_consensus	D	-0.621925	-0.644714	-0.0227895
DTA_ZM00364_consensus	D	0.179374	0.171574	-0.00780037
DTA_ZM00365_consensus	D	-0.387715	-0.449772	-0.0620566
DTA_ZM00366_consensus	D	-0.601424	-1.03723	-0.435804
DTA_ZM00367_consensus	D	-0.566824	-0.728782	-0.161958
DTA_ZM00368_consensus	D	-0.906646	-1.02608	-0.119435
DTA_ZM00371_consensus	D	0.0289466	0.206558	0.177611
DTA_ZM00372_consensus	D	-0.331134	-0.366779	-0.0356448
DTA_ZM00373_consensus	D	-0.628861	-0.693244	-0.0643827
DTA_ZM00374_consensus	D	-0.167586	-0.068685	0.0989007
DTA_ZM00375_consensus	D	-0.898805	-0.924237	-0.0254315
DTA_ZM00376_consensus	D	-0.264697	-0.452796	-0.188099
DTA_ZM00377_consensus	D	0.787071	0.747603	-0.0394683
DTA_ZM00378_consensus	D	-0.387383	-0.586298	-0.198914
DTA_ZM00379_consensus	D	-0.25565	-0.262521	-0.00687163
DTA_ZM00380_consensus	D	-1.23441	-1.40371	-0.169298
DTA_ZM00381_consensus	D	0.384285	0.0955263	-0.288759
DTA_ZM00382_consensus	D	-0.00595424	0.259412	0.265367
DTA_ZM00383_consensus	D	1.68504	1.70279	0.0177437
DTA_ZM00384_consensus	D	-0.865049	-0.9678	-0.102751
DTA_ZM00385_consensus	D	-0.660343	-0.704704	-0.0443613
DTA_ZM00386_consensus	D	-0.166158	-0.302815	-0.136657
DTA_ZM00387_consensus	D	-0.739993	-0.841464	-0.101471
DTC_ZM00001_consensus	D	-0.321564	-0.378692	-0.0571276
DTC_ZM00002_consensus	D	-0.774123	-0.681529	0.0925934
DTC_ZM00003_consensus	D	-0.495718	-0.395162	0.100556
DTC_ZM00004_consensus	D	-0.21262	-0.330604	-0.117984
DTC_ZM00005_consensus	D	-0.0269466	-0.115324	-0.0883779
DTC_ZM00006_consensus	D	0.829063	1.31409	0.48503
DTC_ZM00007_consensus	D	-0.73842	-0.628117	0.110302
DTC_ZM00008_consensus	D	-0.216377	0.0456535	0.262031
DTC_ZM00010_consensus	D	-0.564114	-0.447815	0.116299
DTC_ZM00011_consensus	D	0.254062	0.321511	0.0674497
DTC_ZM00012_consensus	D	-0.513702	-0.535995	-0.0222934
DTC_ZM00013_consensus	D	-0.292101	0.00668091	0.298782
DTC_ZM00014_consensus	D	-0.116597	0.217021	0.333618
DTC_ZM00015_consensus	D	0.833755	1.20977	0.376019
DTC_ZM00017_consensus	D	0.449803	0.768915	0.319111
DTC_ZM00018_consensus	D	-0.19378	0.0541369	0.247917
DTC_ZM00020_consensus	D	-0.31519	0.0650297	0.38022
DTC_ZM00021_consensus	D	-0.348236	-0.199784	0.148452
DTC_ZM00022_consensus	D	-0.455095	-0.360334	0.0947609
DTC_ZM00025_consensus	D	0.401323	0.427465	0.0261416
DTC_ZM00026_consensus	D	-0.716991	-0.751842	-0.0348508
DTC_ZM00027_consensus	D	-0.117099	0.0304208	0.14752
DTC_ZM00028_consensus	D	-0.249632	-0.119257	0.130375
DTC_ZM00030_consensus	D	-0.337746	-0.0859627	0.251783
DTC_ZM00031_consensus	D	0.106856	0.117263	0.0104072
DTC_ZM00034_consensus	D	0.295716	0.40723	0.111514
DTC_ZM00035_consensus	D	-0.935067	-0.936658	-0.0015907
DTC_ZM00036_consensus	D	-0.0846253	0.135315	0.21994
DTC_ZM00038_consensus	D	-0.17286	0.0960659	0.268926
DTC_ZM00040_consensus	D	-0.828386	-0.653881	0.174505
DTC_ZM00041_consensus	D	0.279189	0.77439	0.495201
DTC_ZM00042_consensus	D	-0.461461	-0.268628	0.192833
DTC_ZM00043_consensus	D	-0.445989	-0.242303	0.203686
DTC_ZM00044_consensus	D	-0.2983	-0.301761	-0.00346152
DTC_ZM00045_consensus	D	-0.155562	-0.101771	0.0537908
DTC_ZM00047_consensus	D	-0.491525	-0.467779	0.0237457
DTC_ZM00048_consensus	D	0.0948163	-0.105734	-0.200551
DTC_ZM00049_consensus	D	0.459571	0.557911	0.0983403
DTC_ZM00050_consensus	D	-0.213688	0.0824804	0.296169
DTC_ZM00051_consensus	D	0.591049	0.753021	0.161972
DTC_ZM00052_consensus	D	-0.0134386	0.291419	0.304858
DTC_ZM00053_consensus	D	0.111781	0.274358	0.162576
DTC_ZM00055_consensus	D	-0.0144427	0.0622386	0.0766814
DTC_ZM00056_consensus	D	0.306263	0.148333	-0.15793
DTC_ZM00057_consensus	D	-0.2368	-0.210384	0.0264156
DTC_ZM00059_consensus	D	-0.384079	-0.335395	0.0486836
DTC_ZM00060_consensus	D	1.04952	1.31792	0.268395
DTC_ZM00061_consensus	D	-0.26191	-0.208152	0.0537581
DTC_ZM00062_consensus	D	0.546145	0.679514	0.133369
DTC_ZM00063_consensus	D	0.0796966	0.109669	0.0299721
DTC_ZM00064_consensus	D	0.10519	0.383813	0.278623
DTC_ZM00065_consensus	D	-0.0834156	0.160297	0.243712
DTC_ZM00066_consensus	D	-0.301781	-0.226357	0.0754235
DTC_ZM00067_consensus	D	-0.23819	-0.00673091	0.231459
DTC_ZM00068_consensus	D	0.510713	0.891639	0.380926
DTC_ZM00069_consensus	D	0.707625	0.963934	0.256309
DTC_ZM00070_consensus	D	-0.291086	-0.243375	0.0477115
DTC_ZM00071_consensus	D	0.182425	0.413907	0.231482
DTC_ZM00072_consensus	D	-0.554645	-0.590608	-0.035963
DTC_ZM00073_consensus	D	-0.4173	-0.584176	-0.166876
DTC_ZM00076_consensus	D	-0.776485	-0.692913	0.0835724
DTC_ZM00077_consensus	D	0.854111	1.09629	0.242175
DTC_ZM00078_consensus	D	-0.452414	-0.0476588	0.404755
DTC_ZM00081_consensus	D	-0.286093	-0.281058	0.00503492
DTC_ZM00082_consensus	D	0.769207	1.30338	0.534178
DTC_ZM00083_consensus	D	0.609649	1.04404	0.434393
DTC_ZM00084_consensus	D	-0.622202	-0.473278	0.148924
DTC_ZM00085_consensus	D	-0.591368	-0.59086	0.000507457
DTC_ZM00086_consensus	D	-0.520621	-0.243421	0.277201
DTC_ZM00088_consensus	D	0.419134	0.563155	0.144021
DTC_ZM00089_consensus	D	-0.193912	-0.269792	-0.0758794
DTC_ZM00090_consensus	D	-0.197016	0.0949512	0.291967
DTC_ZM00091_consensus	D	0.644894	0.597378	-0.0475168
DTC_ZM00092_consensus	D	0.711486	1.26022	0.548735
DTC_ZM00093_consensus	D	0.887118	0.587166	-0.299952
DTC_ZM00094_consensus	D	0.805426	1.0483	0.242872
DTC_ZM00095_consensus	D	0.280911	0.417392	0.136481
DTC_ZM00096_consensus	D	-0.641019	-0.467	0.174019
DTC_ZM00097_consensus	D	-0.00327368	0.303127	0.3064
DTC_ZM00098_consensus	D	-0.769525	-0.546863	0.222662
DTC_ZM00099_consensus	D	-0.493446	-0.299103	0.194343
DTC_ZM00100_consensus	D	-0.703488	-0.601055	0.102433
DTC_ZM00101_consensus	D	-0.204298	-0.0113509	0.192947
DTC_ZM00102_consensus	D	-0.413557	-0.44199	-0.0284328
DTC_ZM00103_consensus	D	0.0334834	0.266059	0.232576
DTC_ZM00104_consensus	D	-0.198889	0.0832579	0.282147
DTC_ZM00105_consensus	D	-0.484342	-0.207354	0.276988
DTC_ZM00106_consensus	D	-0.171362	-0.0838156	0.0875466
DTC_ZM00107_consensus	D	0.672801	0.936127	0.263326
DTC_ZM00108_consensus	D	1.42893	1.65256	0.223633
DTC_ZM00109_consensus	D	0.610055	0.89394	0.283885
DTC_ZM00110_consensus	D	3.25041	3.18853	-0.0618804
DTC_ZM00111_consensus	D	-1.58392	-2.29679	-0.712869
DTC_ZM00112_consensus	D	0.637261	0.461642	-0.175619
DTC_ZM00113_consensus	D	-0.552964	-0.654983	-0.102019
DTC_ZM00114_consensus	D	-1.21293	-1.28556	-0.0726351
DTC_ZM00115_consensus	D	0.473411	0.378204	-0.0952072
DTC_ZM00116_consensus	D	-0.604935	-0.590813	0.014122
DTC_ZM00117_consensus	D	-0.203783	-0.243768	-0.0399854
DTC_ZM00118_consensus	D	-0.402091	-0.678169	-0.276079
DTC_ZM00119_consensus	D	-0.560371	-0.75454	-0.194169
DTC_ZM00120_consensus	D	1.02777	0.898693	-0.129073
DTC_ZM00121_consensus	D	-0.285773	-0.448794	-0.163021
DTC_ZM00122_consensus	D	0.945441	0.815655	-0.129786
DTC_ZM00123_consensus	D	1.92398	1.78788	-0.136095
DTC_ZM00124_consensus	D	-1.09971	-1.12017	-0.0204577
DTC_ZM00125_consensus	D	0.905073	1.04407	0.138993
DTC_ZM00126_consensus	D	0.976289	1.22216	0.24587
DTH_ZM00001_consensus	D	0.937339	0.843605	-0.0937342
DTH_ZM00003_consensus	D	0.570481	0.655296	0.0848157
DTH_ZM00004_consensus	D	-0.306336	-0.290013	0.0163223
DTH_ZM00005_consensus	D	-0.363871	-0.195346	0.168525
DTH_ZM00010_consensus	D	-0.204435	-0.331426	-0.126991
DTH_ZM00011_consensus	D	-0.279191	-0.323828	-0.0446376
DTH_ZM00012_consensus	D	-0.199565	-0.237328	-0.0377633
DTH_ZM00013_consensus	D	0.632948	0.485377	-0.147571
DTH_ZM00014_consensus	D	-0.547348	-0.479976	0.0673719
DTH_ZM00016_consensus	D	0.662832	0.584978	-0.0778536
DTH_ZM00017_consensus	D	0.504928	0.766462	0.261534
DTH_ZM00018_consensus	D	0.403097	0.654722	0.251625
DTH_ZM00019_consensus	D	0.46331	0.454374	-0.00893569
DTH_ZM00020_consensus	D	0.747452	0.646878	-0.100574
DTH_ZM00021_consensus	D	0.957665	0.843151	-0.114514
DTH_ZM00022_consensus	D	0.53542	0.41376	-0.12166
DTH_ZM00023_consensus	D	-0.273626	-0.102564	0.171062
DTH_ZM00024_consensus	D	-0.200691	-0.146523	0.0541687
DTH_ZM00025_consensus	D	-0.492471	-0.629317	-0.136846
DTH_ZM00026_consensus	D	0.750482	0.689603	-0.0608798
DTH_ZM00027_consensus	D	0.462489	0.624672	0.162183
DTH_ZM00029_consensus	D	0.337521	0.507433	0.169912
DTH_ZM00030_consensus	D	-0.204489	0.14986	0.354349
DTH_ZM00031_consensus	D	0.354565	0.445205	0.0906402
DTH_ZM00032_consensus	D	-0.240595	-0.209046	0.0315487
DTH_ZM00033_consensus	D	-0.255194	-0.283338	-0.0281446
DTH_ZM00034_consensus	D	-0.358939	-0.317338	0.0416008
DTH_ZM00035_consensus	D	-0.141958	-0.0705162	0.0714417
DTH_ZM00036_consensus	D	0.892233	0.988113	0.0958808
DTH_ZM00037_consensus	D	-0.300767	-0.273552	0.0272155
DTH_ZM00038_consensus	D	-0.681867	-0.752817	-0.0709496
DTH_ZM00039_consensus	D	1.07884	0.941614	-0.137224
DTH_ZM00040_consensus	D	-0.439153	-0.481531	-0.042378
DTH_ZM00041_consensus	D	-0.300872	-0.312558	-0.0116861
DTH_ZM00042_consensus	D	0.551142	0.663211	0.112069
DTH_ZM00043_consensus	D	1.41831	1.41813	-0.000183153
DTH_ZM00044_consensus	D	0.471989	0.325008	-0.146981
DTH_ZM00045_consensus	D	-0.437449	-0.473669	-0.0362202
DTH_ZM00046_consensus	D	0.251018	0.34001	0.0889919
DTH_ZM00047_consensus	D	0.607162	0.236332	-0.37083
DTH_ZM00048_consensus	D	1.1932	0.873134	-0.320064
DTH_ZM00049_consensus	D	-0.320888	-0.51695	-0.196062
DTH_ZM00050_consensus	D	-0.347644	-0.909509	-0.561865
DTH_ZM00051_consensus	D	2.12286	2.21875	0.0958836
DTH_ZM00052_consensus	D	-0.20336	-0.222791	-0.0194305
DTH_ZM00053_consensus	D	0.115602	0.136893	0.0212911
DTH_ZM00054_consensus	D	0.93966	0.787596	-0.152063
DTH_ZM00055_consensus	D	0.696531	0.73725	0.0407196
DTH_ZM00056_consensus	D	-0.788613	-0.652563	0.136051
DTH_ZM00057_consensus	D	-0.618397	-0.659632	-0.0412349
DTH_ZM00058_consensus	D	0.395513	0.24546	-0.150053
DTH_ZM00062_consensus	D	0.126057	-0.0286134	-0.15467
DTH_ZM00067_consensus	D	1.72382	1.62255	-0.101269
DTH_ZM00071_consensus	D	-1.23951	-0.629366	0.610143
DTH_ZM00073_consensus	D	0.582578	0.621102	0.0385237
DTH_ZM00076_consensus	D	-0.368671	-0.439079	-0.0704076
DTH_ZM00084_consensus	D	0.197579	-0.0717245	-0.269304
DTH_ZM00089_consensus	D	0.0253056	-0.303023	-0.328329
DTH_ZM00090_consensus	D	1.48684	1.45907	-0.0277707
DTH_ZM00093_consensus	D	1.47207	1.47494	0.0028702
DTH_ZM00096_consensus	D	0.866859	0.782782	-0.0840767
DTH_ZM00098_consensus	D	-0.324678	-0.454785	-0.130107
DTH_ZM00101_consensus	D	-0.0614874	-0.0303068	0.0311806
DTH_ZM00102_consensus	D	0.250097	0.203428	-0.0466694
DTH_ZM00114_consensus	D	-0.188796	-0.186367	0.0024289
DTH_ZM00118_consensus	D	0.776516	0.758466	-0.0180504
DTH_ZM00119_consensus	D	1.25836	1.26218	0.00381581
DTH_ZM00124_consensus	D	-0.530341	-1.06845	-0.538108
DTH_ZM00127_consensus	D	0.9085	0.899857	-0.00864365
DTH_ZM00129_consensus	D	1.45939	1.42441	-0.0349783
DTH_ZM00131_consensus	D	-0.454981	-0.565814	-0.110833
DTH_ZM00135_consensus	D	0.399981	0.359163	-0.0408178
DTH_ZM00139_consensus	D	0.597355	0.464807	-0.132549
DTH_ZM00140_consensus	D	0.18253	0.214171	0.0316413
DTH_ZM00145_consensus	D	0.0226793	-0.128914	-0.151593
DTH_ZM00153_consensus	D	0.32598	0.544511	0.218531
DTH_ZM00159_consensus	D	-0.164019	-0.133956	0.0300636
DTH_ZM00160_consensus	D	0.574836	0.500127	-0.0747094
DTH_ZM00162_consensus	D	1.50063	1.33395	-0.16668
DTH_ZM00163_consensus	D	1.64715	1.50705	-0.140099
DTH_ZM00168_consensus	D	1.25102	1.33159	0.0805753
DTH_ZM00175_consensus	D	1.59316	1.71194	0.118776
DTH_ZM00178_consensus	D	-0.256242	-0.442157	-0.185915
DTH_ZM00180_consensus	D	1.26667	1.29308	0.0264096
DTH_ZM00181_consensus	D	0.746	0.567539	-0.178461
DTH_ZM00184_consensus	D	0.00958023	-0.191355	-0.200935
DTH_ZM00193_consensus	D	-0.825153	-0.48356	0.341594
DTH_ZM00194_consensus	D	-0.486428	-0.652531	-0.166104
DTH_ZM00195_consensus	D	-1.18338	-1.2524	-0.0690126
DTH_ZM00198_consensus	D	-0.0984654	-0.219456	-0.12099
DTH_ZM00199_consensus	D	0.265616	0.0054412	-0.260175
DTH_ZM00202_consensus	D	1.25703	1.17325	-0.0837791
DTH_ZM00206_consensus	D	1.80582	1.70165	-0.104165
DTH_ZM00211_consensus	D	-0.861963	-0.978615	-0.116652
DTH_ZM00218_consensus	D	0.456584	0.542123	0.085539
DTH_ZM00220_consensus	D	-0.52526	-0.783382	-0.258122
DTH_ZM00226_consensus	D	0.179381	0.110425	-0.0689553
DTH_ZM00234_consensus	D	1.24171	1.09258	-0.149135
DTH_ZM00236_consensus	D	0.335083	0.0503076	-0.284775
DTH_ZM00240_consensus	D	-1.66515	-1.30607	0.359081
DTH_ZM00241_consensus	D	0.21015	0.0200913	-0.190059
DTH_ZM00244_consensus	D	2.23368	2.05202	-0.181664
DTH_ZM00246_consensus	D	-0.281127	-0.337084	-0.0559564
DTH_ZM00249_consensus	D	1.59206	1.54542	-0.0466327
DTH_ZM00259_consensus	D	0.805545	0.798366	-0.00717911
DTH_ZM00270_consensus	D	0.895923	0.944217	0.0482936
DTH_ZM00273_consensus	D	1.63358	1.68718	0.0535913
DTH_ZM00276_consensus	D	1.50893	1.42533	-0.0836017
DTH_ZM00280_consensus	D	-0.509311	-0.557926	-0.0486144
DTH_ZM00285_consensus	D	-0.0116287	0.0690029	0.0806316
DTH_ZM00288_consensus	D	0.391252	0.265451	-0.1258
DTH_ZM00291_consensus	D	1.33848	1.32075	-0.0177342
DTH_ZM00292_consensus	D	1.65244	1.54068	-0.111758
DTH_ZM00307_consensus	D	0.819398	0.893598	0.0742
DTH_ZM00311_consensus	D	0.330135	0.293731	-0.0364036
DTH_ZM00314_consensus	D	0.264075	0.203779	-0.0602953
DTH_ZM00316_consensus	D	-1.46249	-1.35716	0.105325
DTH_ZM00320_consensus	D	1.50939	1.45216	-0.0572311
DTH_ZM00324_consensus	D	-0.861217	-0.529175	0.332042
DTH_ZM00325_consensus	D	-0.91248	-0.911853	0.000627122
DTH_ZM00326_consensus	D	1.4415	1.36361	-0.0778893
DTH_ZM00327_consensus	D	-0.796735	-0.909275	-0.11254
DTH_ZM00331_consensus	D	0.17468	0.0763752	-0.0983044
DTH_ZM00335_consensus	D	1.88968	1.98195	0.0922685
DTH_ZM00337_consensus	D	2.15725	2.06291	-0.0943409
DTH_ZM00340_consensus	D	1.52459	1.42567	-0.098919
DTH_ZM00347_consensus	D	-1.56488	-1.5242	0.0406761
DTH_ZM00350_consensus	D	1.30498	1.44007	0.135095
DTH_ZM00351_consensus	D	0.0668441	-0.0430789	-0.109923
DTH_ZM00355_consensus	D	0.967979	0.949268	-0.0187113
DTH_ZM00358_consensus	D	0.143135	0.117664	-0.0254711
DTH_ZM00361_consensus	D	0.00613135	0.0504798	0.0443485
DTH_ZM00364_consensus	D	0.707757	0.777144	0.0693873
DTH_ZM00367_consensus	D	-0.46535	-0.553897	-0.0885469
DTH_ZM00368_consensus	D	0.116717	0.239262	0.122544
DTH_ZM00374_consensus	D	0.758675	0.846758	0.0880833
DTH_ZM00382_consensus	D	1.51713	1.37781	-0.139324
DTH_ZM00385_consensus	D	1.2023	1.18279	-0.0195056
DTH_ZM00388_consensus	D	0.639011	0.509828	-0.129184
DTH_ZM00389_consensus	D	-0.0476418	-0.0558723	-0.00823056
DTH_ZM00391_consensus	D	-0.0680947	-0.0571926	0.0109021
DTH_ZM00395_consensus	D	0.368559	0.317234	-0.051325
DTH_ZM00409_consensus	D	1.6989	1.58773	-0.111168
DTH_ZM00410_consensus	D	1.54791	1.58072	0.0328057
DTH_ZM00412_consensus	D	1.18322	1.17484	-0.00837675
DTH_ZM00418_consensus	D	-0.170961	-0.11394	0.0570208
DTH_ZM00424_consensus	D	0.274226	0.0212325	-0.252993
DTH_ZM00429_consensus	D	1.64913	1.57702	-0.0721034
DTH_ZM00431_consensus	D	1.9624	1.81151	-0.150886
DTH_ZM00433_consensus	D	0.124738	-0.113191	-0.237929
DTH_ZM00434_consensus	D	-0.262675	-0.35563	-0.092955
DTH_ZM00437_consensus	D	1.10541	1.09927	-0.00614436
DTH_ZM00442_consensus	D	1.70154	1.65917	-0.0423691
DTH_ZM00443_consensus	D	0.862762	0.942176	0.0794139
DTH_ZM00451_consensus	D	0.262003	0.121545	-0.140458
DTH_ZM00453_consensus	D	0.19537	0.201115	0.00574429
DTH_ZM00454_consensus	D	1.32777	1.46962	0.14185
DTH_ZM00458_consensus	D	1.34323	1.21992	-0.123312
DTH_ZM00460_consensus	D	1.53408	1.48864	-0.0454391
DTH_ZM00463_consensus	D	-0.103531	-0.359722	-0.256191
DTH_ZM00465_consensus	D	-1.48595	-1.28733	0.198616
DTH_ZM00471_consensus	D	1.19288	1.12229	-0.0705922
DTH_ZM00479_consensus	D	1.12269	1.03508	-0.0876156
DTH_ZM00485_consensus	D	0.175849	0.157587	-0.0182619
DTH_ZM00486_consensus	D	1.04627	1.05371	0.0074323
DTH_ZM00489_consensus	D	1.403	1.28905	-0.113944
DTH_ZM00492_consensus	D	1.46368	1.43672	-0.0269565
DTH_ZM00495_consensus	D	-0.29832	-0.711829	-0.413508
DTH_ZM00502_consensus	D	-0.023888	-0.148409	-0.124521
DTM_Zm00030_AC190592-1	D	0.466185	0.591022	0.124837
DTM_Zm00118_consensus	D	-0.208413	-0.165475	0.0429379
DTM_Zm00197_AC185211-1	D	-0.365529	-0.418438	-0.0529087
DTM_Zm00257_consensus	D	0.965277	1.15812	0.192845
DTM_Zm00266_consensus	D	0.264389	0.19309	-0.0712987
DTM_Zm00268_AC191380-1	D	0.265714	0.239354	-0.0263598
DTM_Zm00299_consensus	D	1.15814	1.33625	0.178107
DTM_Zm00346_AC182611-1	D	-0.255334	-0.0113889	0.243945
DTM_Zm00364_AC196271-1	D	0.685538	0.647383	-0.0381549
DTM_Zm00473_AC191070-1	D	-0.413965	-0.476584	-0.0626191
DTM_Zm00614_AC192252-1	D	0.293764	0.32683	0.0330664
DTM_Zm00628_AC207419-1	D	0.395016	0.552056	0.15704
DTM_Zm00665_AC184764-1	D	0.584181	0.76434	0.180159
DTM_Zm00673_AC187563-1	D	1.2382	1.30829	0.0700888
DTM_Zm00743_AC177943-1	D	-0.543097	-0.590077	-0.0469803
DTM_Zm00754_consensus	D	0.92909	1.07107	0.141983
DTM_Zm00796_consensus	D	-0.242676	-0.533567	-0.290891
DTM_Zm00800_consensus	D	-0.141993	-0.0942098	0.047783
DTM_Zm00850_AC186314-1	D	0.764596	0.763472	-0.00112391
DTM_Zm00851_AC186342-1	D	0.329874	0.719329	0.389455
DTM_Zm00884_AC214130-1	D	0.436148	0.208404	-0.227744
DTM_Zm01468_AC186160-1	D	0.0515912	0.0316601	-0.0199311
DTM_Zm01472_AC185516-1	D	0.679591	0.829109	0.149518
DTM_Zm01654_consensus	D	-0.0282653	0.111921	0.140186
DTM_Zm01980_AC186668-1	D	-0.248526	-0.265398	-0.0168719
DTM_Zm02039_AC199523-1	D	2.23079	2.26168	0.030889
DTM_Zm02066_AC183508-1	D	-0.124681	-0.0964008	0.0282801
DTM_Zm02084_consensus	D	0.883861	0.77328	-0.110581
DTM_Zm02117_AC177838-1	D	-0.376014	-0.415009	-0.0389944
DTM_Zm02275_consensus	D	0.189153	0.374586	0.185433
DTM_Zm02569_AC177893-1	D	0.0161691	0.349674	0.333505
DTM_Zm02656_AC189800-1	D	-0.22797	-0.21545	0.0125199
DTM_Zm02661_AC177816-1	D	0.225083	0.287748	0.0626646
DTM_Zm02703_AC177838-1	D	0.048492	0.0116183	-0.0368737
DTM_Zm02731_AC194595-1	D	0.345349	0.589332	0.243983
DTM_Zm02785_AC190936-1	D	-0.598521	-0.641589	-0.043068
DTM_Zm02947_AC197071-1	D	0.134991	0.471674	0.336684
DTM_Zm03238_AC195860-1	D	-0.443655	-0.595082	-0.151427
DTM_Zm03556_AC177900-1	D	-0.473316	-0.530137	-0.0568217
DTM_Zm03723_AC185669-1	D	0.0922205	0.106253	0.0140322
DTM_Zm03788_AC184173-1	D	0.277736	0.653921	0.376186
DTM_Zm04488_AC195819-1	D	0.523464	0.622883	0.0994197
DTM_Zm04817_AC194407-1	D	0.283002	0.50695	0.223948
DTM_Zm05382_AC195362-1	D	-0.149106	-0.118928	0.0301774
DTM_Zm05901_AC190666-1	D	0.0179437	0.218521	0.200577
DTM_Zm05916_AC211649-1	D	-0.224901	-0.376451	-0.151549
DTM_Zm06136_AC196794-1	D	0.0141765	0.0577001	0.0435236
DTM_Zm06396_AC205343-1	D	-0.216761	-0.18345	0.0333109
DTM_Zm06455_AC195585-1	D	0.0583381	0.181777	0.123439
DTM_Zm06456_AC194253-1	D	-0.48908	-0.432457	0.0566229
DTM_Zm06948_consensus	D	0.576549	0.697562	0.121014
DTM_Zm07209_AC211743-1	D	-0.510777	-0.57179	-0.061013
DTM_Zm08014_AC190710-1	D	0.342286	0.371587	0.0293009
DTM_Zm08178_AC186417-1	D	-0.0163427	-0.0568288	-0.0404861
DTM_Zm08412_AC199539-1	D	3.094	3.08259	-0.01141
DTM_Zm08670_AC200188-1	D	0.733651	0.738992	0.00534055
DTM_Zm08959_AC199876-1	D	0.69194	0.595097	-0.0968427
DTM_Zm09546_AC191082-1	D	0.665612	0.744775	0.0791635
DTM_Zm09664_AC195786-1	D	0.149338	0.513872	0.364533
DTM_Zm09941_consensus	D	0.290985	0.308293	0.0173082
DTM_Zm10271_AC186904-1	D	-0.489228	-0.455775	0.0334533
DTM_Zm10339_AC191267-1	D	-0.00126729	-0.268453	-0.267185
DTM_Zm10582IC_AC215679-1	D	0.540399	0.484064	-0.0563348
DTM_Zm10723_AC196159-1	D	-0.0146415	0.0623595	0.0770009
DTM_Zm11868_AC202888-1	D	-0.224589	0.398225	0.622814
DTM_Zm12110_AC207526-1	D	0.907967	0.946715	0.038748
DTM_Zm12576_AC196989-1	D	-0.3881	-0.36197	0.0261303
DTM_Zm13526_AC198651-1	D	0.506928	0.649359	0.142431
DTM_Zm13585_AC195825-1	D	0.817953	0.708503	-0.10945
DTM_Zm14108_AC190892-1	D	-0.391116	-0.723361	-0.332245
DTM_Zm14377_AC199567-1	D	0.555313	0.428102	-0.127211
DTM_Zm14961_AC204776-1	D	-0.306094	0.034885	0.340979
DTM_Zm15241_AC184857-1	D	0.61882	0.579254	-0.039566
DTM_Zm15648_AC201970-1	D	0.467554	0.167526	-0.300028
DTM_Zm15816_AC194642-1	D	0.812021	0.653568	-0.158453
DTM_Zm16884_AC205840-1	D	0.777829	1.0171	0.239271
DTM_Zm17123_consensus	D	-0.449421	-0.481531	-0.0321097
DTM_Zm17242_AC197682-1	D	-0.115579	-0.0825905	0.0329883
DTM_Zm17860_AC184871-1	D	1.03673	0.931215	-0.105516
DTM_Zm17880_AC193398-3	D	0.881445	0.918598	0.037153
DTM_Zm18028_consensus	D	0.0539816	0.151435	0.0974535
DTM_Zm18059_AC186819-1	D	-0.607938	-0.631263	-0.0233254
DTM_Zm18165_AC204287-1	D	0.458376	0.397293	-0.0610827
DTM_Zm18873_AC215861-1	D	-1.60751	-1.5664	0.041111
DTM_Zm19358_AC198478-1	D	0.267676	-0.0135384	-0.281214
DTM_Zm19831_AC209995-1	D	0.119913	0.254259	0.134346
DTM_Zm19950_AC214136-1	D	-0.043429	-0.285933	-0.242504
DTM_Zm20218_AC204546-1	D	0.240884	0.39083	0.149946
DTM_Zm20301_AC191081-1	D	0.319675	0.742082	0.422407
DTM_Zm20615_AC216184-1	D	1.44709	1.64837	0.201286
DTM_Zm21089_AC203211-1	D	0.346462	0.94838	0.601918
DTM_Zm21197_consensus	D	0.736445	0.669601	-0.0668447
DTM_Zm21757_AC193965-1	D	-0.00110158	0.0893145	0.0904161
DTM_Zm22986_AC206272-1	D	0.279033	0.709824	0.430791
DTM_Zm23554_AC210619-1	D	0.94371	0.599373	-0.344337
DTM_Zm25163_AC210240-1	D	-0.408854	-0.102595	0.30626
DTM_Zm25481IC_AC203285-1	D	0.622274	0.68645	0.0641762
DTM_Zm25996_AC205363-1	D	-0.0223658	0.114986	0.137352
DTM_Zm26908_AC183312-1	D	-0.729521	-0.478031	0.25149
DTM_Zm27731_AC205570-1	D	0.411834	0.45717	0.0453354
DTM_Zm28013_AC199567-1	D	0.273473	0.0955263	-0.177947
DTM_Zm28681_AC214113-1	D	0.76837	0.57491	-0.19346
DTM_Zm29517_AC196442-1	D	0.226955	0.145778	-0.0811764
DTM_Zm30706_AC211930-1	D	0.252954	0.203429	-0.0495244
DTM_Zm31138_AC184695-1	D	0.160416	0.460418	0.300002
DTM_Zm32512_AC187775-1	D	0.812011	0.764456	-0.0475545
DTM_Zm33203_AC183914-1	D	-0.27079	-0.0450278	0.225763
DTM_Zm33205_AC203276-1	D	-0.138527	-0.0851969	0.0533304
DTM_Zm33206_AC209693-1	D	0.5884	0.980049	0.391649
DTM_Zm33207_AC210869-1	D	0.227631	-0.0310406	-0.258671
DTM_Zm33208_AC195911-1	D	0.369862	0.318073	-0.0517888
DTM_Zm33209_AC185668-1	D	0.275822	0.202271	-0.0735505
DTM_Zm33210IC_AC204277-1	D	-1.13135	-0.618719	0.512626
DTM_Zm33211_AC210532-1	D	-0.300687	0.430591	0.731278
DTM_Zm33212_AC204930-1	D	0.584688	0.396471	-0.188217
DTM_Zm33213_AC206876-1	D	-0.645049	-0.509439	0.13561
DTM_Zm33220_AC177941-1	D	-0.446419	-0.287802	0.158617
DTM_Zm33221_AC192210-1	D	0.36205	0.905403	0.543353
DTM_Zm33222_AC190995-1	D	0.829149	0.670174	-0.158975
DTM_Zm33223_AC208969-1	D	0.560488	1.0545	0.494011
DTM_Zm33224_AC210149-1	D	0.484691	0.384003	-0.100688
DTM_Zm33228_AC197348-1	D	-0.272097	-0.0646378	0.207459
DTM_Zm33229_AC199704-1	D	-0.27791	-0.516731	-0.23882
DTM_Zm33234_AC208553-1	D	1.70285	1.55621	-0.146646
DTT_ZM00002_consensus	D	-0.275448	-0.711829	-0.43638
DTT_ZM00003_consensus	D	-0.425432	-0.111498	0.313934
DTT_ZM00004_consensus	D	0.333579	0.252326	-0.0812527
DTT_ZM00005_consensus	D	-0.201306	-0.0658367	0.13547
DTT_ZM00006_consensus	D	-0.0821808	0.0490758	0.131257
DTT_ZM00007_consensus	D	0.489049	0.517981	0.0289325
DTT_ZM00008_consensus	D	2.00946	2.08691	0.0774495
DTT_ZM00009_consensus	D	1.82206	1.66997	-0.152087
DTT_ZM00010_consensus	D	0.674592	0.530288	-0.144304
DTT_ZM00011_consensus	D	0.865493	0.877935	0.0124422
DTT_ZM00012_consensus	D	1.33304	1.19004	-0.143007
DTT_ZM00013_consensus	D	1.52481	1.542	0.0171864
DTT_ZM00014_consensus	D	-1.40349	-0.924822	0.478663
DTT_ZM00015_consensus	D	1.63619	1.66856	0.0323693
DTT_ZM00016_consensus	D	1.94436	2.09058	0.146228
DTT_ZM00017_consensus	D	1.84896	1.82917	-0.0197941
DTT_ZM00019_consensus	D	2.27554	2.34128	0.065742
DTT_ZM00021_consensus	D	-0.595628	-0.494269	0.101359
DTT_ZM00022_consensus	D	0.613588	0.699985	0.0863965
DTT_ZM00023_consensus	D	1.27701	1.71138	0.434369
DTT_ZM00025_consensus	D	1.81216	1.88224	0.0700827
DTT_ZM00026_consensus	D	2.11054	2.17216	0.0616223
DTT_ZM00027_consensus	D	1.85983	1.91181	0.0519867
DTT_ZM00028_consensus	D	0.803559	0.68927	-0.11429
DTT_ZM00029_consensus	D	1.51405	1.59398	0.079927
DTT_ZM00030_consensus	D	1.94316	2.00117	0.0580058
DTT_ZM00032_consensus	D	0.990867	0.994939	0.00407223
DTT_ZM00033_consensus	D	1.67838	1.58183	-0.0965526
DTT_ZM00034_consensus	D	2.48222	2.55228	0.0700621
DTT_ZM00035_consensus	D	2.33718	2.50659	0.16942
DTT_ZM00036_consensus	D	-0.37047	-0.616671	-0.246201
DTT_ZM00037_consensus	D	1.41532	1.38436	-0.0309612
DTT_ZM00038_consensus	D	0.364476	0.367899	0.00342214
DTT_ZM00040_consensus	D	1.50803	1.47404	-0.0339911
DTT_ZM00041_consensus	D	0.96507	0.93261	-0.0324592
DTT_ZM00042_consensus	D	2.25179	2.27855	0.0267614
DTT_ZM00043_consensus	D	1.95921	2.06164	0.102435
DTT_ZM00044_consensus	D	1.61959	1.66507	0.0454848
DTT_ZM00045_consensus	D	1.78476	1.87732	0.0925661
DTT_ZM00046_consensus	D	3.16485	3.22293	0.0580788
DTT_ZM00047_consensus	D	2.27388	2.18846	-0.0854113
DTT_ZM00048_consensus	D	1.7115	1.92972	0.218219
DTT_ZM00049_consensus	D	1.65653	1.4581	-0.198437
DTT_ZM00050_consensus	D	2.05284	2.14667	0.0938268
DTT_ZM00052_consensus	D	2.0635	2.10934	0.0458394
DTT_ZM00053_consensus	D	1.65948	1.65871	-0.000776847
DTT_ZM00054_consensus	D	1.45814	1.36217	-0.0959721
DTT_ZM00055_consensus	D	1.03625	0.809974	-0.226273
DTT_ZM00056_consensus	D	1.58977	1.58989	0.000121195
DTT_ZM00057_consensus	D	0.947012	0.6101	-0.336913
DTT_ZM00058_consensus	D	1.67957	1.63534	-0.0442339
DTT_ZM00059_consensus	D	2.23038	2.29022	0.0598406
RIL_afeda_AC208414-0	R1	-0.266674	-0.128999	0.137675
RIL_cin4_AC210188-0	R1	-0.442835	-0.772386	-0.329552
RIL_dager_AC206622-0	R1	-0.00138056	0.0610056	0.0623861
RIL_edaej_AC215611-0	R1	-0.154092	0.0312071	0.185299
RIL_ejoet_AC212216-0	R1	-0.655567	-0.629072	0.0264944
RIL_ekeje_AC197537-0	R1	-0.285844	-0.198674	0.0871695
RIL_etiti_AC211734-0	R1	-0.375816	-0.345313	0.0305022
RIL_gifife_AC206630-0	R1	-0.651452	-0.565483	0.0859689
RIL_gugyve_AC194248-0	R1	1.41094	1.28244	-0.128501
RIL_ijij_AC200508-0	R1	-0.692034	-0.458247	0.233787
RIL_jikeuf_AC211152-0	R1	-0.303877	-0.190562	0.113315
RIL_keneat_AC209697-0	R1	-0.452682	-0.392508	0.0601735
RIL_koajav_AC205853-0	R1	-0.388992	-0.267309	0.121683
RIL_leijoh_AC212369-0	R1	-0.374098	-0.247517	0.126581
RIL_loneok_AC193379-0	R1	-0.480528	-0.270991	0.209537
RIL_naefe_AC212820-0	R1	0.0433394	-0.0306679	-0.0740073
RIL_nubo_AC212389-0	R1	0.712625	0.76637	0.0537448
RIL_nugimu_AC203843-0	R1	-0.10991	-0.017778	0.0921316
RIL_odoif_AC210308-0	R1	-0.266962	-0.0246857	0.242277
RIL_ogepy_AC198740-0	R1	-0.351481	-0.244349	0.107132
RIL_okor_AC198695-0	R1	-0.681463	-0.807017	-0.125553
RIL_okor_AC205906-0	R1	-0.0491482	-0.00992297	0.0392252
RIL_otiot_AC206557-1	R1	-0.488278	-0.539493	-0.0512149
RIL_oviev_AC204897-0	R1	0.657653	0.699868	0.0422142
RIL_piivi_AC212400-0	R1	-0.859227	-0.390687	0.46854
RIL_pyelum_AC203928-0	R1	-0.568221	-0.460495	0.107726
RIL_rebaew_AC210723-0	R1	0.0792697	-0.286278	-0.365548
RIL_totyru_AC203014-0	R1	-0.985907	-0.784608	0.201299
RIL_udag_AC207804-0	R1	-0.591046	-0.387681	0.203364
RIL_yliij_AC206507-0	R1	0.0699028	0.268091	0.198188
RIT_colonist_AC209460-0	R2	0.482809	0.630047	0.147238
RIT_jare_AC204843-0	R2	-0.16796	0.270505	0.438464
RLC_afad_AC199807-6594	R1	0.0406179	0.230515	0.189897
RLC_agep_AC205112-8618	R1	-0.861179	-0.87896	-0.0177812
RLC_ahov_AC193643-3726	R1	-0.660056	-0.468632	0.191424
RLC_ajajog_AC191578-3186	R1	-0.207129	-0.0856724	0.121457
RLC_ajipe_AC183372-580	R1	-0.924941	-1.10734	-0.182396
RLC_ajit_AC191382-3096	R1	-1.30451	-1.36257	-0.0580579
RLC_anar_AC206985-9422	R2	-0.107215	-0.136378	-0.0291634
RLC_atej_AC187217-40	R1	0.370413	0.454749	0.0843364
RLC_atop_AC195158-4437	R1	-0.678475	-0.323144	0.355331
RLC_bihar_AC195875-4766	R1	0.11275	0.139438	0.0266875
RLC_bote_AC211535-11252	R1	-0.0614494	0.273864	0.335313
RLC_bovo_AC197547-5647	R1	-0.734647	-0.81557	-0.0809223
RLC_debeh_AC177840-246	R1	-0.24599	-0.209156	0.0368338
RLC_depuw_AC208349-9837	R1	0.256973	0.30433	0.0473566
RLC_dijap_AC211466-11198	R2	-0.15859	-0.0948426	0.063747
RLC_doke_AC186158-1307	R2	-1.01567	-0.947286	0.0683826
RLC_donuil_AC196196-5026	R1	0.0136238	0.555565	0.541941
RLC_dugiab_AC207724-9683	R2	0.387513	0.589913	0.2024
RLC_ebel_AC188777-2128	R1	-0.972088	-1.14624	-0.174154
RLC_ebel_AC195143-4427	R2	-0.87205	-1.07598	-0.203929
RLC_ebel_AC210216-10670	R2	-0.894869	-1.02864	-0.133768
RLC_ebel_AC211737-11397	R2	-1.06564	-1.23542	-0.169779
RLC_ebel_AC213044-12072	R2	-1.10517	-1.16506	-0.0598902
RLC_ehahu_AC202972-7568	R1	-1.35379	-1.28914	0.0646523
RLC_eninu_AC191055-2893	R2	-0.388766	-0.356278	0.0324879
RLC_erev_AC194741-136	R1	-0.351326	-0.623858	-0.272532
RLC_fehod_AC184774-851	R1	-0.608566	-0.258521	0.350045
RLC_finaij_AC194312-4026	R1	-0.89196	-0.682179	0.20978
RLC_fipi_AC195215-4479	R1	-0.873088	-1.04024	-0.167148
RLC_fourf_AC202975-7570	R2	0.132793	0.214535	0.0817423
RLC_fuvej_AC194215-3955	R1	-0.106168	-0.0439046	0.0622638
RLC_gekog_AC203828-7984	R1	-0.268102	0.139343	0.407444
RLC_giepum_AC197531-5634	R2	0.199462	0.431226	0.231764
RLC_giepum_AC211155-11010	R1	0.403077	0.596454	0.193378
RLC_giepum_AC211251-11074	R2	-0.102759	-0.0411636	0.0615953
RLC_gilovu_AC196048-4919	R1	0.509551	0.467057	-0.0424941
RLC_giream_AC204000-8116	R1	-0.618804	-0.820535	-0.201731
RLC_gudyeg_AC206942-9404	R2	0.0968972	0.171629	0.0747314
RLC_guvi_AC185473-1128	R1	-0.382854	0.157949	0.540803
RLC_guwo_AC183661-638	R1	-0.492408	-0.343468	0.14894
RLC_hago_AC195807-4722	R1	-0.0976958	0.0778785	0.175574
RLC_hani_AC186285-1359	R1	-0.56299	-0.604056	-0.0410656
RLC_hera_AC214536-12775	R1	-1.03976	-1.31996	-0.280201
RLC_hesa_AC204349-8207	R1	-0.735342	-0.587466	0.147876
RLC_homy_AC197914-5822	R1	-1.03881	-1.22163	-0.182816
RLC_hopscotch_AC209396-10229	R1	-0.0625108	0.00197928	0.0644901
RLC_huta_AC210008-10542	R1	0.0445675	0.0537062	0.00913862
RLC_huti_AC197153-5449	R1	0.225556	0.506172	0.280616
RLC_ibulaf_AC186801-1662	R1	0.668136	0.750347	0.0822103
RLC_iseb_AC207352-9544	R1	0.952937	0.800338	-0.152599
RLC_janoov_AC209690-10294	R1	-1.08962	-1.12609	-0.036476
RLC_japov_AC213985-12447	R1	1.00523	1.11506	0.109823
RLC_jelat_AC194217-3960	R1	-0.676806	-0.677382	-0.000576803
RLC_ji_AC182107-448	R2	-0.344864	0.00919643	0.354061
RLC_ji_AC186528-1508	R2	0.00122145	0.0277682	0.0265468
RLC_ji_AC190978-2799	R2	-0.346601	-0.0916178	0.254983
RLC_ji_AC192600-3526	R2	-0.0155872	0.261401	0.276989
RLC_ji_AC193479-3665	R2	-0.287385	-0.159192	0.128193
RLC_ji_AC195394-4599	R2	0.898093	1.12403	0.225933
RLC_ji_AC197052-5349	R2	-0.0523425	0.175045	0.227387
RLC_ji_AC200613-6936	R2	-0.0612732	0.200688	0.261961
RLC_ji_AC202456-7443	R2	-0.0370614	0.0795253	0.116587
RLC_ji_AC204382-8228	R2	0.741071	0.918962	0.17789
RLC_ji_AC207234-9488	R2	-0.102607	0.0656417	0.168249
RLC_ji_AC209892-10463	R2	0.917728	0.971654	0.0539256
RLC_ji_AC210731-10832	R2	-0.0425866	0.225331	0.267918
RLC_ji_AC211489-11215	R2	0.133778	0.24684	0.113062
RLC_ji_AC213834-12382	R2	0.0406608	0.195826	0.155165
RLC_ji_AC215728-13156	R2	-0.282119	0.00449662	0.286616
RLC_kake_AC186604-1559	R1	1.81036	1.93172	0.12136
RLC_kuvi_AC207313-9512	R1	-0.550981	-0.736885	-0.185904
RLC_kuvi_AC207807-9734	R1	-1.27897	-1.06663	0.212344
RLC_labe_AC203760-7937	R1	0.133969	0.163772	0.0298031
RLC_lafa_AC205893-9045	R1	-0.844754	-0.82141	0.0233438
RLC_lusi_AC198175-5903	R1	-1.04635	-1.20114	-0.154796
RLC_machiavelli_AC200490-6883	R2	-0.264111	-0.0971678	0.166943
RLC_mauky_AC195954-4843	R1	-0.797607	-0.871485	-0.0738783
RLC_muekeh_AC184787-871	R1	-0.945379	-0.802026	0.143352
RLC_naasuj_AC211569-11281	R1	-0.952004	-0.741886	0.210118
RLC_neha_AC215285-13046	R1	0.433855	0.520192	0.0863368
RLC_nene_AC204294-8188	R1	-0.510263	-0.384285	0.125978
RLC_niki_AC217821-13540	R1	-0.804972	-0.352895	0.452077
RLC_nitat_AC190618-2442	R1	-0.666068	-0.609226	0.0568423
RLC_nowuv_AC215510-13095	R1	-0.585661	-0.160477	0.425184
RLC_nuhan_AC206272-9161	R1	0.106923	0.141905	0.0349821
RLC_ogiv_AC205856-9034	R1	0.0516693	0.227008	0.175338
RLC_omud_AC203533-7881	R1	0.372245	0.424279	0.0520335
RLC_onal_AC186648-1594	R1	0.0712961	0.0147377	-0.0565584
RLC_opie_AC185480-1137	R2	-0.569084	-0.470425	0.0986591
RLC_opie_AC187149-1780	R2	-0.409756	-0.346763	0.0629932
RLC_opie_AC187207-1792	R2	-0.146343	-0.0650185	0.0813248
RLC_opie_AC188002-2029	R2	-0.50331	-0.40817	0.0951409
RLC_opie_AC196469-5133	R2	-0.168947	-0.0977402	0.0712068
RLC_opie_AC197084-5382	R2	-0.0580429	-0.00436596	0.053677
RLC_opie_AC197201-5474	R2	-0.412079	-0.408362	0.00371675
RLC_opie_AC197691-5727	R2	-0.126603	-0.0463418	0.080261
RLC_opie_AC198173-5898	R2	-0.271318	-0.218701	0.0526179
RLC_opie_AC198924-6206	R2	-0.249408	-0.0565724	0.192836
RLC_opie_AC201793-7083	R2	-0.592382	-0.622312	-0.0299306
RLC_opie_AC202020-7258	R2	-0.292783	-0.161444	0.131339
RLC_opie_AC202033-7274	R2	0.0483069	0.200435	0.152128
RLC_opie_AC210610-10772	R2	0.146483	0.28646	0.139977
RLC_opie_AC211653-11340	R2	-0.0679193	0.0223776	0.0902969
RLC_opie_AC214122-12495	R2	0.00153059	0.108946	0.107415
RLC_opie_AC217577-13524	R2	-0.137834	-0.0268476	0.110986
RLC_owiit_AC196151-4998	R1	-0.325583	-0.0115355	0.314047
RLC_pifo_AC209023-10096	R1	-0.406207	-0.476125	-0.0699181
RLC_pute_AC197188-5467	R1	-0.847025	-1.00284	-0.155812
RLC_raider_AC197426-5583	R2	-1.07691	-1.23231	-0.155398
RLC_raider_AC209705-10304	R2	-0.670372	-0.823437	-0.153065
RLC_rely_AC199569-6530	R1	0.597308	0.30944	-0.287868
RLC_ruhi_AC205536-8890	R1	0.105877	0.279815	0.173938
RLC_sehoad_AC198380-5972	R1	-0.54341	-0.401488	0.141922
RLC_seko_AC188710-2086	R1	-0.591313	-0.627616	-0.0363021
RLC_seufyt_AC194940-4361	R1	-0.833331	0.210416	1.04375
RLC_sofi_AC215261-13035	R1	-0.612777	-0.477919	0.134858
RLC_stonor_AC212476-11849	R2	0.108373	0.299027	0.190654
RLC_taname_AC194273-3998	R1	-0.0524951	-0.130673	-0.0781776
RLC_tata_AC205418-8792	R1	-0.01569	0.14882	0.16451
RLC_tatu_AC212076-11563	R1	-0.202775	-0.434621	-0.231845
RLC_tiwe_AC187032-1709	R1	-0.393228	-0.320404	0.0728245
RLC_tiwewi_AC210937-10935	R1	0.20397	0.542177	0.338207
RLC_totu_AC194464-4142	R1	-0.600397	-0.582193	0.0182039
RLC_tufe_AC211502-11228	R1	-0.855456	-0.948239	-0.0927823
RLC_ubat_AC212211-11652	R2	-0.405399	-0.323667	0.0817321
RLC_ubel_AC183941-731	R1	0.0548446	-0.450136	-0.50498
RLC_ubel_AC194376-4060	R1	-1.22788	-0.99222	0.235659
RLC_ubep_AC210005-10539	R1	0.189618	0.106931	-0.0826868
RLC_ugog_AC206863-9375	R1	-0.310496	-0.0057841	0.304712
RLC_uhun_AC200619-6943	R1	-0.468695	-0.601199	-0.132504
RLC_uloh_AC209080-10120	R1	1.33417	1.4605	0.126329
RLC_ulyg_AC196397-5082	R1	-1.18412	-0.424799	0.759322
RLC_urum_AC198861-6159	R1	-0.164445	0.204832	0.369277
RLC_uwaf_AC197569-5671	R1	0.363106	0.324392	-0.0387143
RLC_victim_AC182414-456	R1	-0.982799	-1.1185	-0.1357
RLC_victim_AC183319-577	R1	-0.983783	-1.09431	-0.110522
RLC_vodida_AC203384-7831	R1	0.487459	0.435225	-0.0522333
RLC_volo_AC195546-4646	R1	-1.76953	-0.739786	1.02974
RLC_votaed_AC215881-13209	R1	0.427135	0.516369	0.0892342
RLC_vuijon_AC194895-4312	R1	-0.673687	0.00885818	0.682545
RLC_wamenu_AC191287-3028	R1	-0.417396	-0.572283	-0.154887
RLC_wawo_AC216857-13424	R1	-0.554846	-0.480291	0.0745557
RLC_wiwa_AC191531-3153	R2	-0.300356	-0.114007	0.186349
RLC_ydut_AC191122-2965	R1	-0.424792	-0.367446	0.0573466
RLC_ypel_AC215810-13168	R1	-1.31192	-1.0053	0.306614
RLC_yrer_AC198936-6221	R1	-1.18483	-1.01636	0.168472
RLC_ytar_AC194428-4096	R1	0.194984	0.378057	0.183073
RLG_abiri_AC203571-7891	R1	-0.473869	-0.67767	-0.2038
RLG_ahoru_AC187284-1845	R1	-0.750698	-0.460633	0.290065
RLG_amiin_AC191769-3319	R1	-0.440083	-0.31164	0.128443
RLG_aneas_AC203312-7773	R1	0.0352897	-0.935335	-0.970624
RLG_anysaf_AC203052-7637	R1	-0.712822	-0.220138	0.492684
RLG_apil_AC198662-6085	R1	-1.12893	-1.16157	-0.0326345
RLG_apil_AC204354-8209	R1	-0.812799	-0.768216	0.0445836
RLG_awuhe_AC190897-2710	R1	-1.16797	0.0441921	1.21216
RLG_bavav_AC208118-9781	R1	-0.703028	-0.780797	-0.0777686
RLG_bobeg_AC193485-3670	R1	-0.438899	-0.234395	0.204504
RLG_bobobo_AC201919-7182	R1	-1.04975	-0.620496	0.429258
RLG_bogu_AC196148-4995	R1	-0.848876	-0.977626	-0.12875
RLG_bogu_AC198870-6180	R1	-0.887069	-0.962152	-0.0750831
RLG_boha_AC205574-8933	R1	-0.351085	-0.232908	0.118177
RLG_boja_AC200053-6723	R1	-0.622967	-0.864908	-0.241941
RLG_bomevy_AC195138-4424	R1	-0.755512	-0.573268	0.182244
RLG_bosohe_AC185471-1125	R1	-0.696406	-0.881889	-0.185483
RLG_bosohe_AC190752-2561	R1	-0.847014	-0.729487	0.117526
RLG_bosohe_AC191654-3248	R1	-1.33049	-1.36385	-0.0333566
RLG_bosohe_AC205330-8724	R1	-1.00724	-1.10071	-0.0934728
RLG_bosohe_AC205838-9025	R1	-0.876271	-1.11085	-0.234578
RLG_bosohe_AC206838-9357	R1	-0.54812	-0.642526	-0.0944067
RLG_bosohe_AC212057-11553	R1	-0.860903	-0.932759	-0.0718558
RLG_bosohe_AC213600-12201	R1	-1.22042	-1.23436	-0.0139332
RLG_bowuow_AC212139-11611	R1	-0.246028	-0.148892	0.0971351
RLG_bygum_AC188125-2053	R2	-1.10389	-1.21079	-0.106895
RLG_cinful-zeon_AC177813-189	R2	-0.486309	-0.339566	0.146743
RLG_cinful-zeon_AC177930-407	R2	-0.854332	-0.511133	0.3432
RLG_cinful-zeon_AC183943-734	R2	-0.639345	-0.452136	0.187209
RLG_cinful-zeon_AC186530-1513	R2	-1.10244	-0.447154	0.655283
RLG_cinful-zeon_AC186614-1565	R2	-0.556559	-0.433457	0.123102
RLG_cinful-zeon_AC191398-3106	R2	-0.495699	-0.371303	0.124396
RLG_cinful-zeon_AC191523-3148	R2	-0.434318	-0.334293	0.100025
RLG_cinful-zeon_AC192460-3502	R2	-1.56374	-0.417669	1.14608
RLG_cinful-zeon_AC193672-3742	R2	-0.470595	-0.373395	0.0971998
RLG_cinful-zeon_AC194347-4039	R2	-0.96295	-0.397453	0.565497
RLG_cinful-zeon_AC194588-4160	R2	-0.604966	-0.402701	0.202265
RLG_cinful-zeon_AC194954-4372	R2	-1.30342	-0.685588	0.617828
RLG_cinful-zeon_AC194967-4388	R2	-0.46189	-0.199209	0.262681
RLG_cinful-zeon_AC195790-4706	R2	-0.601131	-0.410867	0.190264
RLG_cinful-zeon_AC198933-6214	R2	-0.319013	-0.214074	0.104939
RLG_cinful-zeon_AC199396-6426	R2	-0.742507	-0.45531	0.287198
RLG_cinful-zeon_AC199790-6582	R2	-1.03604	-0.50491	0.531133
RLG_cinful-zeon_AC199960-6694	R2	-0.708314	-0.557539	0.150775
RLG_cinful-zeon_AC200200-6794	R2	-0.48915	-0.393462	0.0956884
RLG_cinful-zeon_AC201757-7049	R2	-0.731805	-0.360327	0.371478
RLG_cinful-zeon_AC202991-7588	R2	-0.628222	-0.504189	0.124032
RLG_cinful-zeon_AC203004-7602	R2	-0.35323	-0.238544	0.114687
RLG_cinful-zeon_AC203825-7980	R2	-0.551688	-0.457446	0.0942422
RLG_cinful-zeon_AC205031-8560	R2	-0.556801	-0.438247	0.118554
RLG_cinful-zeon_AC205118-8623	R2	-1.61541	-0.505878	1.10953
RLG_cinful-zeon_AC205768-9013	R2	-0.693648	-0.472079	0.221569
RLG_cinful-zeon_AC206171-9091	R2	-1.60925	-0.50471	1.10454
RLG_cinful-zeon_AC206615-9266	R2	-0.488342	-0.36162	0.126722
RLG_cinful-zeon_AC207332-9527	R2	-0.553443	-0.393636	0.159807
RLG_cinful-zeon_AC207755-9705	R2	-0.975796	-0.707979	0.267818
RLG_cinful-zeon_AC208228-9805	R2	-0.73573	-0.552876	0.182855
RLG_cinful-zeon_AC208420-9852	R2	-0.92138	-0.342819	0.578561
RLG_cinful-zeon_AC208661-9976	R2	-0.545079	-0.408333	0.136746
RLG_cinful-zeon_AC209373-10201	R2	-0.91774	-0.508681	0.40906
RLG_cinful-zeon_AC210140-10614	R2	-0.640276	-0.480224	0.160051
RLG_cinful-zeon_AC211144-11003	R2	-0.38744	-0.305707	0.0817331
RLG_cinful-zeon_AC211573-11290	R2	-0.477235	-0.369	0.108235
RLG_cinful-zeon_AC212696-11896	R2	-0.459281	-0.351851	0.10743
RLG_cinful-zeon_AC213887-12415	R2	-0.358878	-0.230689	0.12819
RLG_cinful-zeon_AC215255-13029	R2	-0.623122	-0.489015	0.134107
RLG_cinful-zeon_AC216587-13387	R2	-1.30959	-0.53311	0.776478
RLG_CRM1_AC191576-3184	R1	0.18567	0.166383	-0.0192868
RLG_CRM1_AC207803-9728	R2	-0.0796498	-0.378987	-0.299338
RLG_CRM1_AC208678-9984	R2	-0.22736	-0.487834	-0.260473
RLG_CRM4_AC201761-7053	R2	-0.576583	-0.256347	0.320236
RLG_CRM4_AC206864-9376	R2	-0.254209	-0.0541846	0.200024
RLG_dabe_AC212399-11783	R1	-0.577325	-0.75261	-0.175285
RLG_dadeir_AC201957-7187	R1	-0.707415	-1.01995	-0.312536
RLG_dagaf_AC182835-556	R2	-0.77981	-0.868818	-0.0890076
RLG_dagaf_AC195302-4533	R2	-0.662064	-0.745628	-0.0835645
RLG_dagaf_AC208646-9966	R2	-0.584437	-0.521107	0.0633309
RLG_doke_AC197224-5479	R2	-1.17766	-1.24248	-0.0648232
RLG_ekoj_AC194603-4173	R1	1.42911	1.49954	0.0704253
RLG_epohi_AC205903-9050	R1	-0.679608	-0.550616	0.128992
RLG_ewib_AC198384-5975	R2	-0.864149	-0.909971	-0.0458224
RLG_ewib_AC207533-9599	R1	-1.10412	-1.10391	0.000208654
RLG_ewiut_AC194106-3871	R1	-0.187224	-0.156613	0.0306102
RLG_ewog_AC212715-11905	R1	-0.0937053	-0.198446	-0.104741
RLG_fege_AC205532-8884	R1	-0.57279	-0.681575	-0.108785
RLG_flip_AC193970-3791	R2	-0.104266	-0.076183	0.028083
RLG_flip_AC194904-4319	R2	-0.506499	-0.51443	-0.00793123
RLG_flip_AC203163-7675	R2	-0.391077	-0.301919	0.0891585
RLG_flip_AC208040-9765	R2	-0.257349	-0.277303	-0.0199538
RLG_flip_AC211750-11412	R2	-0.324082	-0.277557	0.0465252
RLG_flip_AC213672-12280	R2	-0.266778	-0.17384	0.0929382
RLG_flip_AC214266-12595	R2	-0.434631	-0.392885	0.041746
RLG_fuved_AC204055-8151	R1	-0.602761	-0.0844163	0.518345
RLG_gati_AC195589-4669	R1	-0.0983342	-0.0679055	0.0304286
RLG_gofi_AC196116-4977	R1	-0.383319	-0.114931	0.268388
RLG_grande_AC190611-2432	R2	-0.998474	-1.03145	-0.032975
RLG_grande_AC197914-5823	R2	-0.538711	-0.4106	0.128112
RLG_grande_AC200214-6803	R2	-0.85139	-0.819158	0.0322322
RLG_grande_AC214497-12729	R2	-1.03376	-1.10808	-0.0743196
RLG_guhis_AC198413-5999	R2	-0.0669201	0.198704	0.265624
RLG_guwiot_AC207006-9429	R1	-0.378244	-0.140367	0.237876
RLG_gylu_AC188833-2139	R1	-0.25512	-0.672009	-0.416889
RLG_gyma_AC189750-2238	R2	-0.0570525	0.186994	0.244046
RLG_gyma_AC190530-2365	R2	0.0302706	0.333309	0.303038
RLG_gyma_AC197250-5506	R2	-0.0875594	0.122432	0.209991
RLG_gyma_AC198939-6228	R2	-0.169495	-0.00852762	0.160967
RLG_gyma_AC206653-9288	R2	-0.211539	-0.00352902	0.20801
RLG_gyma_AC212146-11616	R2	-0.0693273	0.17721	0.246537
RLG_gyte_AC207411-9568	R1	-0.0924552	-0.0463549	0.0461003
RLG_hooni_AC211474-11202	R1	-0.452108	-0.489436	-0.0373277
RLG_huck_AC186577-1525	R2	-1.15197	-1.48443	-0.332466
RLG_huck_AC186603-1556	R2	-1.22503	-1.55222	-0.327195
RLG_huck_AC186656-1609	R2	-1.18056	-1.50116	-0.320597
RLG_huck_AC190900-2713	R2	-1.27497	-1.59783	-0.322852
RLG_huck_AC191259-3001	R2	-1.38724	-1.69008	-0.302844
RLG_huck_AC193313-3542	R2	-1.15998	-1.54824	-0.388265
RLG_huck_AC194973-4393	R2	-1.28426	-1.56172	-0.277457
RLG_huck_AC195575-4652	R2	-1.21944	-1.56109	-0.34165
RLG_huck_AC199418-6452	R2	-1.31436	-1.60573	-0.291368
RLG_huck_AC199444-6460	R2	-1.32052	-1.60821	-0.287694
RLG_huck_AC203007-7610	R2	-1.25959	-1.59537	-0.335785
RLG_huck_AC208546-9913	R2	-1.1346	-1.29116	-0.156562
RLG_huck_AC208842-10038	R2	-1.17018	-1.39498	-0.224803
RLG_huck_AC210079-10574	R2	-1.26448	-1.54701	-0.282529
RLG_huck_AC210804-10865	R2	-1.17265	-1.40134	-0.228694
RLG_huck_AC212331-11708	R2	-1.213	-1.48838	-0.275381
RLG_huck_AC213042-12069	R2	-1.25834	-1.62756	-0.369229
RLG_huck_AC213612-12218	R2	-1.24956	-1.48361	-0.234057
RLG_huck_AC214833-12913	R2	-1.30316	-1.51176	-0.208598
RLG_huck_AC216048-13250	R2	-1.28296	-1.54637	-0.263412
RLG_hute_AC204317-8199	R1	0.00761281	-0.00683539	-0.0144482
RLG_ijaat_AC199510-6486	R1	-0.617962	-0.426592	0.19137
RLG_ikal_AC190798-2599	R1	-0.55198	-0.382827	0.169152
RLG_ivuk_AC194103-3869	R1	-0.261215	-0.310173	-0.0489587
RLG_iwim_AC203300-7761	R1	-0.0321484	-0.0558879	-0.0237395
RLG_kase_AC212771-11956	R1	0.277225	0.287184	0.00995922
RLG_kise_AC204537-8302	R1	-0.438899	-0.40432	0.0345791
RLG_kubi_AC195480-4624	R1	-1.0131	-0.73412	0.278978
RLG_kubi_AC196180-5016	R1	-1.25314	-1.26667	-0.0135257
RLG_labu_AC188126-2057	R1	-0.428614	-0.191095	0.237519
RLG_laiwa_AC214288-12602	R1	-1.16385	-1.13814	0.02571
RLG_lata_AC191117-2960	R1	0.273569	0.396353	0.122784
RLG_lise_AC211467-11199	R1	-0.292214	-0.0422759	0.249938
RLG_loba_AC194942-4364	R1	-0.671342	-0.310396	0.360946
RLG_lowy_AC190530-2366	R1	-0.344038	0.0522041	0.396242
RLG_lute_AC206502-9225	R1	-0.910445	-0.44334	0.467105
RLG_lute_AC217373-13492	R1	-0.639716	-0.434782	0.204934
RLG_lyruom_AC185669-1267	R1	-0.730945	-0.896518	-0.165573
RLG_lywy_AC194967-4386	R1	-0.194794	-0.313654	-0.11886
RLG_magellan_AC194897-4313	R1	-0.229795	-0.480254	-0.250459
RLG_maro_AC204359-8211	R1	0.196253	-0.00282874	-0.199081
RLG_moorud_AC199961-6697	R1	-0.850033	-0.598801	0.251232
RLG_mufeub_AC194206-3950	R1	-0.766105	-1.06126	-0.295158
RLG_mywur_AC197359-5559	R1	-0.513533	-0.195126	0.318407
RLG_naijaj_AC205556-8907	R1	-0.809748	-0.77714	0.0326081
RLG_nakovu_AC206324-9191	R1	-0.71885	-0.516618	0.202231
RLG_nasi_AC205509-8857	R1	-1.07932	-0.535052	0.544264
RLG_nobe_AC198224-5924	R1	-1.04948	-0.077357	0.972126
RLG_nopip_AC188036-2052	R1	-0.527235	-0.486209	0.041026
RLG_notu_AC200254-6827	R1	-0.590917	-0.596351	-0.00543463
RLG_oguod_AC209724-10327	R1	-1.16066	-0.954834	0.205827
RLG_ojam_AC198400-5989	R1	0.0791377	0.0931554	0.0140177
RLG_ojav_AC202435-7427	R1	-0.599808	0.191454	0.791263
RLG_ojokat_AC204297-8192	R1	-0.41036	-0.435044	-0.0246842
RLG_okopam_AC187789-1948	R1	-0.683606	-0.602981	0.0806245
RLG_olepo_AC212207-11645	R1	0.0836674	0.0506721	-0.0329953
RLG_omoha_AC184843-894	R1	-0.0864645	-0.0527366	0.0337279
RLG_ovamef_AC196977-5281	R1	-0.166693	-0.0760097	0.0906835
RLG_oveah_AC206282-9165	R1	-0.926045	-0.428202	0.497843
RLG_ovikoh_AC200886-1-999999	R1	-0.746494	-0.874166	-0.127672
RLG_pagof_AC198204-5908	R1	-1.20011	-1.14889	0.0512215
RLG_pebi_AC207888-9755	R1	-0.335798	-0.147893	0.187905
RLG_piube_AC183505-603	R1	-0.227902	-0.180374	0.0475288
RLG_prem1_AC184142-802	R2	0.0677581	0.319944	0.252186
RLG_prem1_AC186287-1362	R2	-0.406804	-0.166944	0.23986
RLG_prem1_AC191715-3282	R2	0.360654	0.618901	0.258247
RLG_prem1_AC196065-4927	R2	-0.106503	0.173972	0.280475
RLG_prem1_AC200105-6751	R2	-0.204725	0.0573039	0.262029
RLG_prem1_AC200740-6986	R2	0.774621	1.10151	0.326885
RLG_prem1_AC201801-7095	R2	0.111142	0.434629	0.323486
RLG_prem1_AC206253-9147	R2	0.377013	0.643122	0.266109
RLG_prem1_AC212325-11702	R2	-0.0227436	0.251151	0.273895
RLG_prem1_AC215184-12949	R2	0.581878	0.916917	0.33504
RLG_puck_AC208456-9876	R2	-1.01755	-1.06532	-0.0477622
RLG_puck_AC208673-9982	R2	-0.994993	-1.17126	-0.176272
RLG_puck_AC211927-11478	R2	-1.06322	-1.18965	-0.126428
RLG_puck_AC215312-13067	R2	-1.04651	-1.18833	-0.141821
RLG_reina_AC200147-6773	R1	-0.136759	0.270696	0.407456
RLG_riiryl_AC193745-3743	R1	-0.926476	-0.749615	0.176862
RLG_rimaar_AC197236-5493	R1	-0.346971	-0.634893	-0.287922
RLG_rowi_AC203429-7862	R1	-0.0984487	-0.0424969	0.0559518
RLG_rufefu_AC193384-3596	R1	-0.962085	-1.00556	-0.0434747
RLG_ruugu_AC214105-12477	R1	-0.228515	-0.443213	-0.214698
RLG_satulo_AC197006-5311	R1	-0.944959	-1.06317	-0.118216
RLG_sawujo_AC193398-3610	R1	0.325236	0.315009	-0.0102262
RLG_seuwe_AC210840-10901	R1	-0.754595	-0.470551	0.284044
RLG_soger_AC204598-8342	R1	-0.602125	-0.302249	0.299877
RLG_sokiit_AC210743-10848	R1	-0.952024	-0.954942	-0.00291819
RLG_sowu_AC215679-13136	R1	-0.248131	-0.00820428	0.239926
RLG_suda_AC215200-12975	R1	-0.593311	-0.696608	-0.103297
RLG_sywu_AC183899-694	R1	-0.841494	-0.944713	-0.10322
RLG_taro_AC203167-7686	R1	-0.0728766	-0.580413	-0.507537
RLG_tekay_AC200856-6996	R2	0.520766	0.789364	0.268598
RLG_tekay_AC211245-11065	R2	0.116476	0.283846	0.16737
RLG_tituer_AC196493-5158	R1	-0.72848	-0.859427	-0.130946
RLG_tuku_AC177929-405	R1	-0.403718	-0.299307	0.104411
RLG_ubid_AC210086-10583	R1	0.0950943	0.0828849	-0.0122094
RLG_udav_AC196188-5022	R1	-0.0408046	0.0419509	0.0827555
RLG_udokup_AC210420-10735	R1	-1.2129	0.115321	1.32822
RLG_ufonah_AC194064-3852	R1	-0.353228	-0.371589	-0.018362
RLG_ugano_AC216043-13241	R1	-0.805466	-0.788224	0.0172415
RLG_ulik_AC205416-8790	R1	-1.03255	-0.622325	0.41022
RLG_umojev_AC204420-8262	R1	-0.372317	0.165063	0.53738
RLG_uper_AC185487-1151	R1	-0.987973	0.585997	1.57397
RLG_upus_AC200875-7012	R1	-0.0421681	0.0670979	0.109266
RLG_ures_AC199044-6279	R1	-1.02328	-0.596351	0.426929
RLG_usif_AC206781-9344	R1	0.173016	0.272265	0.0992491
RLG_usuf_AC208533-9903	R1	-0.301445	-0.471268	-0.169823
RLG_uvet_AC194145-3904	R1	-0.109302	-0.0752649	0.034037
RLG_uwew_AC187787-1947	R1	-0.774271	-0.673031	0.10124
RLG_uwum_AC177933-415	R2	0.737166	1.13064	0.393476
RLG_uwum_AC190887-2701	R2	0.81701	1.25975	0.442736
RLG_uwum_AC213069-12092	R2	-0.465379	-0.22943	0.235949
RLG_uwuw_AC198589-6052	R1	-1.14589	-1.02292	0.122977
RLG_vufi_AC198989-6257	R1	-0.168358	0.0192763	0.187634
RLG_waepo_AC190953-2782	R1	-0.495207	-0.815127	-0.31992
RLG_weaniv_AC196414-5097	R1	0.137051	0.229852	0.092801
RLG_weki_AC194431-4099	R1	-0.457998	-0.562368	-0.10437
RLG_wemu_AC204680-8396	R1	0.324185	0.0167735	-0.307411
RLG_witi_AC184140-796	R1	-0.404061	-0.571147	-0.167086
RLG_wuwe_AC191412-107	R1	-0.0500511	0.0209288	0.0709799
RLG_wuwe_AC212122-11600	R1	0.0299147	0.0534786	0.0235639
RLG_wyly_AC198779-6150	R1	-0.729802	-0.634814	0.0949878
RLG_xilon-diguus_AC185317-1058	R2	-0.303205	-0.247447	0.0557578
RLG_xilon-diguus_AC195486-4629	R2	0.0791402	0.167705	0.0885645
RLG_xilon-diguus_AC203313-7774	R2	-0.830828	-0.602394	0.228434
RLG_yfages_AC197085-5383	R1	-0.72993	-0.877945	-0.148015
RLG_ytub_AC187411-1880	R1	-0.836444	-0.616427	0.220017
RLG_ywuv_AC197432-5589	R1	-0.208249	-0.178955	0.0292942
RLG_ywyt_AC209975-10517	R2	-0.925048	-0.827965	0.0970837
RLX_afeke_AC209700-10302	R1	0.441945	0.543826	0.101881
RLX_afuv_AC186332-26	R1	1.41996	1.46618	0.0462235
RLX_alaw_AC197914-166	R1	0.159167	-0.298477	-0.457644
RLX_anim_AC206032-183	R1	-0.642275	-0.782765	-0.14049
RLX_arar_AC208428-9858	R1	0.609472	1.23159	0.622115
RLX_avahi_AC191363-3084	R1	1.44846	1.84798	0.399518
RLX_baso_AC192251-3423	R2	-0.153595	-0.10198	0.0516151
RLX_bawigu_AC208532-9902	R1	-0.501002	-0.527005	-0.0260032
RLX_beby_AC214433-12667	R1	-0.243563	0.0398244	0.283388
RLX_bene_AC198379-5969	R2	-0.893612	-0.911795	-0.0181826
RLX_bori_AC190960-100	R1	1.31822	1.56645	0.248232
RLX_bs1_AC185605-1189	R1	-0.118606	-0.167843	-0.0492368
RLX_bs1_AC208724-10016	R1	-0.114091	-0.184733	-0.0706421
RLX_buire_AC194484-4158	R1	0.606245	0.55815	-0.0480943
RLX_bumy_AC216354-13379	R1	0.572344	0.929254	0.35691
RLX_CRM2_AC206920-9397	R2	-0.918336	-0.243672	0.674664
RLX_CRM3_AC200048-6717	R2	0.292696	-0.0548399	-0.347536
RLX_dady_AC210684-10809	R1	-1.16697	-1.04375	0.123224
RLX_daju_AC190492-79	R1	-0.624227	-0.821581	-0.197354
RLX_dala_AC216254-13336	R1	0.600142	0.662367	0.062225
RLX_defub_AC191393-106	R1	0.0172513	0.284854	0.267602
RLX_demo_AC202036-173	R1	0.622766	0.906855	0.284089
RLX_eguh_AC188982-71	R1	-1.05133	-1.35101	-0.299677
RLX_elalal_AC211887-11443	R1	-1.30208	-0.894503	0.40758
RLX_emuh_AC193462-157	R1	1.3379	1.40938	0.0714815
RLX_epom_AC196256-5041	R1	0.089555	0.025137	-0.064418
RLX_etug_AC187099-1770	R1	0.177471	0.174844	-0.0026269
RLX_ewot_AC210077-10573	R1	-0.338361	-0.635153	-0.296792
RLX_fajy_AC190874-2682	R1	-0.491544	-0.562062	-0.0705173
RLX_fanuab_AC193594-3712	R1	-1.24679	-0.989363	0.257427
RLX_fate_AC194466-4144	R1	-0.0546079	-0.429793	-0.375185
RLX_gotur_AC201794-7086	R1	-0.917104	-0.43881	0.478294
RLX_gufa_AC194066-3854	R1	-0.862359	-0.468398	0.393961
RLX_habu_AC195917-4802	R2	-0.108733	-0.108837	-0.000103171
RLX_halo_AC205330-8725	R1	-1.64131	-1.51475	0.126552
RLX_hiimam_AC207734-9687	R2	-0.00394998	0.0298872	0.0338372
RLX_hoda_AC193645-3730	R1	0.877547	0.722158	-0.155389
RLX_hutu_AC210780-10851	R1	1.45864	1.65702	0.198378
RLX_ifab_AC209906-10473	R1	-0.224861	-0.523205	-0.298344
RLX_ilofaw_AC186598-1545	R1	0.0419478	0.207709	0.165762
RLX_ilyl_AC196209-163	R1	-0.119819	-0.0855392	0.0342801
RLX_iwik_AC203371-7824	R2	0.600334	0.706711	0.106377
RLX_jakek_AC185468-151	R1	-0.227966	-0.367874	-0.139908
RLX_jeli_AC200611-6933	R1	-1.17915	-1.06601	0.113136
RLX_jeli_AC208705-10001	R1	-0.496092	-0.354805	0.141287
RLX_joemon_AC177891-147	R1	-0.117898	0.236262	0.354161
RLX_jupek_AC208518-9894	R1	-1.07557	0.0618956	1.13747
RLX_juta_AC190498-2318	R1	-0.470006	0.861869	1.33187
RLX_kahoba_AC186618-29	R1	0.576734	0.697592	0.120858
RLX_kahowu_AC205018-178	R1	-0.905486	-0.283371	0.622115
RLX_kaise_AC203928-8059	R1	-0.950569	-1.24326	-0.292687
RLX_kawivo_AC186793-30	R1	0.090482	0.16498	0.0744976
RLX_kinosi_AC183924-714	R1	-0.36024	-0.0425221	0.317718
RLX_kupu_AC216069-13264	R1	-0.965602	-1.25327	-0.287672
RLX_lamyab_AC208713-10008	R1	-0.434396	-0.425559	0.00883703
RLX_leso_AC215500-13080	R2	0.799621	0.788751	-0.0108695
RLX_loukuv_AC197842-5799	R1	0.242344	0.24888	0.00653626
RLX_luteja_AC183974-769	R1	-0.976582	-1.27743	-0.300843
RLX_lyna_AC194093-3868	R1	0.950423	1.03546	0.0850404
RLX_mafigi_AC216705-13396	R1	0.547411	0.288171	-0.25924
RLX_mafogo_AC199961-6695	R1	-0.316314	-0.132131	0.184183
RLX_mako_AC200748-6991	R1	-0.746856	-0.695965	0.0508914
RLX_maono_AC208340-9832	R1	-0.466258	-0.434319	0.0319393
RLX_mibaab_AC205139-8652	R1	-0.280891	-0.230198	0.050693
RLX_mijuw_AC190986-101	R1	0.0213488	-0.632394	-0.653743
RLX_milt_AC194936-4356	R2	-0.519001	-0.526276	-0.00727434
RLX_milt_AC198975-6250	R2	-0.627322	-0.727105	-0.0997836
RLX_milt_AC209648-10275	R2	-0.629935	-0.663	-0.0330646
RLX_milt_AC211742-11402	R2	-0.310785	-0.272051	0.0387339
RLX_mopin_AC187657-153	R1	-0.879484	-0.871433	0.00805021
RLX_mulaf_AC207733-9686	R1	-0.383262	-0.277702	0.10556
RLX_nabu_AC187882-57	R1	-0.055578	0.185991	0.241569
RLX_naiba_AC195481-139	R2	-0.100343	0.155466	0.255809
RLX_nakuuv_AC199045-169	R1	-0.433916	-0.866551	-0.432635
RLX_name_AC197689-5725	R2	-0.405682	-0.440268	-0.0345859
RLX_nana_AC209373-10202	R1	0.373502	0.58058	0.207078
RLX_naseup_AC196428-5108	R2	0.35211	0.507563	0.155453
RLX_neafu_AC185666-1261	R1	-1.03696	-0.493367	0.543595
RLX_neteut_AC188982-2172	R1	-0.652531	-0.737603	-0.0850718
RLX_nisow_AC208616-9947	R1	-0.291872	-0.476873	-0.185001
RLX_niypo_AC191087-2935	R1	-1.47607	-1.3751	0.100962
RLX_odip_AC216266-13348	R1	-0.80656	-0.927218	-0.120658
RLX_ojah_AC184792-875	R1	0.907738	1.18027	0.272534
RLX_okur_AC194642-135	R1	-1.09993	-0.498585	0.601341
RLX_onub_AC190523-2356	R1	-0.401181	-0.0524839	0.348697
RLX_osed_AC191084-2931	R2	-3.1003	0.558871	3.65917
RLX_ovev_AC199878-6641	R1	-0.299154	-0.225913	0.0732408
RLX_oviis_AC209739-10346	R1	1.0829	0.786422	-0.296473
RLX_oweiw_AC190860-2662	R1	-0.37514	-0.193018	0.182122
RLX_panen_AC192606-115	R1	-1.02694	-1.04615	-0.0192026
RLX_petopi_AC195376-4582	R1	-0.284154	-0.233499	0.0506548
RLX_pibo_AC201915-172	R1	-0.270679	-0.266029	0.00465036
RLX_poarow_AC200533-6899	R1	-0.605947	-0.410365	0.195582
RLX_raga_AC196386-5066	R1	0.0464237	0.0401496	-0.00627411
RLX_rijuep_AC188965-2150	R1	-0.596746	0.0482206	0.644966
RLX_ruda_AC195952-4839	R2	-0.0184508	0.146817	0.165268
RLX_ruda_AC202870-7495	R2	0.107343	0.0969229	-0.0104199
RLX_ruda_AC206281-9164	R2	0.588958	0.670524	0.0815661
RLX_rulo_AC186371-28	R1	0.10535	0.0645882	-0.0407617
RLX_ruwi_AC204382-8227	R1	-0.170745	-0.0400613	0.130684
RLX_saahol_AC198506-6044	R1	-0.261446	-0.383023	-0.121577
RLX_sari_AC184117-11	R2	-1.38315	2.36469	3.74784
RLX_sela_AC195130-4415	R2	-2.99739	0.517457	3.51485
RLX_sido_AC204367-8219	R1	0.0208329	0.184336	0.163503
RLX_small_AC195943-142	R1	-0.568409	-0.738204	-0.169795
RLX_small_AC217574-13522	R2	-1.08188	-1.19936	-0.117475
RLX_soefes_AC212121-11599	R1	-0.674262	-0.616773	0.0574889
RLX_teki_AC202867-7492	R2	-1.68331	-1.79797	-0.114662
RLX_teuta_AC191650-108	R1	1.35988	1.42449	0.064611
RLX_tisy_AC193518-123	R1	0.0780617	-0.257412	-0.335473
RLX_tojena_AC187554-1910	R1	-2.30885	-2.0744	0.234454
RLX_toro_AC197199-5471	R1	-0.0728092	-0.17316	-0.100351
RLX_tuteh_AC183372-584	R2	-0.776849	-1.04814	-0.271286
RLX_ubow_AC194933-4355	R2	-0.166335	-0.0588939	0.107441
RLX_ugymos_AC182443-149	R1	0.143432	0.184711	0.0412788
RLX_ujinas_AC217279-13469	R1	1.73157	1.86938	0.137814
RLX_ukov_AC204842-177	R1	1.14389	1.0862	-0.057684
RLX_ulon_AC190608-155	R1	-1.10851	-0.761378	0.347128
RLX_uluil_AC185306-17	R1	0.167728	0.0955263	-0.0722017
RLX_urogor_AC186334-1406	R1	-0.725998	-0.0650268	0.660971
RLX_utar_AC212228-11664	R1	0.541078	0.542607	0.00152909
RLX_uvis_AC197719-164	R1	-1.20084	-0.853134	0.347706
RLX_uwub_AC195372-161	R1	0.0109073	0.0204122	0.00950495
RLX_vafim_AC196676-5176	R1	-0.842641	-0.98562	-0.142979
RLX_vedi_AC198992-6258	R1	-0.54269	-0.415159	0.127531
RLX_vegu_AC190718-85	R2	0.837136	0.913066	0.0759305
RLX_vora_AC206187-9112	R1	-0.579979	-0.700923	-0.120944
RLX_vufe_AC194263-159	R1	-1.23794	-1.13151	0.106426
RLX_vusu_AC187081-1751	R1	0.497843	0.886948	0.389106
RLX_wawu_AC211017-10990	R1	0.443249	0.781866	0.338617
RLX_wihov_AC205351-8739	R1	0.625252	0.507006	-0.118246
RLX_wiolus_AC210058-10567	R1	0.124641	-0.0395858	-0.164227
RLX_wiru_AC210670-10789	R1	-0.722621	-0.771895	-0.0492742
RLX_wuywu_AC190718-2536	R1	-1.98147	-1.43073	0.55074
RLX_yemi_AC201773-7064	R1	-0.290691	0.141097	0.431788
RLX_yraj_AC205486-8834	R2	-0.151765	0.118069	0.269834
RLX_yreud_AC198385-5976	R2	-0.688086	-0.638568	0.0495175
RLX_ywely_AC190897-98	R1	0.160236	0.0628108	-0.0974254
RST_AU_consensus-0	R1	0.0508593	0.00366547	-0.0471938
RST_ZmSINE1_consensus-0	R2	-0.688131	-0.729295	-0.0411639
RST_ZmSINE2.1_consensus-0	R2	-0.446435	-0.501793	-0.0553588
RST_ZmSINE2.2_consensus-0	R2	-0.320717	-0.342323	-0.0216057
RST_ZmSINE2.3_consensus-0	R2	-0.723021	-0.891762	-0.168741
RST_ZmSINE3_consensus-0	R1	-0.0870294	-0.422322	-0.335293

## Sheet: FC_22siRNA
TE_subfamily	Group	FC_PT/B73	FC_OAXA/B73	FC_OAXA/PT
DHH_Hip1_1	D	-0.0493693	-0.269762	-0.220393
DHH_Hip1_14	D	-0.563699	-1.00967	-0.445975
DHH_Hip1_15	D	-0.687972	-0.64769	0.0402825
DHH_Hip1_19	D	-0.143215	-0.613644	-0.470429
DHH_Hip1_26	D	0.361588	-0.25021	-0.611799
DHH_Hip1_28	D	-0.252273	-0.0643438	0.187929
DHH_Hip1_3	D	-0.281844	-0.69398	-0.412136
DHH_Hip1_43	D	0.0355441	0.0950388	0.0594947
DHH_Hip1_5	D	0.020961	0.321463	0.300502
DHH_Hip2_1	D	-0.481621	-0.531043	-0.0494229
DHH_Hip2_2	D	-0.366135	-0.586186	-0.220051
DHH_Hip2_45	D	-0.531496	0.650254	1.18175
DHH_Hip5_12	D	0.883541	1.97218	1.08864
DHH_Hip6_2	D	-0.794531	0.557145	1.35168
DTA_ZM00001_consensus	D	-2.60334	-2.21158	0.391753
DTA_ZM00002_consensus	D	0.262053	1.38722	1.12517
DTA_ZM00004_consensus	D	-0.116459	-0.325899	-0.20944
DTA_ZM00006_consensus	D	0.0885996	0.821724	0.733125
DTA_ZM00007_consensus	D	-4.92381	-1.45666	3.46715
DTA_ZM00008_consensus	D	0.45612	0.991778	0.535658
DTA_ZM00009_consensus	D	-1.11646	-0.649306	0.467153
DTA_ZM00010_consensus	D	-0.279958	-1.29912	-1.01916
DTA_ZM00011_consensus	D	-0.411587	-0.0278179	0.383769
DTA_ZM00012_consensus	D	-0.438387	-0.671674	-0.233287
DTA_ZM00013_consensus	D	-0.116459	0.491556	0.608015
DTA_ZM00014_consensus	D	-8.64784	-2.58957	6.05827
DTA_ZM00015_consensus	D	-6.46714	-2.51086	3.95628
DTA_ZM00016_consensus	D	0.337498	0.846651	0.509154
DTA_ZM00018_consensus	D	0.0355441	0.623676	0.588132
DTA_ZM00019_consensus	D	1.12965	0.215702	-0.913945
DTA_ZM00020_consensus	D	-2.8169	-0.802258	2.01464
DTA_ZM00023_consensus	D	2.3945	0.913288	-1.48121
DTA_ZM00024_consensus	D	-0.24199	-0.195623	0.046367
DTA_ZM00025_consensus	D	0.423734	-0.1205	-0.544234
DTA_ZM00026_consensus	D	-0.658967	0.233241	0.892208
DTA_ZM00027_consensus	D	-0.0873126	0.472949	0.560262
DTA_ZM00028_consensus	D	0.771066	0.355126	-0.41594
DTA_ZM00029_consensus	D	-1.78113	-1.0736	0.707529
DTA_ZM00030_consensus	D	-0.116459	-0.724426	-0.607967
DTA_ZM00031_consensus	D	1.13652	1.18631	0.0497851
DTA_ZM00032_consensus	D	-0.794531	-0.875815	-0.081284
DTA_ZM00033_consensus	D	-0.553192	2.2117	2.76489
DTA_ZM00034_consensus	D	-0.361571	-0.735036	-0.373465
DTA_ZM00035_consensus	D	-0.0899868	6.40848	6.49846
DTA_ZM00036_consensus	D	5.21252	3.47967	-1.73286
DTA_ZM00037_consensus	D	0.468504	-0.764784	-1.23329
DTA_ZM00039_consensus	D	-3.74095	-4.5592	-0.81825
DTA_ZM00040_consensus	D	-0.38578	-0.365513	0.0202663
DTA_ZM00041_consensus	D	-0.419851	-0.715874	-0.296023
DTA_ZM00042_consensus	D	-1.94935	-0.38822	1.56113
DTA_ZM00043_consensus	D	0.468504	0.650254	0.18175
DTA_ZM00045_consensus	D	-0.434988	-0.33675	0.0982386
DTA_ZM00046_consensus	D	0.342973	-1.34975	-1.69272
DTA_ZM00047_consensus	D	-0.0224828	-3.05019	-3.0277
DTA_ZM00048_consensus	D	1.90146	1.45761	-0.443854
DTA_ZM00050_consensus	D	1.14228	1.20045	0.0581758
DTA_ZM00051_consensus	D	-0.779141	-1.11948	-0.340336
DTA_ZM00052_consensus	D	-1.11646	0.650254	1.76671
DTA_ZM00054_consensus	D	-3.43839	-2.67167	0.766713
DTA_ZM00055_consensus	D	-0.97444	-1.0179	-0.0434625
DTA_ZM00056_consensus	D	-2.35092	-3.50175	-1.15082
DTA_ZM00059_consensus	D	0.468504	3.41245	2.94394
DTA_ZM00060_consensus	D	0.0226329	-0.0656545	-0.0882874
DTA_ZM00061_consensus	D	1.07004	0.313826	-0.756215
DTA_ZM00062_consensus	D	-0.202874	-2.13215	-1.92928
DTA_ZM00063_consensus	D	-0.640021	-0.703383	-0.0633621
DTA_ZM00067_consensus	D	2.34297	1.45761	-0.885364
DTA_ZM00068_consensus	D	1.20547	1.35069	0.145225
DTA_ZM00070_consensus	D	0.231464	0.548374	0.31691
DTA_ZM00071_consensus	D	-0.379493	-0.934709	-0.555215
DTA_ZM00073_consensus	D	0.205469	0.806758	0.601289
DTA_ZM00074_consensus	D	-0.506405	0.157214	0.663619
DTA_ZM00077_consensus	D	0.205469	-3.93471	-4.14018
DTA_ZM00078_consensus	D	-1.92381	-3.1571	-1.23329
DTA_ZM00080_consensus	D	0.0161788	-0.463666	-0.479844
DTA_ZM00081_consensus	D	-2.70142	-3.29728	-0.595857
DTA_ZM00082_consensus	D	0.468504	-1.34975	-1.81825
DTA_ZM00085_consensus	D	-2.16047	-1.47922	0.681244
DTA_ZM00086_consensus	D	-0.564351	-0.180856	0.383495
DTA_ZM00087_consensus	D	0.934167	0.164827	-0.76934
DTA_ZM00088_consensus	D	-0.923814	-1.69767	-0.773855
DTA_ZM00089_consensus	D	-2.06632	-1.36894	0.697381
DTA_ZM00090_consensus	D	0.165941	-0.369375	-0.535316
DTA_ZM00091_consensus	D	-1.70142	-1.71232	-0.0108946
DTA_ZM00092_consensus	D	-0.817976	0.107727	0.925702
DTA_ZM00093_consensus	D	0.148136	-0.605305	-0.753441
DTA_ZM00096_consensus	D	-1.65306	-1.72171	-0.0686564
DTA_ZM00098_consensus	D	0.765485	0.549798	-0.215687
DTA_ZM00100_consensus	D	-0.738612	-0.366545	0.372067
DTA_ZM00101_consensus	D	-0.794531	-2.21224	-1.41771
DTA_ZM00102_consensus	D	0.404144	0.575657	0.171513
DTA_ZM00103_consensus	D	0.468504	0.524723	0.0562196
DTA_ZM00104_consensus	D	0.262053	1.29411	1.03206
DTA_ZM00105_consensus	D	-0.379493	0.650254	1.02975
DTA_ZM00106_consensus	D	0.490199	0.633766	0.143567
DTA_ZM00108_consensus	D	0.207117	0.665629	0.458512
DTA_ZM00109_consensus	D	1.58398	2.50823	0.924254
DTA_ZM00110_consensus	D	-1.23747	-0.311294	0.926181
DTA_ZM00111_consensus	D	1.18814	1.00623	-0.18191
DTA_ZM00112_consensus	D	-0.762822	1.12419	1.88701
DTA_ZM00113_consensus	D	-0.923814	-0.572138	0.351675
DTA_ZM00114_consensus	D	1.74294	2.67748	0.934533
DTA_ZM00115_consensus	D	-1.09369	0.0966117	1.1903
DTA_ZM00116_consensus	D	0.722605	0.80466	0.0820547
DTA_ZM00117_consensus	D	0.687441	1.15757	0.470131
DTA_ZM00118_consensus	D	0.0130965	-0.103849	-0.116945
DTA_ZM00119_consensus	D	-1.38915	-1.68376	-0.294606
DTA_ZM00120_consensus	D	-0.474509	-0.511629	-0.03712
DTA_ZM00121_consensus	D	0.123007	-1.19774	-1.32075
DTA_ZM00122_consensus	D	-1.32591	-1.2738	0.0521152
DTA_ZM00123_consensus	D	-0.943076	-0.357871	0.585205
DTA_ZM00124_consensus	D	-1.11646	-0.764784	0.351675
DTA_ZM00125_consensus	D	-1.23194	0.197742	1.42968
DTA_ZM00126_consensus	D	0.242622	-0.253699	-0.496321
DTA_ZM00127_consensus	D	-3.11646	-3.93471	-0.81825
DTA_ZM00128_consensus	D	-3.00954	-1.05019	1.95936
DTA_ZM00129_consensus	D	0.053466	0.235216	0.18175
DTA_ZM00130_consensus	D	0.625854	0.293281	-0.332572
DTA_ZM00131_consensus	D	-2.36038	-0.941595	1.41879
DTA_ZM00132_consensus	D	-1.54284	-0.558963	0.983875
DTA_ZM00133_consensus	D	-0.17786	-0.61278	-0.434921
DTA_ZM00135_consensus	D	-0.465842	-0.560151	-0.0943085
DTA_ZM00138_consensus	D	0.355609	-0.134017	-0.489627
DTA_ZM00139_consensus	D	-0.960889	-1.66811	-0.707218
DTA_ZM00140_consensus	D	-1.75568	-1.33131	0.424377
DTA_ZM00141_consensus	D	0.398114	0.0425714	-0.355543
DTA_ZM00142_consensus	D	1.4685	1.82018	0.351675
DTA_ZM00143_consensus	D	-0.309104	-0.0039712	0.305133
DTA_ZM00144_consensus	D	-1.12545	-0.370808	0.75464
DTA_ZM00145_consensus	D	-0.737947	-2.67167	-1.93373
DTA_ZM00146_consensus	D	0.70699	-1.01211	-1.7191
DTA_ZM00147_consensus	D	-1.08834	-1.35137	-0.263034
DTA_ZM00148_consensus	D	-1.1536	-0.917267	0.236338
DTA_ZM00149_consensus	D	-0.421314	0.324026	0.745339
DTA_ZM00150_consensus	D	-2.11646	3.45761	5.57407
DTA_ZM00151_consensus	D	-1.29703	-1.10182	0.195213
DTA_ZM00152_consensus	D	-0.252236	0.0113835	0.263619
DTA_ZM00153_consensus	D	0.978698	0.548374	-0.430324
DTA_ZM00154_consensus	D	-0.568971	-0.485401	0.08357
DTA_ZM00155_consensus	D	-0.309104	-0.226364	0.0827404
DTA_ZM00156_consensus	D	-0.940887	-0.864319	0.0765682
DTA_ZM00157_consensus	D	-1.48926	-1.10222	0.387043
DTA_ZM00158_consensus	D	-2.11646	-1.80918	0.307281
DTA_ZM00159_consensus	D	-3.07993	-2.24283	0.837102
DTA_ZM00162_consensus	D	-2.12446	-1.96661	0.157849
DTA_ZM00163_consensus	D	0.709342	1.18781	0.478472
DTA_ZM00165_consensus	D	-0.165369	0.626006	0.791375
DTA_ZM00166_consensus	D	2.44833	2.13138	-0.316945
DTA_ZM00167_consensus	D	-1.46852	-1.18874	0.279785
DTA_ZM00168_consensus	D	0.468504	-1.34975	-1.81825
DTA_ZM00169_consensus	D	-0.428403	1.60371	2.03211
DTA_ZM00170_consensus	D	0.39574	0.608831	0.213091
DTA_ZM00171_consensus	D	1.4878	1.44801	-0.0397843
DTA_ZM00172_consensus	D	0.699534	-0.00141256	-0.700947
DTA_ZM00173_consensus	D	-1.21232	-0.963329	0.24899
DTA_ZM00174_consensus	D	1.20547	1.23522	0.0297473
DTA_ZM00176_consensus	D	0.0440057	0.692074	0.648068
DTA_ZM00177_consensus	D	-1.05627	-0.550649	0.505621
DTA_ZM00178_consensus	D	-0.523131	-0.712462	-0.189332
DTA_ZM00179_consensus	D	-0.293764	-0.483329	-0.189566
DTA_ZM00180_consensus	D	-0.0205346	-0.836676	-0.816142
DTA_ZM00181_consensus	D	-2.73313	-3.17287	-0.439738
DTA_ZM00182_consensus	D	0.837737	0.173816	-0.663921
DTA_ZM00183_consensus	D	-0.116459	-0.764784	-0.648325
DTA_ZM00184_consensus	D	0.394025	0.179721	-0.214304
DTA_ZM00186_consensus	D	-0.0289961	0.508235	0.537231
DTA_ZM00187_consensus	D	-2.11646	-1.21224	0.904216
DTA_ZM00188_consensus	D	0.790432	0.152754	-0.637677
DTA_ZM00189_consensus	D	1.10593	1.67015	0.56422
DTA_ZM00190_consensus	D	-1.51503	-0.776905	0.738123
DTA_ZM00191_consensus	D	0.690896	0.650254	-0.040642
DTA_ZM00192_consensus	D	0.422379	0.453347	0.0309674
DTA_ZM00193_consensus	D	0.864778	1.40829	0.543511
DTA_ZM00194_consensus	D	-0.816899	0.119739	0.936638
DTA_ZM00196_consensus	D	-0.531496	-1.34975	-0.81825
DTA_ZM00197_consensus	D	-1.72453	-0.911304	0.813223
DTA_ZM00198_consensus	D	-0.0477462	0.61463	0.662376
DTA_ZM00199_consensus	D	0.444256	0.60445	0.160194
DTA_ZM00200_consensus	D	0.298579	1.13854	0.839962
DTA_ZM00202_consensus	D	-1.93786	2.1428	4.08066
DTA_ZM00203_consensus	D	0.942605	1.645	0.702395
DTA_ZM00204_consensus	D	0.649076	-0.349746	-0.998822
DTA_ZM00205_consensus	D	1.10996	1.19377	0.0838128
DTA_ZM00206_consensus	D	-0.665228	-0.516537	0.148692
DTA_ZM00207_consensus	D	-0.944278	-0.604675	0.339603
DTA_ZM00208_consensus	D	-0.624769	-0.224276	0.400492
DTA_ZM00209_consensus	D	-0.701421	2.16122	2.86264
DTA_ZM00210_consensus	D	-0.601886	-0.29912	0.302766
DTA_ZM00212_consensus	D	-2.24199	-1.57716	0.664833
DTA_ZM00213_consensus	D	-1.06182	-1.23077	-0.168945
DTA_ZM00214_consensus	D	-2.88199	-0.167748	2.71425
DTA_ZM00215_consensus	D	0.674313	1.40728	0.732964
DTA_ZM00216_consensus	D	-1.06523	-0.755159	0.310075
DTA_ZM00217_consensus	D	-1.36439	-0.953817	0.410569
DTA_ZM00220_consensus	D	-0.452641	-0.459892	-0.00725043
DTA_ZM00222_consensus	D	0.0491271	0.188248	0.139121
DTA_ZM00223_consensus	D	-0.764118	-0.400748	0.36337
DTA_ZM00224_consensus	D	-0.735369	-0.244629	0.490739
DTA_ZM00225_consensus	D	-0.712833	-1.01075	-0.297922
DTA_ZM00226_consensus	D	-1.7174	-1.20182	0.515578
DTA_ZM00227_consensus	D	1.05347	0.787757	-0.265709
DTA_ZM00228_consensus	D	-0.996165	-0.873308	0.122857
DTA_ZM00229_consensus	D	-3.46409	-1.77794	1.68616
DTA_ZM00231_consensus	D	-0.296067	-0.25182	0.0442469
DTA_ZM00232_consensus	D	-2.70142	-0.686781	2.01464
DTA_ZM00233_consensus	D	-1.33921	-1.44757	-0.108363
DTA_ZM00234_consensus	D	0.433738	0.128301	-0.305437
DTA_ZM00235_consensus	D	0.672663	0.377277	-0.295386
DTA_ZM00237_consensus	D	-0.701421	-0.0867116	0.61471
DTA_ZM00238_consensus	D	0.0965347	0.380647	0.284112
DTA_ZM00240_consensus	D	-0.580406	-0.0423175	0.538089
DTA_ZM00241_consensus	D	-1.39389	-1.06054	0.333344
DTA_ZM00242_consensus	D	1.15656	1.54102	0.384465
DTA_ZM00243_consensus	D	0.468504	1.45761	0.989105
DTA_ZM00244_consensus	D	-0.74449	-0.924535	-0.180045
DTA_ZM00245_consensus	D	-1.0623	-1.23609	-0.173786
DTA_ZM00246_consensus	D	-3.11646	-0.890314	2.22614
DTA_ZM00247_consensus	D	0.883541	-0.349746	-1.23329
DTA_ZM00248_consensus	D	-1.25776	-1.04854	0.209216
DTA_ZM00249_consensus	D	-1.8169	-5.05019	-3.23329
DTA_ZM00250_consensus	D	-0.729436	-1.72826	-0.998822
DTA_ZM00251_consensus	D	-1.97896	-1.54239	0.436564
DTA_ZM00252_consensus	D	0.176424	-0.159582	-0.336006
DTA_ZM00253_consensus	D	-1.86301	-1.68126	0.18175
DTA_ZM00254_consensus	D	-1.08259	-0.34495	0.737643
DTA_ZM00255_consensus	D	0.0210445	-0.0867116	-0.107756
DTA_ZM00256_consensus	D	-0.797637	-0.911625	-0.113988
DTA_ZM00257_consensus	D	-1.25529	-1.15986	0.0954256
DTA_ZM00258_consensus	D	-0.525422	3.1754	3.70083
DTA_ZM00259_consensus	D	-0.262848	-0.897234	-0.634385
DTA_ZM00260_consensus	D	-1.55427	-0.260576	1.29369
DTA_ZM00261_consensus	D	-0.940261	-0.139528	0.800733
DTA_ZM00262_consensus	D	0.883541	-0.0278179	-0.911359
DTA_ZM00263_consensus	D	0.434355	0.883453	0.449098
DTA_ZM00264_consensus	D	-0.95296	-0.993602	-0.040642
DTA_ZM00265_consensus	D	-0.901312	0.0595012	0.960813
DTA_ZM00267_consensus	D	-0.162263	0.457609	0.619872
DTA_ZM00268_consensus	D	-2.13484	-1.95309	0.18175
DTA_ZM00270_consensus	D	-1.14503	-1.62985	-0.484826
DTA_ZM00273_consensus	D	-1.11646	-1.34975	-0.233287
DTA_ZM00274_consensus	D	-1.11646	0.650254	1.76671
DTA_ZM00275_consensus	D	-1.04939	-1.08641	-0.0370291
DTA_ZM00276_consensus	D	0.930847	1.42986	0.499017
DTA_ZM00277_consensus	D	0.232151	-0.545142	-0.777293
DTA_ZM00280_consensus	D	-1.11646	-1.34975	-0.233287
DTA_ZM00281_consensus	D	0.0106529	-0.842786	-0.853439
DTA_ZM00282_consensus	D	-2.09443	1.35069	3.44513
DTA_ZM00283_consensus	D	-1.01615	-0.726816	0.289338
DTA_ZM00284_consensus	D	-1.33695	-0.672861	0.664093
DTA_ZM00285_consensus	D	-1.60987	-0.529655	1.08021
DTA_ZM00286_consensus	D	0.370323	1.07828	0.70796
DTA_ZM00287_consensus	D	1.4685	2.69465	1.22614
DTA_ZM00289_consensus	D	-2.11646	-2.34975	-0.233287
DTA_ZM00290_consensus	D	-2.43839	-2.08671	0.351675
DTA_ZM00291_consensus	D	0.494023	0.00920157	-0.484821
DTA_ZM00293_consensus	D	-0.729436	-1.76478	-1.03535
DTA_ZM00294_consensus	D	-0.438387	0.720643	1.15903
DTA_ZM00295_consensus	D	3.19582	2.49992	-0.695899
DTA_ZM00296_consensus	D	-1.63811	-0.470793	1.16731
DTA_ZM00297_consensus	D	0.61862	0.433612	-0.185007
DTA_ZM00298_consensus	D	0.444256	0.498251	0.0539949
DTA_ZM00299_consensus	D	-0.506405	-1.20536	-0.698951
DTA_ZM00300_consensus	D	-0.812797	-0.233667	0.57913
DTA_ZM00301_consensus	D	0.468504	0.235216	-0.233287
DTA_ZM00302_consensus	D	-0.894067	-0.733075	0.160992
DTA_ZM00304_consensus	D	-1.70142	-1.34975	0.351675
DTA_ZM00306_consensus	D	-2.70142	-1.71232	0.989105
DTA_ZM00307_consensus	D	-3.43839	-0.764784	2.6736
DTA_ZM00308_consensus	D	-2.11646	-0.234269	1.88219
DTA_ZM00309_consensus	D	-1.94714	-1.49903	0.448115
DTA_ZM00311_consensus	D	1.35979	1.11891	-0.240877
DTA_ZM00312_consensus	D	3.1831	3.71303	0.529925
DTA_ZM00313_consensus	D	0.422907	-0.203525	-0.626432
DTA_ZM00314_consensus	D	-1.07264	-0.684441	0.388201
DTA_ZM00315_consensus	D	-1.30378	0.571076	1.87485
DTA_ZM00316_consensus	D	3.44989	3.89086	0.440974
DTA_ZM00317_consensus	D	-0.285707	0.502508	0.788215
DTA_ZM00318_consensus	D	-2.11646	0.235216	2.35168
DTA_ZM00319_consensus	D	0.127467	0.468416	0.340949
DTA_ZM00320_consensus	D	0.930158	0.323105	-0.607052
DTA_ZM00321_consensus	D	-0.844117	-0.268062	0.576055
DTA_ZM00322_consensus	D	-0.732228	-0.159643	0.572584
DTA_ZM00324_consensus	D	-0.97444	-0.488909	0.485531
DTA_ZM00325_consensus	D	0.702681	1.00898	0.306303
DTA_ZM00327_consensus	D	-0.116459	2.45761	2.57407
DTA_ZM00329_consensus	D	-0.350924	-0.444994	-0.0940701
DTA_ZM00330_consensus	D	-0.400912	-0.0930532	0.307859
DTA_ZM00331_consensus	D	3.54745	3.77127	0.223814
DTA_ZM00332_consensus	D	-0.810651	0.203705	1.01436
DTA_ZM00333_consensus	D	-0.599883	-0.86146	-0.261576
DTA_ZM00334_consensus	D	-0.809979	-1.34293	-0.532954
DTA_ZM00335_consensus	D	-1.11646	-1.76478	-0.648325
DTA_ZM00336_consensus	D	-2.06561	-1.13404	0.931566
DTA_ZM00337_consensus	D	-0.582123	-1.50729	-0.925165
DTA_ZM00338_consensus	D	0.475728	0.830762	0.355034
DTA_ZM00342_consensus	D	0.475023	0.68224	0.207217
DTA_ZM00343_consensus	D	-1.11646	-0.542391	0.574068
DTA_ZM00344_consensus	D	4.03329	3.40514	-0.628147
DTA_ZM00345_consensus	D	-2.70142	-0.349746	2.35168
DTA_ZM00347_consensus	D	-3.11646	-2.34975	0.766713
DTA_ZM00350_consensus	D	-0.0303023	-0.470241	-0.439939
DTA_ZM00351_consensus	D	-1.25972	-1.30036	-0.040642
DTA_ZM00352_consensus	D	-1.60189	-3.37949	-1.77761
DTA_ZM00353_consensus	D	2.79043	1.45761	-1.33282
DTA_ZM00354_consensus	D	-3.92381	-1.2185	2.70531
DTA_ZM00355_consensus	D	0.50315	0.962273	0.459123
DTA_ZM00356_consensus	D	-0.675886	-1.04162	-0.365737
DTA_ZM00357_consensus	D	-2.52363	-0.703055	1.82058
DTA_ZM00359_consensus	D	0.56815	0.627573	0.0594235
DTA_ZM00362_consensus	D	-1.00248	-0.388654	0.613827
DTA_ZM00363_consensus	D	-0.889048	-0.598774	0.290275
DTA_ZM00365_consensus	D	-0.657027	-1.86432	-1.20729
DTA_ZM00366_consensus	D	-2.04246	-2.13824	-0.0957835
DTA_ZM00367_consensus	D	0.0324044	-0.145388	-0.177792
DTA_ZM00368_consensus	D	-1.78256	-1.13138	0.651174
DTA_ZM00371_consensus	D	-0.456602	-0.724241	-0.267639
DTA_ZM00372_consensus	D	-0.223374	0.164827	0.388201
DTA_ZM00373_consensus	D	-0.731479	-0.828125	-0.0966467
DTA_ZM00375_consensus	D	-0.888912	-1.00629	-0.117378
DTA_ZM00376_consensus	D	1.25429	1.15044	-0.103843
DTA_ZM00380_consensus	D	-1.11646	-0.934709	0.18175
DTA_ZM00381_consensus	D	-0.513794	0.143294	0.657088
DTA_ZM00383_consensus	D	-1.11646	-1.42375	-0.307288
DTA_ZM00385_consensus	D	-1.45775	-1.43085	0.0269014
DTA_ZM00386_consensus	D	-1.43839	-0.349746	1.08864
DTC_ZM00001_consensus	D	1.80262	2.66512	0.862499
DTC_ZM00002_consensus	D	0.1676	1.18123	1.01363
DTC_ZM00003_consensus	D	0.320439	0.420254	0.0998155
DTC_ZM00004_consensus	D	0.572047	0.465032	-0.107015
DTC_ZM00005_consensus	D	0.787705	1.33355	0.545849
DTC_ZM00006_consensus	D	-0.0401081	-0.229452	-0.189344
DTC_ZM00007_consensus	D	1.32587	2.21517	0.889295
DTC_ZM00008_consensus	D	0.378363	-0.222118	-0.60048
DTC_ZM00010_consensus	D	1.35169	2.73985	1.38816
DTC_ZM00011_consensus	D	0.585696	0.00120133	-0.584495
DTC_ZM00012_consensus	D	-0.0411631	0.581942	0.623105
DTC_ZM00013_consensus	D	0.129352	-0.424103	-0.553455
DTC_ZM00014_consensus	D	-0.275142	-0.241794	0.0333481
DTC_ZM00015_consensus	D	-2.23194	-2.46522	-0.233287
DTC_ZM00017_consensus	D	-0.720037	-1.00094	-0.280905
DTC_ZM00018_consensus	D	0.866589	-0.00152127	-0.86811
DTC_ZM00020_consensus	D	1.1393	0.814641	-0.324661
DTC_ZM00021_consensus	D	0.880881	1.89822	1.01734
DTC_ZM00022_consensus	D	0.963441	0.946303	-0.0171371
DTC_ZM00025_consensus	D	1.05347	0.820179	-0.233287
DTC_ZM00026_consensus	D	0.677094	1.39221	0.715113
DTC_ZM00027_consensus	D	-0.199653	-0.0579799	0.141673
DTC_ZM00028_consensus	D	0.946423	1.28334	0.336913
DTC_ZM00030_consensus	D	0.18836	0.625372	0.437013
DTC_ZM00031_consensus	D	0.869446	0.617832	-0.251614
DTC_ZM00034_consensus	D	-0.907512	-1.03157	-0.124058
DTC_ZM00035_consensus	D	0.524775	0.102312	-0.422463
DTC_ZM00036_consensus	D	0.657277	0.983118	0.32584
DTC_ZM00038_consensus	D	0.474241	1.28049	0.806248
DTC_ZM00040_consensus	D	-0.2468	-1.28158	-1.03478
DTC_ZM00041_consensus	D	-1.72053	-1.05851	0.662016
DTC_ZM00042_consensus	D	0.517341	-0.453016	-0.970357
DTC_ZM00043_consensus	D	1.23093	1.3085	0.0775722
DTC_ZM00044_consensus	D	-0.479023	-0.0631931	0.41583
DTC_ZM00045_consensus	D	5.59119	0.833476	-4.75771
DTC_ZM00047_consensus	D	0.127454	0.127602	0.000148418
DTC_ZM00048_consensus	D	1.94455	2.78501	0.840467
DTC_ZM00049_consensus	D	0.419428	-0.255574	-0.675002
DTC_ZM00050_consensus	D	0.284281	-0.258706	-0.542987
DTC_ZM00051_consensus	D	1.75801	1.31322	-0.444791
DTC_ZM00052_consensus	D	-0.0420093	-0.667115	-0.625106
DTC_ZM00053_consensus	D	0.35116	-0.0761314	-0.427292
DTC_ZM00055_consensus	D	0.0296832	-0.444165	-0.473849
DTC_ZM00056_consensus	D	0.447893	-0.319372	-0.767266
DTC_ZM00057_consensus	D	-0.100745	0.371806	0.472552
DTC_ZM00059_consensus	D	0.854144	0.905292	0.0511481
DTC_ZM00060_consensus	D	-2.99093	-2.00182	0.989105
DTC_ZM00061_consensus	D	1.12779	1.9101	0.782313
DTC_ZM00062_consensus	D	-0.375578	-0.780551	-0.404973
DTC_ZM00063_consensus	D	-0.293953	0.429916	0.723869
DTC_ZM00064_consensus	D	0.466184	-0.214138	-0.680322
DTC_ZM00065_consensus	D	0.676742	-0.0758132	-0.752555
DTC_ZM00066_consensus	D	0.0194772	0.525952	0.506475
DTC_ZM00067_consensus	D	0.631461	-0.00987747	-0.641339
DTC_ZM00068_consensus	D	0.815272	0.917828	0.102556
DTC_ZM00069_consensus	D	-0.467624	-0.280205	0.187419
DTC_ZM00070_consensus	D	-0.799218	-0.677813	0.121405
DTC_ZM00071_consensus	D	0.759795	-0.166094	-0.925889
DTC_ZM00072_consensus	D	0.37384	-0.0976074	-0.471447
DTC_ZM00073_consensus	D	0.45284	0.320618	-0.132222
DTC_ZM00076_consensus	D	0.446834	-0.336824	-0.783659
DTC_ZM00077_consensus	D	-1.20666	0.175715	1.38237
DTC_ZM00078_consensus	D	1.65695	2.56775	0.910804
DTC_ZM00081_consensus	D	1.07691	0.696104	-0.38081
DTC_ZM00082_consensus	D	0.530431	1.32119	0.790758
DTC_ZM00083_consensus	D	-0.647906	-0.206155	0.441751
DTC_ZM00084_consensus	D	2.53799	3.797	1.25902
DTC_ZM00085_consensus	D	-0.986716	-0.7299	0.256816
DTC_ZM00086_consensus	D	0.315046	-0.502527	-0.817573
DTC_ZM00088_consensus	D	0.226472	-0.32617	-0.552642
DTC_ZM00089_consensus	D	-1.18205	-0.830372	0.351675
DTC_ZM00090_consensus	D	0.797951	-0.0987186	-0.896669
DTC_ZM00091_consensus	D	0.289597	-0.183606	-0.473203
DTC_ZM00092_consensus	D	0.284904	0.170261	-0.114643
DTC_ZM00093_consensus	D	0.450909	-0.403185	-0.854095
DTC_ZM00094_consensus	D	-0.531496	0.737717	1.26921
DTC_ZM00095_consensus	D	0.523202	-0.103155	-0.626357
DTC_ZM00096_consensus	D	0.104232	-0.484998	-0.58923
DTC_ZM00097_consensus	D	0.864328	-0.115345	-0.979674
DTC_ZM00098_consensus	D	0.501156	-0.0536761	-0.554832
DTC_ZM00099_consensus	D	0.374114	-0.488578	-0.862692
DTC_ZM00100_consensus	D	1.05426	2.12127	1.06701
DTC_ZM00101_consensus	D	0.784763	0.712538	-0.0722246
DTC_ZM00102_consensus	D	0.425726	1.01418	0.588459
DTC_ZM00103_consensus	D	0.974969	1.02885	0.053878
DTC_ZM00104_consensus	D	0.275114	-0.524827	-0.799941
DTC_ZM00105_consensus	D	1.51278	0.914754	-0.598025
DTC_ZM00106_consensus	D	-0.88995	-0.717478	0.172473
DTC_ZM00107_consensus	D	0.15203	0.43875	0.28672
DTC_ZM00108_consensus	D	0.0979847	-0.61278	-0.710765
DTC_ZM00111_consensus	D	-1.30896	-1.10202	0.206944
DTC_ZM00112_consensus	D	-0.351867	0.242815	0.594682
DTC_ZM00113_consensus	D	-1.81948	-0.93987	0.879607
DTC_ZM00114_consensus	D	-1.34251	-1.12105	0.221458
DTC_ZM00115_consensus	D	-0.933054	-0.5465	0.386555
DTC_ZM00116_consensus	D	0.44517	0.521923	0.0767523
DTC_ZM00117_consensus	D	-1.31283	-1.11058	0.202255
DTC_ZM00118_consensus	D	1.0074	0.582927	-0.424468
DTC_ZM00119_consensus	D	1.07897	1.15404	0.0750738
DTC_ZM00120_consensus	D	0.934731	1.48479	0.550057
DTC_ZM00121_consensus	D	-1.29871	-1.0824	0.216309
DTC_ZM00122_consensus	D	-0.385887	-0.163216	0.222672
DTC_ZM00123_consensus	D	1.74244	2.71417	0.971725
DTC_ZM00124_consensus	D	1.84397	2.3787	0.53473
DTC_ZM00126_consensus	D	1.20547	1.97218	0.766713
DTH_ZM00001_consensus	D	2.4685	2.65025	0.18175
DTH_ZM00003_consensus	D	0.883541	1.45761	0.574068
DTH_ZM00004_consensus	D	-0.134207	-0.574962	-0.440755
DTH_ZM00005_consensus	D	0.186933	0.839378	0.652444
DTH_ZM00010_consensus	D	-0.928014	-1.36922	-0.441204
DTH_ZM00011_consensus	D	-0.646038	-0.476503	0.169534
DTH_ZM00012_consensus	D	-0.271737	-0.440894	-0.169157
DTH_ZM00013_consensus	D	-2.70142	-1.86432	0.837102
DTH_ZM00014_consensus	D	1.33264	0.483403	-0.849237
DTH_ZM00016_consensus	D	0.583981	4.93797	4.35399
DTH_ZM00017_consensus	D	2.88354	0.235216	-2.64832
DTH_ZM00018_consensus	D	-2.18357	-1.08126	1.10232
DTH_ZM00019_consensus	D	-0.894067	-0.516396	0.377671
DTH_ZM00020_consensus	D	-0.370941	-0.686781	-0.31584
DTH_ZM00021_consensus	D	0.136882	0.511784	0.374902
DTH_ZM00022_consensus	D	1.05347	1.06529	0.0118254
DTH_ZM00023_consensus	D	-0.64085	-0.518291	0.122559
DTH_ZM00024_consensus	D	-0.841511	-0.508945	0.332567
DTH_ZM00025_consensus	D	-0.352164	-0.575335	-0.223171
DTH_ZM00026_consensus	D	-0.701421	-0.934709	-0.233287
DTH_ZM00027_consensus	D	-1.11646	-0.934709	0.18175
DTH_ZM00029_consensus	D	-0.853425	0.235216	1.08864
DTH_ZM00030_consensus	D	-1.60189	-0.835173	0.766713
DTH_ZM00032_consensus	D	-1.21915	-1.2667	-0.0475429
DTH_ZM00033_consensus	D	-0.768301	-1.1621	-0.393795
DTH_ZM00034_consensus	D	-0.376801	-0.712102	-0.335302
DTH_ZM00035_consensus	D	6.94365	4.73007	-2.21357
DTH_ZM00036_consensus	D	-2.28638	-0.349746	1.93664
DTH_ZM00037_consensus	D	-1.26436	-0.926409	0.337948
DTH_ZM00038_consensus	D	1.45123	0.334752	-1.11647
DTH_ZM00040_consensus	D	-1.75299	-1.72059	0.032403
DTH_ZM00041_consensus	D	-1.16664	-1.89818	-0.731538
DTH_ZM00044_consensus	D	-3.07066	-2.21648	0.854176
DTH_ZM00045_consensus	D	-0.116459	-0.212243	-0.0957835
DTH_ZM00046_consensus	D	-0.389976	-0.719796	-0.32982
DTH_ZM00047_consensus	D	1.17033	1.1775	0.00717365
DTH_ZM00049_consensus	D	-2.16101	-1.63637	0.524638
DTH_ZM00050_consensus	D	-0.715382	-1.1334	-0.418018
DTH_ZM00051_consensus	D	0.146575	-0.212243	-0.358818
DTH_ZM00053_consensus	D	-5.50878	-2.57214	2.93664
DTH_ZM00054_consensus	D	0.991601	1.8414	0.849795
DTH_ZM00056_consensus	D	-0.367002	0.14906	0.516062
DTH_ZM00057_consensus	D	-2.41602	-1.32738	1.08864
DTH_ZM00058_consensus	D	1.66701	0.300068	-1.36694
DTH_ZM00062_consensus	D	0.386041	1.01949	0.633446
DTH_ZM00067_consensus	D	0.917334	0.34059	-0.576744
DTH_ZM00073_consensus	D	2.71924	0.0950388	-2.6242
DTH_ZM00076_consensus	D	-0.352466	-0.167755	0.184711
DTH_ZM00084_consensus	D	-1.82647	-2.02571	-0.19924
DTH_ZM00090_consensus	D	-0.875451	-0.209265	0.666186
DTH_ZM00096_consensus	D	-1.47977	-1.01698	0.462789
DTH_ZM00098_consensus	D	-0.344728	-0.419256	-0.074528
DTH_ZM00101_consensus	D	-0.63637	-0.548458	0.0879116
DTH_ZM00102_consensus	D	-0.938549	-0.885057	0.0534917
DTH_ZM00114_consensus	D	0.342973	-0.101819	-0.444791
DTH_ZM00118_consensus	D	-1.11646	-1.12735	-0.0108946
DTH_ZM00119_consensus	D	0.731538	0.415789	-0.315749
DTH_ZM00124_consensus	D	-0.247704	-0.919112	-0.671408
DTH_ZM00127_consensus	D	1.88354	2.43685	0.553309
DTH_ZM00129_consensus	D	0.118006	-0.42822	-0.546226
DTH_ZM00131_consensus	D	-0.193402	0.0128367	0.206239
DTH_ZM00135_consensus	D	-0.928387	-0.382064	0.546323
DTH_ZM00139_consensus	D	0.368968	1.12274	0.753774
DTH_ZM00140_consensus	D	0.57682	0.648453	0.071633
DTH_ZM00145_consensus	D	-0.879106	-0.951175	-0.0720691
DTH_ZM00159_consensus	D	-0.399122	-0.443722	-0.0446
DTH_ZM00160_consensus	D	2.20547	-0.127354	-2.33282
DTH_ZM00162_consensus	D	-0.63459	0.251705	0.886295
DTH_ZM00168_consensus	D	-1.11646	0.972182	2.08864
DTH_ZM00175_consensus	D	-0.133694	-0.329895	-0.196201
DTH_ZM00178_consensus	D	0.4992	0.139001	-0.360199
DTH_ZM00180_consensus	D	-1.11646	-1.34975	-0.233287
DTH_ZM00181_consensus	D	0.919732	0.950445	0.0307128
DTH_ZM00184_consensus	D	1.57386	-0.00182274	-1.57568
DTH_ZM00194_consensus	D	-0.152679	-0.139326	0.0133529
DTH_ZM00198_consensus	D	-0.935887	-1.25664	-0.32075
DTH_ZM00199_consensus	D	-0.930592	-0.279357	0.651236
DTH_ZM00202_consensus	D	-1.43839	-0.864319	0.574068
DTH_ZM00211_consensus	D	-2.84685	-2.89571	-0.0488625
DTH_ZM00218_consensus	D	-0.813977	-1.1639	-0.349919
DTH_ZM00220_consensus	D	2.5274	2.60445	0.0770531
DTH_ZM00226_consensus	D	-1.15298	-0.852914	0.30007
DTH_ZM00234_consensus	D	0.883541	0.650254	-0.233287
DTH_ZM00236_consensus	D	0.317084	0.0831877	-0.233896
DTH_ZM00240_consensus	D	-1.81231	-1.71653	0.0957772
DTH_ZM00241_consensus	D	0.468504	0.295589	-0.172914
DTH_ZM00246_consensus	D	0.468504	0.0652915	-0.403212
DTH_ZM00259_consensus	D	0.0218428	-0.431594	-0.453437
DTH_ZM00280_consensus	D	0.566818	0.68692	0.120102
DTH_ZM00285_consensus	D	-0.324339	0.0303967	0.354735
DTH_ZM00288_consensus	D	-1.21797	-1.50903	-0.291058
DTH_ZM00292_consensus	D	-1.76596	-1.56315	0.202812
DTH_ZM00307_consensus	D	-3.8169	-2.46522	1.35168
DTH_ZM00311_consensus	D	-0.877271	-0.608058	0.269213
DTH_ZM00316_consensus	D	1.88354	0.650254	-1.23329
DTH_ZM00320_consensus	D	0.0863579	0.680557	0.594199
DTH_ZM00324_consensus	D	0.468504	1.85971	1.3912
DTH_ZM00325_consensus	D	-0.438387	-1.67167	-1.23329
DTH_ZM00327_consensus	D	-1.06809	-0.966358	0.101728
DTH_ZM00331_consensus	D	-1.50565	-1.76956	-0.263909
DTH_ZM00335_consensus	D	-0.875451	-1.66413	-0.788676
DTH_ZM00337_consensus	D	-0.0774648	0.426214	0.503679
DTH_ZM00340_consensus	D	-2.43839	-3.67167	-1.23329
DTH_ZM00347_consensus	D	-1.46041	-1.34975	0.110667
DTH_ZM00350_consensus	D	-3.21162	-3.90433	-0.692719
DTH_ZM00351_consensus	D	0.291884	0.667956	0.376072
DTH_ZM00355_consensus	D	-0.0195974	-0.390388	-0.370791
DTH_ZM00358_consensus	D	0.856435	0.637202	-0.219233
DTH_ZM00361_consensus	D	0.749155	1.41334	0.664183
DTH_ZM00364_consensus	D	-0.438387	-2.67167	-2.23329
DTH_ZM00367_consensus	D	-1.23496	-1.21596	0.0189984
DTH_ZM00368_consensus	D	1.20547	-1.34975	-2.55522
DTH_ZM00385_consensus	D	-0.253963	-0.349746	-0.0957835
DTH_ZM00388_consensus	D	0.715706	0.436765	-0.278941
DTH_ZM00389_consensus	D	-1.78319	-1.61068	0.172509
DTH_ZM00391_consensus	D	0.709304	0.769467	0.0601633
DTH_ZM00395_consensus	D	-2.27873	-1.95014	0.328592
DTH_ZM00409_consensus	D	-0.100862	-0.620643	-0.51978
DTH_ZM00412_consensus	D	-0.716528	-0.699492	0.0170363
DTH_ZM00418_consensus	D	-0.78631	-0.987176	-0.200866
DTH_ZM00429_consensus	D	0.848776	-0.0867116	-0.935487
DTH_ZM00433_consensus	D	-1.73968	-1.95673	-0.217054
DTH_ZM00434_consensus	D	-0.803332	-0.125564	0.677768
DTH_ZM00437_consensus	D	-0.688794	-0.372382	0.316412
DTH_ZM00442_consensus	D	0.819411	1.04556	0.226145
DTH_ZM00443_consensus	D	-3.11646	-2.67167	0.444785
DTH_ZM00451_consensus	D	0.826242	0.884621	0.0583788
DTH_ZM00453_consensus	D	-3.28638	-1.93471	1.35168
DTH_ZM00454_consensus	D	1.27696	0.864911	-0.412049
DTH_ZM00463_consensus	D	-0.910008	-0.186	0.724008
DTH_ZM00471_consensus	D	-0.674454	-0.111882	0.562572
DTH_ZM00479_consensus	D	0.269686	0.0043102	-0.265376
DTH_ZM00485_consensus	D	2.04108	2.55714	0.516062
DTH_ZM00486_consensus	D	2.971	2.10969	-0.861318
DTH_ZM00492_consensus	D	0.489262	-0.687441	-1.1767
DTH_ZM00502_consensus	D	-0.605662	-1.18507	-0.579407
DTM_Zm00030_AC190592-1	D	2.42726	3.20123	0.773972
DTM_Zm00118_consensus	D	-0.00503769	-0.162376	-0.157338
DTM_Zm00197_AC185211-1	D	-1.13842	-0.203302	0.935113
DTM_Zm00257_consensus	D	0.557218	0.490071	-0.0671466
DTM_Zm00266_consensus	D	-1.71256	-2.16266	-0.450098
DTM_Zm00268_AC191380-1	D	1.41854	0.323874	-1.09467
DTM_Zm00299_consensus	D	1.40139	1.15661	-0.244783
DTM_Zm00364_AC196271-1	D	2.4071	1.45761	-0.949494
DTM_Zm00473_AC191070-1	D	0.2551	0.368565	0.113465
DTM_Zm00555_consensus	D	0.985079	0.0876593	-0.89742
DTM_Zm00614_AC192252-1	D	0.0851749	-0.764784	-0.849958
DTM_Zm00628_AC207419-1	D	-1.5857	-0.825726	0.759977
DTM_Zm00665_AC184764-1	D	-0.0359691	0.788295	0.824264
DTM_Zm00673_AC187563-1	D	-0.24199	-2.34975	-2.10776
DTM_Zm00743_AC177943-1	D	0.857668	1.63132	0.77365
DTM_Zm00754_consensus	D	-0.247704	-0.311066	-0.0633621
DTM_Zm00796_consensus	D	-1.36439	-1.69078	-0.326396
DTM_Zm00800_consensus	D	-0.531496	-1.2029	-0.671408
DTM_Zm00850_AC186314-1	D	2.20547	1.89818	-0.307288
DTM_Zm00851_AC186342-1	D	-1.85023	-2.05639	-0.206153
DTM_Zm00884_AC214130-1	D	-1.50512	-2.58223	-1.07711
DTM_Zm01468_AC186160-1	D	0.862167	0.0546442	-0.807523
DTM_Zm01654_consensus	D	0.602359	-0.0767275	-0.679087
DTM_Zm01980_AC186668-1	D	1.47648	1.38181	-0.0946774
DTM_Zm02039_AC199523-1	D	-1.11646	-1.34975	-0.233287
DTM_Zm02066_AC183508-1	D	0.311778	-0.376513	-0.688291
DTM_Zm02084_consensus	D	-2.43839	-1.79721	0.641182
DTM_Zm02117_AC177838-1	D	-0.731134	-0.799224	-0.06809
DTM_Zm02275_consensus	D	1.1162	1.05625	-0.0599555
DTM_Zm02569_AC177893-1	D	5.34917	5.30727	-0.0419035
DTM_Zm02656_AC189800-1	D	2.80751	3.5106	0.703097
DTM_Zm02661_AC177816-1	D	0.937373	1.72869	0.791321
DTM_Zm02703_AC177838-1	D	-1.33885	-1.57214	-0.233287
DTM_Zm02731_AC194595-1	D	-1.07398	-1.61739	-0.543404
DTM_Zm02785_AC190936-1	D	-0.149249	0.00106902	0.150318
DTM_Zm02947_AC197071-1	D	-0.183687	0.347751	0.531438
DTM_Zm03238_AC195860-1	D	-0.389477	-0.349746	0.0397314
DTM_Zm03556_AC177900-1	D	-0.226642	0.623487	0.850129
DTM_Zm03723_AC185669-1	D	-3.28091	-2.71017	0.570738
DTM_Zm03788_AC184173-1	D	0.878787	1.85354	0.97475
DTM_Zm04488_AC195819-1	D	0.95393	-1.08671	-2.04064
DTM_Zm04817_AC194407-1	D	-0.646974	0.139639	0.786612
DTM_Zm05382_AC195362-1	D	0.80799	-0.448756	-1.25675
DTM_Zm05901_AC190666-1	D	-1.92381	-2.57214	-0.648325
DTM_Zm06094_AC207124-1	D	1.92794	0.350694	-1.57724
DTM_Zm06136_AC196794-1	D	-1.11646	0.901216	2.01767
DTM_Zm06396_AC205343-1	D	-0.969618	-2.1571	-1.18748
DTM_Zm06455_AC195585-1	D	-1.09982	-0.851181	0.248644
DTM_Zm06456_AC194253-1	D	-0.745362	-1.01295	-0.26759
DTM_Zm07209_AC211743-1	D	0.247376	-1.57087	-1.81825
DTM_Zm08014_AC190710-1	D	-2.56392	-2.34975	0.214172
DTM_Zm08178_AC186417-1	D	5.07543	4.26672	-0.808708
DTM_Zm08959_AC199876-1	D	2.73865	1.11723	-1.62142
DTM_Zm09546_AC191082-1	D	0.468504	-0.934709	-1.40321
DTM_Zm09664_AC195786-1	D	-2.10304	-0.359409	1.74363
DTM_Zm09941_consensus	D	-1.4471	-1.18563	0.261478
DTM_Zm10271_AC186904-1	D	0.68447	1.98685	1.30239
DTM_Zm10339_AC191267-1	D	-0.765962	-0.649306	0.116655
DTM_Zm10582IC_AC215679-1	D	1.58398	-0.127354	-1.71133
DTM_Zm10723_AC196159-1	D	-0.894067	0.0950388	0.989105
DTM_Zm11868_AC202888-1	D	-1.92381	-1.98718	-0.0633621
DTM_Zm12110_AC207526-1	D	-2.11646	0.264964	2.38142
DTM_Zm12576_AC196989-1	D	-2.2633	-2.30394	-0.040642
DTM_Zm13526_AC198651-1	D	-2.11646	5.01157	7.12803
DTM_Zm13585_AC195825-1	D	0.921016	-0.510211	-1.43123
DTM_Zm14108_AC190892-1	D	1.07619	0.70088	-0.375306
DTM_Zm14377_AC199567-1	D	1.82214	1.15275	-0.669386
DTM_Zm14961_AC204776-1	D	-1.11646	-0.519671	0.596788
DTM_Zm15241_AC184857-1	D	-1.11646	0.972182	2.08864
DTM_Zm15648_AC201970-1	D	-0.760315	-1.13562	-0.375306
DTM_Zm15816_AC194642-1	D	3.88354	3.97218	0.088641
DTM_Zm16884_AC205840-1	D	-3.43839	-1.86432	1.57407
DTM_Zm17242_AC197682-1	D	1.0524	0.555862	-0.496535
DTM_Zm17860_AC184871-1	D	-0.989783	-1.09915	-0.109365
DTM_Zm17880_AC193398-3	D	1.20547	0.972182	-0.233287
DTM_Zm18059_AC186819-1	D	2.63843	2.55714	-0.081284
DTM_Zm18165_AC204287-1	D	0.468504	-0.382913	-0.851416
DTM_Zm18873_AC215861-1	D	-2.07339	-1.30668	0.766713
DTM_Zm19358_AC198478-1	D	0.67709	-0.212243	-0.889333
DTM_Zm19831_AC209995-1	D	1.15102	-0.333144	-1.48417
DTM_Zm19950_AC214136-1	D	-2.92381	-2.57214	0.351675
DTM_Zm20218_AC204546-1	D	3.79463	3.80007	0.0054393
DTM_Zm20301_AC191081-1	D	2.20547	2.45761	0.25214
DTM_Zm20615_AC216184-1	D	-1.04607	-1.21224	-0.166173
DTM_Zm21089_AC203211-1	D	-0.881994	-1.62985	-0.74786
DTM_Zm21757_AC193965-1	D	-1.15863	-0.713815	0.444817
DTM_Zm22986_AC206272-1	D	-1.79453	1.29411	3.08864
DTM_Zm23554_AC210619-1	D	1.14341	0.742176	-0.401232
DTM_Zm25163_AC210240-1	D	-4.70142	-2.93471	1.76671
DTM_Zm25481IC_AC203285-1	D	1.6909	-0.349746	-2.04064
DTM_Zm25996_AC205363-1	D	-2.33885	-1.57214	0.766713
DTM_Zm26908_AC183312-1	D	-3.33885	-0.871699	2.46715
DTM_Zm27731_AC205570-1	D	-1.57589	-1.05429	0.5216
DTM_Zm28013_AC199567-1	D	-1.33885	-0.987176	0.351675
DTM_Zm28681_AC214113-1	D	1.79043	0.235216	-1.55522
DTM_Zm29517_AC196442-1	D	-0.826952	0.0950388	0.921991
DTM_Zm30706_AC211930-1	D	-1.11646	1.65025	2.76671
DTM_Zm31138_AC184695-1	D	-6.40186	-1.46522	4.93664
DTM_Zm32512_AC187775-1	D	-0.246896	-0.960806	-0.713909
DTM_Zm33203_AC183914-1	D	1.05868	2.27135	1.21267
DTM_Zm33205_AC203276-1	D	-1.77386	-1.07929	0.694563
DTM_Zm33206_AC209693-1	D	-0.9514	-0.108738	0.842662
DTM_Zm33207_AC210869-1	D	-0.936192	-2.79626	-1.86007
DTM_Zm33208_AC195911-1	D	-3.11646	-3.34975	-0.233287
DTM_Zm33209_AC185668-1	D	1.4685	1.73772	0.269213
DTM_Zm33210IC_AC204277-1	D	2.13147	2.73772	0.606248
DTM_Zm33212_AC204930-1	D	-1.3091	-2.02782	-0.718714
DTM_Zm33213_AC206876-1	D	-0.657027	-0.764784	-0.107756
DTM_Zm33220_AC177941-1	D	-1.11646	0.972182	2.08864
DTM_Zm33222_AC190995-1	D	4.74152	7.13809	2.39657
DTM_Zm33223_AC208969-1	D	2.74152	2.73772	-0.00380522
DTM_Zm33228_AC197348-1	D	1.6909	0.650254	-1.04064
DTM_Zm33229_AC199704-1	D	0.0106529	-0.620394	-0.631047
DTM_Zm33234_AC208553-1	D	0.468504	-0.349746	-0.81825
DTT_ZM00002_consensus	D	1.28564	0.930362	-0.355278
DTT_ZM00004_consensus	D	-1.24199	0.109686	1.35168
DTT_ZM00005_consensus	D	1.4685	0.235216	-1.23329
DTT_ZM00006_consensus	D	-3.11646	-1.17982	1.93664
DTT_ZM00007_consensus	D	0.720042	0.797095	0.0770531
DTT_ZM00009_consensus	D	0.971004	-0.813693	-1.7847
DTT_ZM00010_consensus	D	-0.253723	-0.481032	-0.227309
DTT_ZM00011_consensus	D	0.00692344	-0.349746	-0.356669
DTT_ZM00012_consensus	D	-0.204996	-1.43828	-1.23329
DTT_ZM00014_consensus	D	-2.57589	-1.22422	1.35168
DTT_ZM00016_consensus	D	-1.88083	0.52578	2.40661
DTT_ZM00019_consensus	D	0.468504	2.35069	1.88219
DTT_ZM00021_consensus	D	0.146253	0.0758889	-0.0703641
DTT_ZM00022_consensus	D	0.545723	0.550187	0.00446398
DTT_ZM00028_consensus	D	2.12101	2.00573	-0.115274
DTT_ZM00037_consensus	D	0.883541	0.972182	0.088641
DTT_ZM00038_consensus	D	-1.32933	-0.963642	0.365692
DTT_ZM00042_consensus	D	-1.37949	0.128301	1.50779
DTT_ZM00046_consensus	D	0.468504	-0.736769	-1.20527
DTT_ZM00047_consensus	D	-1.25474	-0.0847738	1.16996
DTT_ZM00050_consensus	D	-2.88199	-2.62985	0.25214
DTT_ZM00052_consensus	D	-1.71592	-1.21224	0.503679
DTT_ZM00055_consensus	D	1.55845	0.920652	-0.637794
DTT_ZM00056_consensus	D	-0.787151	-1.24283	-0.455679
DTT_ZM00057_consensus	D	-3.11646	-2.34975	0.766713
RIL_afeda_AC208414-0	R1	0.0161788	-1.16917	-1.18535
RIL_cin4_AC210188-0	R1	-1.32945	-1.76164	-0.432191
RIL_dager_AC206622-0	R1	0.620507	1.52472	0.904216
RIL_edaej_AC215611-0	R1	-0.800683	-0.79581	0.00487267
RIL_ejoet_AC212216-0	R1	-0.28109	-0.682321	-0.401232
RIL_ekeje_AC197537-0	R1	-3.22832	-2.78214	0.446182
RIL_etiti_AC211734-0	R1	1.36846	-1.37832	-2.74678
RIL_gifife_AC206630-0	R1	-1.22008	-0.162467	1.05761
RIL_gugyve_AC194248-0	R1	-0.116459	-0.764784	-0.648325
RIL_ijij_AC200508-0	R1	3.87765	2.4259	-1.45175
RIL_jikeuf_AC211152-0	R1	-1.07582	-1.26958	-0.193759
RIL_keneat_AC209697-0	R1	-2.11646	-1.03289	1.08357
RIL_koajav_AC205853-0	R1	0.0168076	-0.496587	-0.513395
RIL_leijoh_AC212369-0	R1	0.318927	0.0110013	-0.307926
RIL_loneok_AC193379-0	R1	-0.223374	-0.202905	0.0204695
RIL_naefe_AC212820-0	R1	0.781661	0.400276	-0.381386
RIL_nubo_AC212389-0	R1	0.0699541	-0.387548	-0.457502
RIL_nugimu_AC203843-0	R1	0.361588	0.321871	-0.0397175
RIL_odoif_AC210308-0	R1	-2.64697	-1.42569	1.22128
RIL_ogepy_AC198740-0	R1	0.54305	0.224245	-0.318805
RIL_okor_AC198695-0	R1	0.0635761	-0.795546	-0.859122
RIL_otiot_AC206557-1	R1	0.95393	1.28252	0.328592
RIL_oviev_AC204897-0	R1	-0.268462	-1.08671	-0.81825
RIL_pyelum_AC203928-0	R1	-1.34594	-1.22776	0.118185
RIL_rebaew_AC210723-0	R1	-1.29049	-1.59972	-0.309236
RIL_totyru_AC203014-0	R1	-2.15996	-1.13759	1.02237
RIL_udag_AC207804-0	R1	-0.516066	-0.0751237	0.440943
RIL_yliij_AC206507-0	R1	-0.223374	0.366461	0.589835
RIT_colonist_AC209460-0	R2	-3.46353	-0.359573	3.10395
RIT_jare_AC204843-0	R2	2.21669	3.62481	1.40812
RLC_afad_AC199807-6594	R1	-1.94653	-2.76478	-0.81825
RLC_agep_AC205112-8618	R1	-1.17807	-2.3308	-1.15273
RLC_ahov_AC193643-3726	R1	-0.206874	0.629886	0.83676
RLC_ajipe_AC183372-580	R1	2.39349	-1.76094	-4.15443
RLC_ajit_AC191382-3096	R1	-1.47903	-0.819231	0.659798
RLC_anar_AC206985-9422	R2	-0.439132	0.557939	0.997072
RLC_atej_AC187217-40	R1	1.45508	1.73772	0.282634
RLC_atop_AC195158-4437	R1	-2.64002	-2.28835	0.351675
RLC_bihar_AC195875-4766	R1	0.368968	-0.212243	-0.58121
RLC_bote_AC211535-11252	R1	-6.25942	0.0771516	6.33657
RLC_bovo_AC197547-5647	R1	-1.92381	0.128301	2.05212
RLC_debeh_AC177840-246	R1	-0.258624	-0.521391	-0.262767
RLC_depuw_AC208349-9837	R1	0.767348	0.269164	-0.498184
RLC_dijap_AC211466-11198	R2	-0.813896	-0.449282	0.364614
RLC_doke_AC186158-1307	R2	0.794357	-0.764243	-1.5586
RLC_donuil_AC196196-5026	R1	-0.725489	-4.34975	-3.62426
RLC_dugiab_AC207724-9683	R2	0.2442	-0.420068	-0.664268
RLC_ebel_AC188777-2128	R1	1.4613	-1.46836	-2.92966
RLC_ebel_AC195143-4427	R2	2.00658	-1.15474	-3.16132
RLC_ebel_AC210216-10670	R2	1.89626	-1.61361	-3.50986
RLC_ebel_AC211737-11397	R2	2.3266	-1.15675	-3.48335
RLC_ebel_AC213044-12072	R2	1.15257	-0.865318	-2.01789
RLC_ehahu_AC202972-7568	R1	-0.0658329	0.773636	0.839469
RLC_eninu_AC191055-2893	R2	-4.39249	-3.45423	0.938256
RLC_erev_AC194741-136	R1	-1.41602	-2.17982	-0.763802
RLC_fehod_AC184774-851	R1	0.704571	-0.349746	-1.05432
RLC_fipi_AC195215-4479	R1	1.79425	-0.952532	-2.74678
RLC_fourf_AC202975-7570	R2	-0.812672	-1.04102	-0.228345
RLC_fuvej_AC194215-3955	R1	-1.47903	-1.56547	-0.0864457
RLC_gekog_AC203828-7984	R1	2.58398	3.5329	0.948916
RLC_giepum_AC197531-5634	R2	-2.32306	-2.27347	0.0495913
RLC_giepum_AC211155-11010	R1	-8.65413	-7.88413	0.770003
RLC_giepum_AC211251-11074	R2	6.1908	4.8169	-1.37391
RLC_gilovu_AC196048-4919	R1	0.546506	-1.61278	-2.15929
RLC_giream_AC204000-8116	R1	-0.990928	-0.639253	0.351675
RLC_gudyeg_AC206942-9404	R2	-0.432731	0.60763	1.04036
RLC_guvi_AC185473-1128	R1	-3.11646	0.972182	4.08864
RLC_guwo_AC183661-638	R1	-1.11646	-1.1571	-0.040642
RLC_hago_AC195807-4722	R1	1.04274	0.576253	-0.466486
RLC_hani_AC186285-1359	R1	0.731538	0.498251	-0.233287
RLC_hera_AC214536-12775	R1	-0.466645	-0.152445	0.314201
RLC_hesa_AC204349-8207	R1	-0.583491	-0.678072	-0.0945808
RLC_homy_AC197914-5822	R1	-3.92078	-2.47415	1.44664
RLC_hopscotch_AC209396-10229	R1	-1.5315	-2.76478	-1.23329
RLC_iseb_AC207352-9544	R1	-2.03073	-2.71653	-0.685799
RLC_janoov_AC209690-10294	R1	0.342973	0.109686	-0.233287
RLC_japov_AC213985-12447	R1	-1.64798	-1.44656	0.201417
RLC_jelat_AC194217-3960	R1	2.10035	-2.47174	-4.57209
RLC_ji_AC182107-448	R2	-0.564125	0.0185845	0.582709
RLC_ji_AC186528-1508	R2	1.82153	1.10574	-0.71579
RLC_ji_AC190978-2799	R2	-1.06902	-0.603183	0.465838
RLC_ji_AC192600-3526	R2	0.106641	0.412266	0.305625
RLC_ji_AC193479-3665	R2	-0.430065	0.274018	0.704083
RLC_ji_AC195394-4599	R2	-1.21162	0.90946	2.12108
RLC_ji_AC197052-5349	R2	-0.658509	-0.297577	0.360933
RLC_ji_AC200613-6936	R2	0.0370965	0.379445	0.342348
RLC_ji_AC202456-7443	R2	-0.61385	-0.0210873	0.592762
RLC_ji_AC204382-8228	R2	-0.232406	1.28207	1.51448
RLC_ji_AC207234-9488	R2	-0.565755	0.0913515	0.657106
RLC_ji_AC209892-10463	R2	-1.1478	-0.264509	0.883295
RLC_ji_AC210731-10832	R2	0.226307	0.406531	0.180225
RLC_ji_AC211489-11215	R2	-0.274408	0.0289621	0.30337
RLC_ji_AC213834-12382	R2	-0.511687	-0.091853	0.419834
RLC_ji_AC215728-13156	R2	-0.144014	0.378744	0.522759
RLC_kake_AC186604-1559	R1	-1.02917	-1.04097	-0.0118039
RLC_kuvi_AC207313-9512	R1	3.95142	2.50408	-1.44734
RLC_kuvi_AC207807-9734	R1	3.53072	2.04521	-1.48551
RLC_labe_AC203760-7937	R1	-1.11646	1.65025	2.76671
RLC_lafa_AC205893-9045	R1	0.049551	-0.68493	-0.734481
RLC_lusi_AC198175-5903	R1	0.178997	3.36907	3.19008
RLC_machiavelli_AC200490-6883	R2	0.164393	1.14636	0.981966
RLC_mauky_AC195954-4843	R1	1.971	1.73772	-0.233287
RLC_muekeh_AC184787-871	R1	-1.28638	-0.432208	0.854176
RLC_neha_AC215285-13046	R1	0.817658	1.04977	0.23211
RLC_nene_AC204294-8188	R1	0.96653	1.15052	0.183989
RLC_niki_AC217821-13540	R1	-3.28638	-3.51967	-0.233287
RLC_nitat_AC190618-2442	R1	0.468504	1.23522	0.766713
RLC_nowuv_AC215510-13095	R1	-2.05988	0.498251	2.55813
RLC_nuhan_AC206272-9161	R1	-1.79489	-1.32289	0.472005
RLC_ogiv_AC205856-9034	R1	-2.31809	-2.87331	-0.555215
RLC_omud_AC203533-7881	R1	-1.26846	-1.34975	-0.081284
RLC_opie_AC185480-1137	R2	2.83147	0.775482	-2.05599
RLC_opie_AC187149-1780	R2	2.63051	0.727397	-1.90311
RLC_opie_AC187207-1792	R2	1.04363	0.819036	-0.224599
RLC_opie_AC188002-2029	R2	2.84476	0.876334	-1.96842
RLC_opie_AC196469-5133	R2	1.72473	0.883515	-0.841213
RLC_opie_AC197084-5382	R2	1.23834	0.377097	-0.861245
RLC_opie_AC197201-5474	R2	1.60964	0.477492	-1.13214
RLC_opie_AC197691-5727	R2	3.05371	0.87054	-2.18317
RLC_opie_AC198173-5898	R2	2.13269	1.2737	-0.858992
RLC_opie_AC198924-6206	R2	1.96485	0.293751	-1.6711
RLC_opie_AC201793-7083	R2	2.97194	1.41519	-1.55675
RLC_opie_AC202020-7258	R2	3.00263	0.935782	-2.06685
RLC_opie_AC202033-7274	R2	2.40386	1.0626	-1.34126
RLC_opie_AC210610-10772	R2	0.290088	-0.0389259	-0.329014
RLC_opie_AC211653-11340	R2	1.43325	1.31116	-0.122097
RLC_opie_AC214122-12495	R2	2.26622	0.910362	-1.35586
RLC_opie_AC217577-13524	R2	1.89685	0.725218	-1.17163
RLC_pifo_AC209023-10096	R1	1.61146	2.48314	0.871682
RLC_pute_AC197188-5467	R1	-0.0352191	0.192059	0.227278
RLC_raider_AC197426-5583	R2	0.789269	0.482108	-0.307161
RLC_raider_AC209705-10304	R2	0.811159	0.450658	-0.360502
RLC_rely_AC199569-6530	R1	0.105933	0.457609	0.351675
RLC_ruhi_AC205536-8890	R1	-2.17091	-1.6452	0.525705
RLC_sehoad_AC198380-5972	R1	-3.70142	-1.12735	2.57407
RLC_seko_AC188710-2086	R1	0.681048	0.427862	-0.253187
RLC_seufyt_AC194940-4361	R1	-1.24199	-0.875815	0.366175
RLC_sofi_AC215261-13035	R1	3.4683	-1.34975	-4.81805
RLC_stonor_AC212476-11849	R2	0.317508	-0.366172	-0.68368
RLC_tata_AC205418-8792	R1	-0.286384	1.25643	1.54282
RLC_tiwe_AC187032-1709	R1	-1.79453	-3.34975	-1.55522
RLC_tiwewi_AC210937-10935	R1	0.105933	-0.127354	-0.233287
RLC_totu_AC194464-4142	R1	0.934981	-2.41925	-3.35423
RLC_tufe_AC211502-11228	R1	1.1908	-0.711507	-1.90231
RLC_ubat_AC212211-11652	R2	0.516633	0.268867	-0.247766
RLC_ubel_AC183941-731	R1	-0.450266	-4.93471	-4.48444
RLC_ubel_AC194376-4060	R1	0.909076	0.675789	-0.233287
RLC_ubep_AC210005-10539	R1	-3.70142	-2.34975	1.35168
RLC_ugog_AC206863-9375	R1	-2.11646	0.457609	2.57407
RLC_uhun_AC200619-6943	R1	-0.95949	-2.26913	-1.30964
RLC_uloh_AC209080-10120	R1	-1.1714	-1.44802	-0.27662
RLC_ulyg_AC196397-5082	R1	-0.223374	-1.1571	-0.933727
RLC_urum_AC198861-6159	R1	-1.11646	-0.671674	0.444785
RLC_uwaf_AC197569-5671	R1	0.419594	-1.34975	-1.76934
RLC_victim_AC182414-456	R1	0.219144	-0.513245	-0.732389
RLC_victim_AC183319-577	R1	-1.7318	-1.44553	0.286266
RLC_vodida_AC203384-7831	R1	-0.853425	-0.864319	-0.0108946
RLC_volo_AC195546-4646	R1	-1.5315	0.820179	2.35168
RLC_votaed_AC215881-13209	R1	-1.89407	-3.34975	-1.45568
RLC_vuijon_AC194895-4312	R1	-4.62742	-3.13824	1.48918
RLC_wamenu_AC191287-3028	R1	-0.49713	-0.335585	0.161546
RLC_wawo_AC216857-13424	R1	1.25831	2.65575	1.39744
RLC_wiwa_AC191531-3153	R2	-1.07712	-1.47899	-0.401876
RLC_ypel_AC215810-13168	R1	1.65613	2.50823	0.852104
RLC_yrer_AC198936-6221	R1	0.71136	0.972182	0.260822
RLG_abiri_AC203571-7891	R1	-1.41191	-1.58107	-0.169157
RLG_ahoru_AC187284-1845	R1	1.15241	2.04829	0.895877
RLG_amiin_AC191769-3319	R1	1.16894	5.88866	4.71972
RLG_anysaf_AC203052-7637	R1	-4.28638	-1.24665	3.03973
RLG_apil_AC198662-6085	R1	0.0152467	-0.506472	-0.521718
RLG_awuhe_AC190897-2710	R1	-1.76854	-2.10874	-0.340202
RLG_bavav_AC208118-9781	R1	2.971	1.82018	-1.15082
RLG_bobeg_AC193485-3670	R1	0.690896	-0.764784	-1.45568
RLG_bobobo_AC201919-7182	R1	0.303873	0.395681	0.0918083
RLG_bogu_AC196148-4995	R1	1.59724	1.35513	-0.242111
RLG_bogu_AC198870-6180	R1	0.237178	-1.10786	-1.34504
RLG_boha_AC205574-8933	R1	-3.70142	-2.84725	0.854176
RLG_boja_AC200053-6723	R1	-1.89407	-0.847246	1.04682
RLG_bomevy_AC195138-4424	R1	1.51581	-0.349746	-1.86556
RLG_bosohe_AC185471-1125	R1	-0.404261	-0.319372	0.0848889
RLG_bosohe_AC190752-2561	R1	0.113839	0.38722	0.273381
RLG_bosohe_AC191654-3248	R1	0.216667	-0.140799	-0.357466
RLG_bosohe_AC205330-8724	R1	-3.75319	-0.999714	2.75348
RLG_bosohe_AC205838-9025	R1	0.667812	0.304757	-0.363055
RLG_bosohe_AC206838-9357	R1	1.971	1.82018	-0.150825
RLG_bosohe_AC212057-11553	R1	-0.195893	-1.51324	-1.31735
RLG_bosohe_AC213600-12201	R1	0.131469	-0.442855	-0.574324
RLG_bowuow_AC212139-11611	R1	-0.0169233	-0.384511	-0.367588
RLG_bygum_AC188125-2053	R2	-0.639571	-0.0644492	0.575122
RLG_cinful-zeon_AC177813-189	R2	0.660772	-0.881493	-1.54226
RLG_cinful-zeon_AC177930-407	R2	-1.62785	-1.35886	0.268985
RLG_cinful-zeon_AC183943-734	R2	-0.97586	-0.952404	0.0234557
RLG_cinful-zeon_AC186530-1513	R2	-0.67204	-1.9023	-1.23026
RLG_cinful-zeon_AC186614-1565	R2	-0.239154	-0.616434	-0.37728
RLG_cinful-zeon_AC191398-3106	R2	-0.545167	-1.46803	-0.922868
RLG_cinful-zeon_AC191523-3148	R2	2.20289	-1.73422	-3.93711
RLG_cinful-zeon_AC192460-3502	R2	1.61296	2.01557	0.402615
RLG_cinful-zeon_AC193672-3742	R2	0.0208	-1.05266	-1.07346
RLG_cinful-zeon_AC194347-4039	R2	1.99014	-1.40803	-3.39817
RLG_cinful-zeon_AC194588-4160	R2	1.135	-0.140056	-1.27506
RLG_cinful-zeon_AC194954-4372	R2	3.59517	2.66094	-0.934231
RLG_cinful-zeon_AC194967-4388	R2	-0.470163	-0.456072	0.0140913
RLG_cinful-zeon_AC195790-4706	R2	-0.0144026	-0.131177	-0.116774
RLG_cinful-zeon_AC198933-6214	R2	-1.58972	-2.37171	-0.781988
RLG_cinful-zeon_AC199396-6426	R2	-0.256855	-0.388638	-0.131783
RLG_cinful-zeon_AC199790-6582	R2	-0.657837	-1.21979	-0.561954
RLG_cinful-zeon_AC199960-6694	R2	-0.0852571	-0.877741	-0.792484
RLG_cinful-zeon_AC200200-6794	R2	0.585792	-0.571287	-1.15708
RLG_cinful-zeon_AC201757-7049	R2	0.19483	-1.47547	-1.6703
RLG_cinful-zeon_AC202991-7588	R2	-1.45845	-0.372604	1.08585
RLG_cinful-zeon_AC203004-7602	R2	-0.162563	-0.969143	-0.80658
RLG_cinful-zeon_AC203825-7980	R2	-0.731933	-0.968961	-0.237028
RLG_cinful-zeon_AC205031-8560	R2	-0.434352	-0.859449	-0.425097
RLG_cinful-zeon_AC205118-8623	R2	1.58609	1.89157	0.305487
RLG_cinful-zeon_AC205768-9013	R2	-0.356273	-2.44472	-2.08844
RLG_cinful-zeon_AC206171-9091	R2	-1.60213	-1.57869	0.0234417
RLG_cinful-zeon_AC206615-9266	R2	0.661689	-0.949327	-1.61102
RLG_cinful-zeon_AC207332-9527	R2	0.431315	0.824084	0.392769
RLG_cinful-zeon_AC207755-9705	R2	3.2263	2.16797	-1.05833
RLG_cinful-zeon_AC208228-9805	R2	-0.57768	-0.664373	-0.0866926
RLG_cinful-zeon_AC208420-9852	R2	-0.614234	-0.527034	0.0872006
RLG_cinful-zeon_AC208661-9976	R2	-0.0278887	-0.140152	-0.112263
RLG_cinful-zeon_AC209373-10201	R2	-1.14986	-1.25993	-0.110066
RLG_cinful-zeon_AC210140-10614	R2	-0.0297551	-2.08097	-2.05122
RLG_cinful-zeon_AC211144-11003	R2	-0.0832708	-1.08693	-1.00366
RLG_cinful-zeon_AC211573-11290	R2	0.866234	0.132936	-0.733299
RLG_cinful-zeon_AC212696-11896	R2	0.257283	-1.28009	-1.53737
RLG_cinful-zeon_AC213887-12415	R2	-1.77861	-2.39788	-0.619272
RLG_cinful-zeon_AC215255-13029	R2	0.169757	-0.847949	-1.01771
RLG_cinful-zeon_AC216587-13387	R2	-0.1354	-0.994912	-0.859512
RLG_CRM1_AC191576-3184	R1	2.67212	2.60824	-0.063887
RLG_CRM1_AC207803-9728	R2	2.6575	2.45284	-0.204667
RLG_CRM1_AC208678-9984	R2	2.29416	1.97579	-0.318368
RLG_CRM4_AC201761-7053	R2	-1.72242	-0.933483	0.788941
RLG_CRM4_AC206864-9376	R2	-0.392093	-0.100718	0.291375
RLG_dabe_AC212399-11783	R1	2.20547	1.45761	-0.74786
RLG_dadeir_AC201957-7187	R1	0.883541	1.65025	0.766713
RLG_dagaf_AC182835-556	R2	-0.266982	-0.580327	-0.313345
RLG_dagaf_AC195302-4533	R2	-0.0765528	-0.749353	-0.6728
RLG_dagaf_AC208646-9966	R2	-0.45155	-0.130397	0.321153
RLG_doke_AC197224-5479	R2	1.39134	1.01502	-0.376316
RLG_ekoj_AC194603-4173	R1	-1.49353	-1.32118	0.172352
RLG_epohi_AC205903-9050	R1	0.883541	-1.34975	-2.23329
RLG_ewib_AC198384-5975	R2	-0.236638	-1.16678	-0.930147
RLG_ewib_AC207533-9599	R1	0.386041	-0.764784	-1.15082
RLG_ewiut_AC194106-3871	R1	-1.33219	-1.17982	0.152367
RLG_ewog_AC212715-11905	R1	-1.43839	-0.423747	1.01464
RLG_fege_AC205532-8884	R1	-0.0733903	-0.349746	-0.276356
RLG_flip_AC193970-3791	R2	1.07727	0.930592	-0.146676
RLG_flip_AC194904-4319	R2	1.12478	2.19768	1.07289
RLG_flip_AC203163-7675	R2	1.20573	1.42809	0.22236
RLG_flip_AC208040-9765	R2	0.892561	0.751832	-0.140729
RLG_flip_AC211750-11412	R2	1.86004	1.25508	-0.604965
RLG_flip_AC213672-12280	R2	1.27371	1.1568	-0.116913
RLG_flip_AC214266-12595	R2	1.3732	0.962365	-0.410837
RLG_fuved_AC204055-8151	R1	-2.11646	-2.30394	-0.187483
RLG_grande_AC190611-2432	R2	3.93543	3.20746	-0.72797
RLG_grande_AC197914-5823	R2	2.79766	2.10535	-0.692307
RLG_grande_AC200214-6803	R2	1.89482	1.35338	-0.541444
RLG_grande_AC214497-12729	R2	5.64346	4.98529	-0.658173
RLG_guhis_AC198413-5999	R2	-0.143971	-0.297794	-0.153823
RLG_guwiot_AC207006-9429	R1	-1.97748	-0.270891	1.70659
RLG_gylu_AC188833-2139	R1	-0.24199	-0.934709	-0.692719
RLG_gyma_AC189750-2238	R2	-2.70487	-3.41317	-0.708303
RLG_gyma_AC190530-2365	R2	-3.36496	-3.1015	0.263461
RLG_gyma_AC197250-5506	R2	-1.88571	-2.5564	-0.67069
RLG_gyma_AC198939-6228	R2	0.201695	0.875822	0.674127
RLG_gyma_AC206653-9288	R2	-0.809829	-0.926535	-0.116705
RLG_gyma_AC212146-11616	R2	-3.12099	-3.12902	-0.00803714
RLG_gyte_AC207411-9568	R1	0.0386789	-0.307386	-0.346064
RLG_hooni_AC211474-11202	R1	-4.17535	-4.40864	-0.233287
RLG_huck_AC186577-1525	R2	-0.51318	-0.661154	-0.147974
RLG_huck_AC186603-1556	R2	0.787502	0.681969	-0.105533
RLG_huck_AC186656-1609	R2	-0.830364	-0.905179	-0.0748146
RLG_huck_AC190900-2713	R2	-0.359656	-0.371139	-0.0114832
RLG_huck_AC191259-3001	R2	0.801167	0.797136	-0.00403081
RLG_huck_AC193313-3542	R2	-0.120055	-0.337366	-0.217311
RLG_huck_AC194973-4393	R2	0.18371	-0.235998	-0.419708
RLG_huck_AC195575-4652	R2	0.0346619	0.0835518	0.0488899
RLG_huck_AC199418-6452	R2	0.651794	0.504367	-0.147427
RLG_huck_AC199444-6460	R2	-0.230971	-0.347666	-0.116695
RLG_huck_AC203007-7610	R2	0.764229	0.70285	-0.061379
RLG_huck_AC208546-9913	R2	0.451047	0.591148	0.140101
RLG_huck_AC208842-10038	R2	0.040186	0.0177205	-0.0224655
RLG_huck_AC210079-10574	R2	0.290394	0.207878	-0.0825159
RLG_huck_AC210804-10865	R2	0.386437	0.275812	-0.110625
RLG_huck_AC212331-11708	R2	0.667203	0.98187	0.314667
RLG_huck_AC213042-12069	R2	0.688823	0.44483	-0.243994
RLG_huck_AC213612-12218	R2	0.291907	0.362775	0.0708681
RLG_huck_AC214833-12913	R2	0.42088	0.559738	0.138857
RLG_huck_AC216048-13250	R2	-0.190439	-0.298712	-0.108272
RLG_hute_AC204317-8199	R1	-1.11646	-1.83517	-0.718714
RLG_ijaat_AC199510-6486	R1	1.27181	1.10195	-0.169862
RLG_ikal_AC190798-2599	R1	-0.923814	-0.654601	0.269213
RLG_ivuk_AC194103-3869	R1	-1.11646	0.820179	1.93664
RLG_iwim_AC203300-7761	R1	-5.21359	-5.037	0.176589
RLG_kase_AC212771-11956	R1	4.43374	0.366461	-4.06728
RLG_kise_AC204537-8302	R1	0.999018	-0.61278	-1.6118
RLG_kubi_AC195480-4624	R1	1.34297	1.65025	0.307281
RLG_kubi_AC196180-5016	R1	0.0279309	-0.312271	-0.340202
RLG_labu_AC188126-2057	R1	-0.894067	-0.996109	-0.102043
RLG_laiwa_AC214288-12602	R1	2.19945	0.306877	-1.89257
RLG_lata_AC191117-2960	R1	-0.690194	-0.542391	0.147803
RLG_lise_AC211467-11199	R1	-0.531496	-0.0278179	0.503679
RLG_loba_AC194942-4364	R1	-1.92381	0.012824	1.93664
RLG_lowy_AC190530-2366	R1	-1.47903	-1.19774	0.281286
RLG_lute_AC206502-9225	R1	4.63509	0.859707	-3.77538
RLG_lute_AC217373-13492	R1	-2.70142	0.0349178	2.73634
RLG_lyruom_AC185669-1267	R1	-2.96446	-1.66169	1.30277
RLG_lywy_AC194967-4386	R1	-0.889688	-0.546783	0.342905
RLG_magellan_AC194897-4313	R1	-0.416019	-0.283657	0.132362
RLG_maro_AC204359-8211	R1	1.95679	1.04257	-0.914219
RLG_moorud_AC199961-6697	R1	-0.260849	-0.0416237	0.219225
RLG_mufeub_AC194206-3950	R1	1.82214	-0.349746	-2.17189
RLG_mywur_AC197359-5559	R1	-2.49497	-1.05019	1.44478
RLG_naijaj_AC205556-8907	R1	0.205469	0.972182	0.766713
RLG_nakovu_AC206324-9191	R1	-2.57589	-2.00182	0.574068
RLG_nasi_AC205509-8857	R1	0.205469	-0.262283	-0.467752
RLG_nopip_AC188036-2052	R1	0.27947	-0.690783	-0.970253
RLG_notu_AC200254-6827	R1	-5.33885	-1.31161	4.02724
RLG_oguod_AC209724-10327	R1	-0.771929	-0.499641	0.272288
RLG_ojam_AC198400-5989	R1	0.515809	-1.04718	-1.56299
RLG_ojav_AC202435-7427	R1	-5.87135	-2.40419	3.46715
RLG_ojokat_AC204297-8192	R1	1.13147	1.69465	0.56318
RLG_okopam_AC187789-1948	R1	1.20547	0.898181	-0.307288
RLG_olepo_AC212207-11645	R1	2.13147	-0.0278179	-2.15929
RLG_oveah_AC206282-9165	R1	-1.07226	-0.788488	0.283771
RLG_ovikoh_AC200886-1-999999	R1	2.43813	1.82018	-0.617951
RLG_pagof_AC198204-5908	R1	-2.029	-0.504256	1.52474
RLG_pebi_AC207888-9755	R1	2.75801	4.02529	1.26728
RLG_piube_AC183505-603	R1	3.5007	4.58689	1.08619
RLG_prem1_AC184142-802	R2	-1.19085	1.54684	2.73769
RLG_prem1_AC186287-1362	R2	-1.31414	1.94737	3.26151
RLG_prem1_AC191715-3282	R2	-1.70681	1.89106	3.59787
RLG_prem1_AC196065-4927	R2	-0.368	0.16475	0.53275
RLG_prem1_AC200105-6751	R2	-0.420576	0.610193	1.03077
RLG_prem1_AC200740-6986	R2	-0.663739	1.68928	2.35302
RLG_prem1_AC201801-7095	R2	-1.52438	1.80412	3.3285
RLG_prem1_AC206253-9147	R2	0.23514	0.307586	0.0724453
RLG_prem1_AC212325-11702	R2	-0.493145	-0.368256	0.124889
RLG_prem1_AC215184-12949	R2	-0.572765	1.9512	2.52397
RLG_puck_AC208456-9876	R2	-0.983428	-0.994173	-0.0107458
RLG_puck_AC208673-9982	R2	-0.21439	0.288705	0.503095
RLG_puck_AC211927-11478	R2	-0.925219	-1.17036	-0.245145
RLG_puck_AC215312-13067	R2	-0.112279	0.283242	0.395521
RLG_reina_AC200147-6773	R1	-1.58594	-1.51967	0.0662732
RLG_riiryl_AC193745-3743	R1	-2.20957	-1.22046	0.989105
RLG_rowi_AC203429-7862	R1	-0.946534	-0.890314	0.0562196
RLG_rufefu_AC193384-3596	R1	-1.11646	-1.34975	-0.233287
RLG_ruugu_AC214105-12477	R1	0.205469	0.235216	0.0297473
RLG_satulo_AC197006-5311	R1	-1.17304	-1.00579	0.167251
RLG_sawujo_AC193398-3610	R1	-1.47903	-2.79721	-1.31818
RLG_seuwe_AC210840-10901	R1	0.851361	-0.0278179	-0.879179
RLG_soger_AC204598-8342	R1	-0.531496	-1.39866	-0.867159
RLG_sokiit_AC210743-10848	R1	-0.0169233	0.366461	0.383384
RLG_sowu_AC215679-13136	R1	0.75801	0.972182	0.214172
RLG_suda_AC215200-12975	R1	0.324114	0.302331	-0.021783
RLG_sywu_AC183899-694	R1	-0.531496	-3.93471	-3.40321
RLG_tekay_AC200856-6996	R2	0.31471	-0.720414	-1.03512
RLG_tekay_AC211245-11065	R2	0.100703	0.593157	0.492454
RLG_tituer_AC196493-5158	R1	-0.964456	-1.93471	-0.970253
RLG_tuku_AC177929-405	R1	-1.56392	-2.08671	-0.522794
RLG_ubid_AC210086-10583	R1	-0.392977	-0.547192	-0.154215
RLG_udav_AC196188-5022	R1	-0.834873	-0.699041	0.135832
RLG_udokup_AC210420-10735	R1	-0.206657	6.23203	6.43868
RLG_ufonah_AC194064-3852	R1	2.74773	3.049	0.30127
RLG_ugano_AC216043-13241	R1	-2.3144	-1.63515	0.67925
RLG_ulik_AC205416-8790	R1	0.583981	0.557145	-0.0268362
RLG_umojev_AC204420-8262	R1	-1.56392	-0.449282	1.11464
RLG_uper_AC185487-1151	R1	-6.13141	-3.04277	3.08864
RLG_upus_AC200875-7012	R1	-2.33885	-0.871699	1.46715
RLG_ures_AC199044-6279	R1	-0.87942	0.876322	1.75574
RLG_usuf_AC208533-9903	R1	-0.165369	-1.34975	-1.18438
RLG_uvet_AC194145-3904	R1	-2.11646	-2.34975	-0.233287
RLG_uwew_AC187787-1947	R1	-1.76282	-3.34975	-1.58692
RLG_uwum_AC177933-415	R2	-0.302056	0.0645588	0.366615
RLG_uwum_AC190887-2701	R2	0.783619	1.13525	0.351632
RLG_uwum_AC213069-12092	R2	0.0891622	-0.0166045	-0.105767
RLG_uwuw_AC198589-6052	R1	-2.11646	-1.76478	0.351675
RLG_vufi_AC198989-6257	R1	0.690896	2.10969	1.41879
RLG_waepo_AC190953-2782	R1	-0.253963	-1.22422	-0.970253
RLG_weaniv_AC196414-5097	R1	-1.74449	-2.34975	-0.605256
RLG_weki_AC194431-4099	R1	-3.17535	-1.60128	1.57407
RLG_wemu_AC204680-8396	R1	-1.76854	-3.22422	-1.45568
RLG_witi_AC184140-796	R1	-0.531496	-2.76478	-2.23329
RLG_wuwe_AC191412-107	R1	-0.531496	1.29411	1.82561
RLG_wuwe_AC212122-11600	R1	-1.11646	2.40514	3.5216
RLG_xilon-diguus_AC185317-1058	R2	0.30271	2.85543	2.55272
RLG_xilon-diguus_AC195486-4629	R2	1.36677	0.0951426	-1.27163
RLG_xilon-diguus_AC203313-7774	R2	-1.41498	-1.10071	0.314267
RLG_yfages_AC197085-5383	R1	0.152728	-0.0501858	-0.202913
RLG_ytub_AC187411-1880	R1	-3.4483	-2.14725	1.30105
RLG_ywuv_AC197432-5589	R1	-2.11646	-2.12735	-0.0108946
RLG_ywyt_AC209975-10517	R2	3.98982	4.22775	0.237928
RLX_afeke_AC209700-10302	R1	-5.40186	-4.05019	1.35168
RLX_afuv_AC186332-26	R1	-0.367998	-0.265682	0.102316
RLX_alaw_AC197914-166	R1	-2.70142	-2.93471	-0.233287
RLX_arar_AC208428-9858	R1	-0.116459	0.720643	0.837102
RLX_avahi_AC191363-3084	R1	-1.60164	-0.62833	0.973308
RLX_baso_AC192251-3423	R2	-0.474913	-0.0987845	0.376128
RLX_bawigu_AC208532-9902	R1	-1.64253	-0.0602394	1.58229
RLX_beby_AC214433-12667	R1	-1.43839	-1.67167	-0.233287
RLX_bene_AC198379-5969	R2	0.105933	1.01949	0.913554
RLX_bori_AC190960-100	R1	-0.0827997	1.86021	1.94301
RLX_bs1_AC185605-1189	R1	0.612469	-0.66169	-1.27416
RLX_bs1_AC208724-10016	R1	-0.194461	-1.51021	-1.31575
RLX_buire_AC194484-4158	R1	0.531239	0.202795	-0.328444
RLX_bumy_AC216354-13379	R1	0.557313	0.437846	-0.119467
RLX_CRM2_AC206920-9397	R2	-0.958579	0.272356	1.23093
RLX_CRM3_AC200048-6717	R2	1.4071	0.972182	-0.434921
RLX_dady_AC210684-10809	R1	-3.11646	-1.97123	1.14522
RLX_daju_AC190492-79	R1	-0.438387	-0.864319	-0.425932
RLX_defub_AC191393-106	R1	-0.725964	0.0447218	0.770685
RLX_elalal_AC211887-11443	R1	-1.37949	-0.349746	1.02975
RLX_etug_AC187099-1770	R1	-1.73924	-1.93953	-0.200289
RLX_ewot_AC210077-10573	R1	0.511572	-1.22422	-1.73579
RLX_fajy_AC190874-2682	R1	-0.352272	-1.17728	-0.825007
RLX_fanuab_AC193594-3712	R1	-3.07066	0.0883751	3.15903
RLX_fate_AC194466-4144	R1	0.815523	0.899513	0.0839904
RLX_gotur_AC201794-7086	R1	-4.8169	-4.46522	0.351675
RLX_gufa_AC194066-3854	R1	0.0761861	-0.501749	-0.577935
RLX_halo_AC205330-8725	R1	-1.50348	-0.227756	1.27573
RLX_hiimam_AC207734-9687	R2	-0.599883	-0.530986	0.0688971
RLX_ifab_AC209906-10473	R1	-0.379493	-1.93471	-1.55522
RLX_ilofaw_AC186598-1545	R1	-3.02335	-4.25664	-1.23329
RLX_iwik_AC203371-7824	R2	0.0761861	0.280304	0.204118
RLX_jeli_AC200611-6933	R1	-3.92381	-1.45666	2.46715
RLX_jeli_AC208705-10001	R1	-0.946534	-2.54239	-1.59586
RLX_joemon_AC177891-147	R1	-0.784077	-0.505397	0.27868
RLX_jupek_AC208518-9894	R1	-5.34741	-3.94327	1.40414
RLX_juta_AC190498-2318	R1	-2.11646	0.588853	2.70531
RLX_kahoba_AC186618-29	R1	-2.99093	-2.80918	0.18175
RLX_kahowu_AC205018-178	R1	-4.28638	-0.197743	4.08864
RLX_kawivo_AC186793-30	R1	1.20547	-1.9936	-3.19907
RLX_kinosi_AC183924-714	R1	-5.64002	-3.87331	1.76671
RLX_kupu_AC216069-13264	R1	-0.116459	-2.80918	-2.69272
RLX_lamyab_AC208713-10008	R1	0.0415621	-0.514173	-0.555735
RLX_leso_AC215500-13080	R2	-0.387196	-1.09805	-0.710857
RLX_loukuv_AC197842-5799	R1	0.83536	0.14098	-0.69438
RLX_lyna_AC194093-3868	R1	-1.4743	-0.741049	0.733251
RLX_mafogo_AC199961-6695	R1	2.90762	-0.969812	-3.87743
RLX_mako_AC200748-6991	R1	-1.43839	-3.67167	-2.23329
RLX_maono_AC208340-9832	R1	-0.638412	0.5294	1.16781
RLX_mibaab_AC205139-8652	R1	0.15656	-0.475277	-0.631836
RLX_mijuw_AC190986-101	R1	-1.49197	-5.34975	-3.85778
RLX_milt_AC194936-4356	R2	0.273742	0.130472	-0.143271
RLX_milt_AC198975-6250	R2	-0.291076	-0.12443	0.166646
RLX_milt_AC209648-10275	R2	0.398434	0.629077	0.230643
RLX_milt_AC211742-11402	R2	-0.904782	-0.542385	0.362397
RLX_mopin_AC187657-153	R1	0.468504	1.10969	0.641182
RLX_mulaf_AC207733-9686	R1	-0.24199	0.78411	1.0261
RLX_naiba_AC195481-139	R2	-2.6851	-3.17155	-0.486447
RLX_nakuuv_AC199045-169	R1	-0.515008	-2.8858	-2.37079
RLX_name_AC197689-5725	R2	0.167362	-0.117991	-0.285354
RLX_nana_AC209373-10202	R1	-0.990928	-0.224215	0.766713
RLX_naseup_AC196428-5108	R2	0.492119	-0.0790269	-0.571146
RLX_neafu_AC185666-1261	R1	-3.12545	-1.53205	1.5934
RLX_neteut_AC188982-2172	R1	-1.63103	-0.501749	1.12928
RLX_nisow_AC208616-9947	R1	0.0954156	0.777906	0.68249
RLX_niypo_AC191087-2935	R1	-2.70142	-2.50175	0.199672
RLX_odip_AC216266-13348	R1	-1.06012	-1.34975	-0.289625
RLX_ojah_AC184792-875	R1	-0.840825	-0.553279	0.287545
RLX_okur_AC194642-135	R1	-2.77942	-3.27575	-0.496321
RLX_onub_AC190523-2356	R1	1.74152	0.109686	-1.63184
RLX_osed_AC191084-2931	R2	-0.397872	1.03647	1.43434
RLX_ovev_AC199878-6641	R1	-2.43839	-1.34975	1.08864
RLX_oweiw_AC190860-2662	R1	-2.70142	-0.187475	2.51395
RLX_panen_AC192606-115	R1	-0.723948	-0.322904	0.401044
RLX_petopi_AC195376-4582	R1	-1.3091	-1.54239	-0.233287
RLX_pibo_AC201915-172	R1	3.05347	0.235216	-2.81825
RLX_poarow_AC200533-6899	R1	-1.70142	-1.93471	-0.233287
RLX_raga_AC196386-5066	R1	-1.17091	-0.162119	1.00879
RLX_rijuep_AC188965-2150	R1	-0.910008	-0.880261	0.0297473
RLX_ruda_AC195952-4839	R2	0.00194178	-0.532753	-0.534694
RLX_ruda_AC202870-7495	R2	0.788222	-0.285476	-1.0737
RLX_ruda_AC206281-9164	R2	-0.29177	-0.643806	-0.352036
RLX_rulo_AC186371-28	R1	-2.37949	-1.34975	1.02975
RLX_ruwi_AC204382-8227	R1	0.237178	0.00389092	-0.233287
RLX_saahol_AC198506-6044	R1	-2.39657	-2.26728	0.129283
RLX_sari_AC184117-11	R2	2.43881	5.36755	2.92874
RLX_sela_AC195130-4415	R2	0.883541	0.235216	-0.648325
RLX_small_AC195943-142	R1	-1.64697	-1.46522	0.18175
RLX_small_AC217574-13522	R2	0.598741	1.15094	0.552196
RLX_teki_AC202867-7492	R2	-0.217193	-0.106417	0.110776
RLX_tisy_AC193518-123	R1	-1.11646	-1.81923	-0.702772
RLX_tojena_AC187554-1910	R1	-0.116459	1.97218	2.08864
RLX_toro_AC197199-5471	R1	-1.3091	-1.76478	-0.455679
RLX_tuteh_AC183372-584	R2	1.36747	1.18197	-0.185499
RLX_ubow_AC194933-4355	R2	1.07857	0.931976	-0.146591
RLX_ujinas_AC217279-13469	R1	-1.90746	-0.756556	1.15091
RLX_ukov_AC204842-177	R1	-0.592897	-0.764784	-0.171887
RLX_urogor_AC186334-1406	R1	-1.17786	-2.02782	-0.849958
RLX_utar_AC212228-11664	R1	2.6909	1.70915	-0.981748
RLX_uvis_AC197719-164	R1	-2.02335	0.169628	2.19298
RLX_uwub_AC195372-161	R1	-0.613959	-0.519671	0.0942876
RLX_vafim_AC196676-5176	R1	-4.22608	-4.89994	-0.67386
RLX_vedi_AC198992-6258	R1	-0.653668	-0.445324	0.208345
RLX_vegu_AC190718-85	R2	0.128773	-0.0672326	-0.196006
RLX_vora_AC206187-9112	R1	-0.116459	0.235216	0.351675
RLX_vufe_AC194263-159	R1	-0.403741	-2.43221	-2.02847
RLX_vusu_AC187081-1751	R1	-0.701421	-0.349746	0.351675
RLX_wawu_AC211017-10990	R1	-0.116459	-2.34975	-2.23329
RLX_wihov_AC205351-8739	R1	-1.11646	0.38722	1.50368
RLX_wiolus_AC210058-10567	R1	-2.35525	-3.14493	-0.78968
RLX_wuywu_AC190718-2536	R1	-0.621694	0.400276	1.02197
RLX_yemi_AC201773-7064	R1	-1.19892	-0.310218	0.888703
RLX_yraj_AC205486-8834	R2	-0.992079	-1.11397	-0.121892
RLX_yreud_AC198385-5976	R2	-0.305493	-0.5173	-0.211807
RST_ZmSINE1_consensus-0	R2	1.16208	1.58187	0.41979
RST_ZmSINE2.1_consensus-0	R2	-1.18091	-0.861321	0.319587
RST_ZmSINE2.2_consensus-0	R2	0.3165	-0.148112	-0.464613
RST_ZmSINE2.3_consensus-0	R2	0.420569	-0.700243	-1.12081

## Sheet: FC_24siRNA
TE_subfamily	Group	FC_PT/B73	FC_OAXA/B73	FC_OAXA/PT
DHH_Hip1_1	D	-0.229907	-0.33203	-0.102123
DHH_Hip1_14	D	-0.106965	0.0550809	0.162046
DHH_Hip1_15	D	0.194438	0.261926	0.0674884
DHH_Hip1_19	D	-0.212367	0.0447065	0.257073
DHH_Hip1_26	D	-0.0388339	-0.334155	-0.295322
DHH_Hip1_28	D	0.752278	0.417588	-0.334689
DHH_Hip1_3	D	0.0691016	0.171747	0.102645
DHH_Hip1_43	D	-0.720518	-0.696405	0.024113
DHH_Hip1_5	D	-0.524322	-0.741579	-0.217257
DHH_Hip2_1	D	0.190393	0.156859	-0.0335338
DHH_Hip2_2	D	0.728051	0.599511	-0.12854
DHH_Hip2_45	D	0.168867	-0.50614	-0.675007
DHH_Hip5_12	D	1.233	1.48691	0.253909
DHH_Hip6_2	D	-0.426774	-0.330716	0.0960573
DHH_Hip6_5	D	0.480925	0.63891	0.157985
DHH_Hip7_1	D	0.958583	1.27251	0.313924
DTA_ZM00001_consensus	D	-1.23546	-0.415699	0.819762
DTA_ZM00002_consensus	D	2.91583	2.299	-0.616835
DTA_ZM00004_consensus	D	0.922912	0.768082	-0.15483
DTA_ZM00005_consensus	D	-2.767	0.63891	3.40591
DTA_ZM00006_consensus	D	1.58068	1.92893	0.348243
DTA_ZM00007_consensus	D	-5.12174	-1.62091	3.50082
DTA_ZM00008_consensus	D	2.09428	2.35645	0.262175
DTA_ZM00009_consensus	D	0.0273654	0.0063224	-0.021043
DTA_ZM00010_consensus	D	1.3885	0.250893	-1.1376
DTA_ZM00011_consensus	D	0.264476	0.527964	0.263488
DTA_ZM00012_consensus	D	1.40606	1.19915	-0.206917
DTA_ZM00013_consensus	D	-1.01698	-0.253706	0.763274
DTA_ZM00014_consensus	D	-2.23413	-1.28341	0.950718
DTA_ZM00015_consensus	D	-1.69386	-0.469104	1.22475
DTA_ZM00016_consensus	D	0.106309	0.797095	0.690786
DTA_ZM00017_consensus	D	-0.567694	3.69395	4.26165
DTA_ZM00018_consensus	D	-0.952217	-0.852049	0.100169
DTA_ZM00019_consensus	D	1.84288	1.41939	-0.423492
DTA_ZM00020_consensus	D	-1.7488	-1.33477	0.41403
DTA_ZM00021_consensus	D	0.0106051	0.210067	0.199462
DTA_ZM00022_consensus	D	2.32611	3.15828	0.832177
DTA_ZM00023_consensus	D	1.53576	0.313316	-1.22244
DTA_ZM00024_consensus	D	0.562901	0.627173	0.0642719
DTA_ZM00025_consensus	D	1.20896	1.07555	-0.133411
DTA_ZM00026_consensus	D	-0.723068	-0.079378	0.64369
DTA_ZM00027_consensus	D	0.953559	1.04972	0.096164
DTA_ZM00028_consensus	D	1.22049	1.25008	0.0295885
DTA_ZM00029_consensus	D	-0.869522	-0.258765	0.610757
DTA_ZM00030_consensus	D	-0.259897	-0.647522	-0.387624
DTA_ZM00031_consensus	D	1.46721	1.4527	-0.0145086
DTA_ZM00032_consensus	D	-0.15956	-0.407216	-0.247656
DTA_ZM00033_consensus	D	-0.044456	0.243401	0.287857
DTA_ZM00034_consensus	D	0.209249	0.250709	0.0414599
DTA_ZM00035_consensus	D	-0.213169	1.0037	1.21687
DTA_ZM00036_consensus	D	0.449859	1.75399	1.30413
DTA_ZM00037_consensus	D	-0.881461	-0.837741	0.0437206
DTA_ZM00038_consensus	D	0.943491	2.39671	1.45322
DTA_ZM00039_consensus	D	-1.84946	-3.09492	-1.24545
DTA_ZM00040_consensus	D	-0.248629	-0.370684	-0.122055
DTA_ZM00041_consensus	D	0.542289	0.219116	-0.323173
DTA_ZM00042_consensus	D	-0.209236	1.05213	1.26136
DTA_ZM00043_consensus	D	0.537332	0.842443	0.305112
DTA_ZM00045_consensus	D	-1.36075	-1.43326	-0.0725144
DTA_ZM00046_consensus	D	1.60456	0.776414	-0.828143
DTA_ZM00047_consensus	D	-1.09436	-3.78877	-2.6944
DTA_ZM00048_consensus	D	0.866459	1.30956	0.443106
DTA_ZM00050_consensus	D	1.61889	1.99205	0.373156
DTA_ZM00051_consensus	D	-0.544232	-0.0968302	0.447402
DTA_ZM00052_consensus	D	1.11214	0.264515	-0.847629
DTA_ZM00054_consensus	D	-0.673893	-0.419984	0.253909
DTA_ZM00055_consensus	D	-1.94283	-1.68251	0.260328
DTA_ZM00056_consensus	D	0.472606	0.587071	0.114465
DTA_ZM00059_consensus	D	1.16847	1.8794	0.710934
DTA_ZM00060_consensus	D	1.08531	1.00005	-0.085265
DTA_ZM00061_consensus	D	1.99954	1.23935	-0.760192
DTA_ZM00062_consensus	D	0.46197	-0.16633	-0.628301
DTA_ZM00063_consensus	D	-0.37263	0.367906	0.740536
DTA_ZM00064_consensus	D	2.10747	2.68622	0.578749
DTA_ZM00067_consensus	D	1.28136	1.14295	-0.138408
DTA_ZM00068_consensus	D	-0.125456	0.00940917	0.134866
DTA_ZM00069_consensus	D	-1.73529	-0.174871	1.56042
DTA_ZM00070_consensus	D	-0.904994	-0.478843	0.42615
DTA_ZM00071_consensus	D	0.680456	-0.30956	-0.990016
DTA_ZM00073_consensus	D	1.17351	1.28191	0.108396
DTA_ZM00074_consensus	D	0.355185	0.707216	0.352031
DTA_ZM00075_consensus	D	-0.767003	-2.00495	-1.23794
DTA_ZM00076_consensus	D	2.13989	2.37588	0.235988
DTA_ZM00077_consensus	D	-1.40594	-0.52113	0.884806
DTA_ZM00078_consensus	D	-2.66373	-2.38473	0.279
DTA_ZM00080_consensus	D	-0.569567	0.166268	0.735836
DTA_ZM00081_consensus	D	-1.59989	-1.48616	0.113732
DTA_ZM00082_consensus	D	-2.16599	0.0921669	2.25816
DTA_ZM00084_consensus	D	0.330694	0.873329	0.542635
DTA_ZM00085_consensus	D	-2.40248	-1.48891	0.913572
DTA_ZM00086_consensus	D	-0.029761	0.069068	0.098829
DTA_ZM00087_consensus	D	0.984679	1.00917	0.0244924
DTA_ZM00088_consensus	D	-1.93301	-1.49233	0.440678
DTA_ZM00089_consensus	D	-0.525415	-0.212778	0.312637
DTA_ZM00090_consensus	D	1.15281	0.660503	-0.492304
DTA_ZM00091_consensus	D	-1.3074	-0.894522	0.412881
DTA_ZM00092_consensus	D	-0.390915	-0.383111	0.0078042
DTA_ZM00093_consensus	D	0.780546	0.945852	0.165306
DTA_ZM00095_consensus	D	-3.59012	-1.99713	1.593
DTA_ZM00096_consensus	D	-0.818433	-0.78125	0.0371833
DTA_ZM00098_consensus	D	1.88911	1.81679	-0.07232
DTA_ZM00099_consensus	D	-1.18204	-0.683018	0.499022
DTA_ZM00100_consensus	D	-1.50801	-1.25441	0.253595
DTA_ZM00101_consensus	D	-0.607609	-3.33489	-2.72728
DTA_ZM00102_consensus	D	0.0392231	0.546608	0.507385
DTA_ZM00103_consensus	D	1.48209	0.745825	-0.736267
DTA_ZM00104_consensus	D	0.402922	-0.146965	-0.549888
DTA_ZM00105_consensus	D	-1.30134	0.867179	2.16852
DTA_ZM00106_consensus	D	0.993457	0.807673	-0.185784
DTA_ZM00107_consensus	D	-0.32643	0.831555	1.15799
DTA_ZM00108_consensus	D	1.95507	2.88808	0.933009
DTA_ZM00109_consensus	D	-0.0765795	0.181004	0.257584
DTA_ZM00110_consensus	D	-0.4388	0.578997	1.0178
DTA_ZM00111_consensus	D	0.883665	1.1191	0.235431
DTA_ZM00112_consensus	D	-0.421371	0.0696008	0.490972
DTA_ZM00113_consensus	D	0.362281	0.4949	0.132619
DTA_ZM00114_consensus	D	2.25319	2.50665	0.253467
DTA_ZM00115_consensus	D	0.568727	1.46628	0.89755
DTA_ZM00116_consensus	D	0.956847	0.6114	-0.345448
DTA_ZM00117_consensus	D	0.665505	1.16498	0.499477
DTA_ZM00118_consensus	D	1.00002	0.894663	-0.105362
DTA_ZM00119_consensus	D	-0.13444	0.0729708	0.207411
DTA_ZM00120_consensus	D	-0.195876	0.357537	0.553413
DTA_ZM00121_consensus	D	0.613377	-1.10482	-1.7182
DTA_ZM00122_consensus	D	-1.02361	-0.649819	0.373795
DTA_ZM00123_consensus	D	-0.0481496	-0.162619	-0.114469
DTA_ZM00124_consensus	D	0.70155	0.283035	-0.418516
DTA_ZM00125_consensus	D	0.0295998	-1.05071	-1.08031
DTA_ZM00126_consensus	D	0.265049	-0.328013	-0.593061
DTA_ZM00127_consensus	D	-1.11694	-0.728106	0.388839
DTA_ZM00128_consensus	D	-0.762473	-0.70128	0.0611926
DTA_ZM00129_consensus	D	0.494665	0.37325	-0.121415
DTA_ZM00130_consensus	D	-0.0132008	-0.141879	-0.128678
DTA_ZM00131_consensus	D	0.0511592	-0.425531	-0.47669
DTA_ZM00132_consensus	D	-0.938352	-0.0164847	0.921867
DTA_ZM00133_consensus	D	-0.303055	-0.187362	0.115693
DTA_ZM00135_consensus	D	0.218404	-0.0380077	-0.256412
DTA_ZM00136_consensus	D	-0.682938	-0.468893	0.214045
DTA_ZM00138_consensus	D	0.91299	-0.151124	-1.06411
DTA_ZM00139_consensus	D	0.140662	0.344214	0.203552
DTA_ZM00140_consensus	D	-0.217041	-0.00944533	0.207596
DTA_ZM00141_consensus	D	-0.830763	-0.941844	-0.111082
DTA_ZM00142_consensus	D	2.80258	2.14295	-0.659624
DTA_ZM00143_consensus	D	-0.491024	-0.117487	0.373537
DTA_ZM00144_consensus	D	-0.0596388	0.0790429	0.138682
DTA_ZM00145_consensus	D	1.02112	0.312197	-0.708919
DTA_ZM00146_consensus	D	0.10821	0.188419	0.0802087
DTA_ZM00147_consensus	D	-1.81674	-1.93272	-0.115983
DTA_ZM00148_consensus	D	0.00794174	0.836839	0.828897
DTA_ZM00149_consensus	D	1.61876	2.07187	0.453112
DTA_ZM00150_consensus	D	1.16261	6.61117	5.44856
DTA_ZM00151_consensus	D	-0.138781	0.575294	0.714075
DTA_ZM00152_consensus	D	0.666689	0.922911	0.256221
DTA_ZM00153_consensus	D	1.9955	1.78109	-0.214408
DTA_ZM00154_consensus	D	1.77423	1.44279	-0.331439
DTA_ZM00155_consensus	D	1.19359	0.544016	-0.649579
DTA_ZM00156_consensus	D	0.188293	-0.0242443	-0.212537
DTA_ZM00157_consensus	D	-0.00586587	0.229271	0.235137
DTA_ZM00158_consensus	D	-0.710322	0.0438587	0.754181
DTA_ZM00159_consensus	D	1.191	2.32264	1.13163
DTA_ZM00160_consensus	D	0.428548	0.428875	0.000326553
DTA_ZM00162_consensus	D	-1.1193	-1.05262	0.0666789
DTA_ZM00163_consensus	D	0.630644	1.11023	0.479582
DTA_ZM00164_consensus	D	-2.689	0.716913	3.40591
DTA_ZM00165_consensus	D	0.223036	0.118653	-0.104383
DTA_ZM00166_consensus	D	0.415201	0.245899	-0.169302
DTA_ZM00167_consensus	D	-0.338144	0.20458	0.542724
DTA_ZM00168_consensus	D	1.0695	1.75755	0.688056
DTA_ZM00169_consensus	D	0.618148	0.586575	-0.0315739
DTA_ZM00170_consensus	D	0.391467	0.0158418	-0.375625
DTA_ZM00171_consensus	D	1.3055	1.36077	0.0552754
DTA_ZM00172_consensus	D	1.3544	1.45903	0.10463
DTA_ZM00173_consensus	D	-1.28826	-0.911837	0.376428
DTA_ZM00174_consensus	D	0.418553	0.316982	-0.101571
DTA_ZM00176_consensus	D	0.800073	1.36822	0.568148
DTA_ZM00177_consensus	D	-0.817149	-0.364392	0.452757
DTA_ZM00178_consensus	D	-0.332216	-0.254034	0.0781815
DTA_ZM00179_consensus	D	0.517372	0.116343	-0.401029
DTA_ZM00180_consensus	D	-0.0341049	-0.786292	-0.752187
DTA_ZM00181_consensus	D	-3.427	-3.17309	0.253909
DTA_ZM00182_consensus	D	0.24252	-0.572695	-0.815215
DTA_ZM00183_consensus	D	-2.28158	-0.795493	1.48608
DTA_ZM00184_consensus	D	-0.194975	0.00283323	0.197808
DTA_ZM00186_consensus	D	1.36898	1.92414	0.555165
DTA_ZM00187_consensus	D	-1.47061	-0.212127	1.25848
DTA_ZM00188_consensus	D	1.70499	0.704005	-1.00098
DTA_ZM00189_consensus	D	-0.306085	0.0578679	0.363953
DTA_ZM00190_consensus	D	-0.808442	0.254649	1.06309
DTA_ZM00191_consensus	D	3.32046	3.06592	-0.25454
DTA_ZM00192_consensus	D	0.988085	0.850912	-0.137172
DTA_ZM00193_consensus	D	0.962123	0.608598	-0.353525
DTA_ZM00194_consensus	D	0.691179	0.872331	0.181151
DTA_ZM00196_consensus	D	-2.30043	-2.33509	-0.03466
DTA_ZM00197_consensus	D	-0.353682	0.638321	0.992004
DTA_ZM00198_consensus	D	0.364139	0.667821	0.303683
DTA_ZM00199_consensus	D	-2.27773	-1.96193	0.3158
DTA_ZM00200_consensus	D	-1.07256	0.076518	1.14908
DTA_ZM00201_consensus	D	0.81796	0.819482	0.00152232
DTA_ZM00202_consensus	D	-0.859268	0.220855	1.08012
DTA_ZM00203_consensus	D	-0.00356031	-0.820432	-0.816872
DTA_ZM00204_consensus	D	-0.953416	-0.972525	-0.019109
DTA_ZM00205_consensus	D	1.17522	1.22024	0.0450249
DTA_ZM00206_consensus	D	0.651379	0.741033	0.0896543
DTA_ZM00207_consensus	D	-0.519075	0.00406117	0.523136
DTA_ZM00208_consensus	D	0.713552	1.21788	0.504325
DTA_ZM00209_consensus	D	-0.461801	0.0814008	0.543201
DTA_ZM00210_consensus	D	0.831166	1.5034	0.67223
DTA_ZM00212_consensus	D	-2.22883	-1.33072	0.898118
DTA_ZM00213_consensus	D	-0.0386337	-0.27201	-0.233376
DTA_ZM00214_consensus	D	-2.07931	0.694007	2.77331
DTA_ZM00215_consensus	D	0.570455	0.782025	0.21157
DTA_ZM00216_consensus	D	-0.080352	0.484355	0.564707
DTA_ZM00217_consensus	D	-0.0505843	0.262534	0.313118
DTA_ZM00218_consensus	D	0.933437	0.316982	-0.616455
DTA_ZM00219_consensus	D	-1.4775	-0.125023	1.35247
DTA_ZM00220_consensus	D	-0.139671	-0.121517	0.0181538
DTA_ZM00221_consensus	D	-0.0300369	-2.26798	-2.23794
DTA_ZM00222_consensus	D	0.917115	0.860936	-0.0561783
DTA_ZM00223_consensus	D	-0.665836	-0.541368	0.124469
DTA_ZM00224_consensus	D	0.337853	0.522813	0.18496
DTA_ZM00225_consensus	D	-0.210884	0.0660279	0.276912
DTA_ZM00226_consensus	D	0.367539	0.910635	0.543095
DTA_ZM00227_consensus	D	-0.686832	0.0583798	0.745212
DTA_ZM00228_consensus	D	-0.246313	0.125683	0.371997
DTA_ZM00229_consensus	D	-0.760076	-0.278628	0.481448
DTA_ZM00231_consensus	D	-0.0467082	-0.170377	-0.123669
DTA_ZM00232_consensus	D	0.348087	1.48971	1.14162
DTA_ZM00233_consensus	D	-0.254282	0.105394	0.359675
DTA_ZM00234_consensus	D	-1.11219	-0.360689	0.751504
DTA_ZM00235_consensus	D	0.0381442	-0.158785	-0.196929
DTA_ZM00236_consensus	D	0.933437	0.316982	-0.616455
DTA_ZM00237_consensus	D	-0.248535	-0.796547	-0.548012
DTA_ZM00238_consensus	D	0.117314	-0.263664	-0.380978
DTA_ZM00239_consensus	D	-0.892533	-3.26798	-2.37545
DTA_ZM00240_consensus	D	-0.408185	0.658497	1.06668
DTA_ZM00241_consensus	D	0.707968	1.43214	0.724176
DTA_ZM00242_consensus	D	2.22337	1.96207	-0.261308
DTA_ZM00243_consensus	D	0.688192	0.313654	-0.374538
DTA_ZM00244_consensus	D	-1.73067	-1.57147	0.159208
DTA_ZM00245_consensus	D	0.14096	-1.0097	-1.15066
DTA_ZM00246_consensus	D	-2.05117	-0.788844	1.26232
DTA_ZM00247_consensus	D	1.04035	1.73202	0.691667
DTA_ZM00248_consensus	D	0.290987	0.325748	0.0347613
DTA_ZM00249_consensus	D	-2.94956	-4.66259	-1.71303
DTA_ZM00250_consensus	D	-1.16675	-0.900661	0.26609
DTA_ZM00251_consensus	D	2.48063	1.29058	-1.19005
DTA_ZM00252_consensus	D	1.08867	1.13225	0.0435758
DTA_ZM00253_consensus	D	-0.217759	-0.60564	-0.387881
DTA_ZM00254_consensus	D	-0.461864	-0.0391618	0.422702
DTA_ZM00255_consensus	D	1.34847	0.704712	-0.643763
DTA_ZM00256_consensus	D	0.746411	0.0206133	-0.725797
DTA_ZM00257_consensus	D	-3.01821	-2.58785	0.430361
DTA_ZM00258_consensus	D	-0.363751	0.318688	0.682439
DTA_ZM00259_consensus	D	-0.519652	-0.989014	-0.469362
DTA_ZM00260_consensus	D	0.398614	0.777484	0.37887
DTA_ZM00261_consensus	D	-0.24945	0.074766	0.324216
DTA_ZM00262_consensus	D	0.414604	0.459276	0.0446716
DTA_ZM00263_consensus	D	0.144536	0.136806	-0.00773016
DTA_ZM00264_consensus	D	-0.471457	0.0959337	0.567391
DTA_ZM00265_consensus	D	0.237756	0.542801	0.305045
DTA_ZM00267_consensus	D	1.1741	1.61564	0.441536
DTA_ZM00268_consensus	D	-0.748019	-0.590506	0.157514
DTA_ZM00270_consensus	D	-1.25094	-1.39055	-0.139608
DTA_ZM00271_consensus	D	-0.123146	-2.68302	-2.55987
DTA_ZM00272_consensus	D	1.25537	2.55539	1.30002
DTA_ZM00273_consensus	D	-0.103366	0.594835	0.698201
DTA_ZM00274_consensus	D	0.11752	1.00886	0.891339
DTA_ZM00275_consensus	D	0.00133617	-0.0372847	-0.0386208
DTA_ZM00276_consensus	D	0.176208	-0.151631	-0.327839
DTA_ZM00277_consensus	D	0.310743	-0.0944016	-0.405145
DTA_ZM00280_consensus	D	-0.0565091	-3.14245	-3.08594
DTA_ZM00281_consensus	D	1.55442	1.10826	-0.446153
DTA_ZM00282_consensus	D	0.688831	1.97265	1.28382
DTA_ZM00283_consensus	D	-0.593534	-0.348372	0.245161
DTA_ZM00284_consensus	D	-0.314213	0.238725	0.552938
DTA_ZM00285_consensus	D	-1.80582	-0.433523	1.3723
DTA_ZM00286_consensus	D	1.42834	0.898891	-0.529453
DTA_ZM00287_consensus	D	3.233	4.42132	1.18832
DTA_ZM00288_consensus	D	-2.80653	-2.19203	0.614499
DTA_ZM00289_consensus	D	-0.18204	1.07187	1.25391
DTA_ZM00290_consensus	D	-4.68983	-0.449346	4.24049
DTA_ZM00291_consensus	D	1.32245	1.42223	0.0997821
DTA_ZM00292_consensus	D	3.55493	3.96084	0.405913
DTA_ZM00293_consensus	D	0.750846	-0.0131666	-0.764012
DTA_ZM00294_consensus	D	-1.60491	-0.680208	0.924702
DTA_ZM00295_consensus	D	0.714012	0.655079	-0.0589325
DTA_ZM00296_consensus	D	0.150463	1.19952	1.04906
DTA_ZM00297_consensus	D	1.21827	1.10144	-0.116831
DTA_ZM00298_consensus	D	-0.0224885	1.17661	1.1991
DTA_ZM00299_consensus	D	0.276066	0.338677	0.0626108
DTA_ZM00300_consensus	D	-0.79496	-0.362608	0.432352
DTA_ZM00301_consensus	D	4.04035	3.60238	-0.437968
DTA_ZM00302_consensus	D	-0.392075	-0.181065	0.21101
DTA_ZM00304_consensus	D	-1.08016	0.394058	1.47422
DTA_ZM00306_consensus	D	0.0896333	0.0939395	0.00430623
DTA_ZM00307_consensus	D	-0.0300369	-2.00495	-1.97491
DTA_ZM00308_consensus	D	-0.568817	-0.0813492	0.487468
DTA_ZM00309_consensus	D	-0.771789	-0.495758	0.276031
DTA_ZM00310_consensus	D	-1.35197	-1.58991	-0.237944
DTA_ZM00311_consensus	D	1.4188	1.11064	-0.308153
DTA_ZM00312_consensus	D	2.12241	2.35771	0.235301
DTA_ZM00313_consensus	D	1.29994	0.496966	-0.802971
DTA_ZM00314_consensus	D	-0.0790016	-0.366994	-0.287993
DTA_ZM00315_consensus	D	-0.235577	0.593279	0.828856
DTA_ZM00316_consensus	D	2.40373	2.64214	0.238408
DTA_ZM00317_consensus	D	0.251014	0.372764	0.12175
DTA_ZM00318_consensus	D	1.04035	1.07187	0.0315171
DTA_ZM00319_consensus	D	0.606341	0.731406	0.125065
DTA_ZM00320_consensus	D	0.0521393	-0.334456	-0.386596
DTA_ZM00321_consensus	D	-0.950943	-0.777739	0.173203
DTA_ZM00322_consensus	D	-0.848088	-0.166124	0.681963
DTA_ZM00323_consensus	D	-0.08618	0.277912	0.364092
DTA_ZM00324_consensus	D	0.125849	0.175068	0.0492191
DTA_ZM00325_consensus	D	1.27471	1.42419	0.149479
DTA_ZM00326_consensus	D	3.35638	3.26451	-0.0918654
DTA_ZM00327_consensus	D	-1.95545	1.05982	3.01527
DTA_ZM00328_consensus	D	-0.425966	0.767643	1.19361
DTA_ZM00329_consensus	D	0.617758	0.0676758	-0.550082
DTA_ZM00330_consensus	D	-2.19734	0.040755	2.23809
DTA_ZM00331_consensus	D	2.23114	2.25827	0.0271265
DTA_ZM00332_consensus	D	-0.000882071	1.52251	1.52339
DTA_ZM00333_consensus	D	0.189102	0.328622	0.139521
DTA_ZM00334_consensus	D	1.16478	0.924388	-0.240389
DTA_ZM00335_consensus	D	-1.42845	-1.40712	0.0213339
DTA_ZM00336_consensus	D	-0.662909	0.159977	0.822886
DTA_ZM00337_consensus	D	-0.455949	-1.1125	-0.65655
DTA_ZM00338_consensus	D	0.925951	0.953075	0.0271241
DTA_ZM00339_consensus	D	0.969963	1.31698	0.347019
DTA_ZM00340_consensus	D	-1.35197	-0.267981	1.08398
DTA_ZM00342_consensus	D	0.886901	0.906501	0.0195998
DTA_ZM00343_consensus	D	-0.917681	0.392472	1.31015
DTA_ZM00344_consensus	D	3.33581	2.75942	-0.576385
DTA_ZM00345_consensus	D	2.04035	0.901944	-1.13841
DTA_ZM00346_consensus	D	-0.341981	-0.507168	-0.165187
DTA_ZM00347_consensus	D	-2.57752	-1.74552	0.832005
DTA_ZM00348_consensus	D	-0.477496	-3.85294	-3.37545
DTA_ZM00350_consensus	D	0.240811	0.231456	-0.00935516
DTA_ZM00351_consensus	D	0.787412	-0.445204	-1.23262
DTA_ZM00352_consensus	D	0.885074	0.94925	0.064176
DTA_ZM00353_consensus	D	0.479912	0.387371	-0.0925409
DTA_ZM00354_consensus	D	-0.516932	0.321052	0.837983
DTA_ZM00355_consensus	D	0.536259	1.2911	0.754839
DTA_ZM00356_consensus	D	0.317784	-0.239552	-0.557336
DTA_ZM00357_consensus	D	0.390104	0.188137	-0.201967
DTA_ZM00359_consensus	D	0.592175	0.927693	0.335518
DTA_ZM00360_consensus	D	0.648035	0.316982	-0.331053
DTA_ZM00361_consensus	D	-0.423048	0.042807	0.465855
DTA_ZM00362_consensus	D	0.667908	1.13386	0.465948
DTA_ZM00363_consensus	D	-1.11896	-0.133411	0.985551
DTA_ZM00364_consensus	D	-0.0300369	0.0539476	0.0839845
DTA_ZM00365_consensus	D	-0.306654	-0.906251	-0.599597
DTA_ZM00366_consensus	D	-2.01238	-2.46303	-0.450646
DTA_ZM00367_consensus	D	0.920051	0.586362	-0.333689
DTA_ZM00368_consensus	D	-0.487105	-0.188434	0.298671
DTA_ZM00371_consensus	D	-0.179383	-0.131071	0.0483123
DTA_ZM00372_consensus	D	-0.813734	-0.166722	0.647012
DTA_ZM00373_consensus	D	-1.27464	-0.901449	0.373194
DTA_ZM00375_consensus	D	-1.97191	-1.67154	0.300364
DTA_ZM00376_consensus	D	0.725283	0.391594	-0.333689
DTA_ZM00377_consensus	D	-0.243441	1.09834	1.34178
DTA_ZM00380_consensus	D	-0.340738	-1.14386	-0.803121
DTA_ZM00381_consensus	D	0.908043	0.427855	-0.480188
DTA_ZM00383_consensus	D	-1.05651	-0.99806	0.0584494
DTA_ZM00384_consensus	D	0.81796	1.28456	0.466601
DTA_ZM00385_consensus	D	-0.599253	0.57756	1.17681
DTA_ZM00386_consensus	D	-0.338159	0.625531	0.96369
DTA_ZM00387_consensus	D	-0.18204	4.17496	4.357
DTC_ZM00001_consensus	D	0.278373	0.381171	0.102798
DTC_ZM00002_consensus	D	-0.312983	0.496101	0.809084
DTC_ZM00003_consensus	D	-0.0727558	0.0891084	0.161864
DTC_ZM00004_consensus	D	0.904973	0.746199	-0.158774
DTC_ZM00005_consensus	D	-0.959262	-0.612223	0.347039
DTC_ZM00006_consensus	D	0.210114	0.877662	0.667548
DTC_ZM00007_consensus	D	-0.475215	-0.275342	0.199873
DTC_ZM00008_consensus	D	0.637695	0.503596	-0.134099
DTC_ZM00010_consensus	D	-0.783716	-0.396418	0.387298
DTC_ZM00011_consensus	D	0.600882	0.388729	-0.212153
DTC_ZM00012_consensus	D	0.311083	0.54318	0.232097
DTC_ZM00013_consensus	D	-0.103879	0.015503	0.119382
DTC_ZM00014_consensus	D	0.568678	0.49072	-0.0779579
DTC_ZM00015_consensus	D	0.400597	-0.036655	-0.437252
DTC_ZM00017_consensus	D	-0.453978	-0.361773	0.092205
DTC_ZM00018_consensus	D	-0.135178	-0.0793384	0.0558391
DTC_ZM00020_consensus	D	0.490102	1.32746	0.837363
DTC_ZM00021_consensus	D	-0.683777	0.060566	0.744343
DTC_ZM00022_consensus	D	0.830412	1.60841	0.777994
DTC_ZM00025_consensus	D	1.07482	0.0942196	-0.980596
DTC_ZM00026_consensus	D	-0.0893968	-0.165282	-0.0758847
DTC_ZM00027_consensus	D	0.114027	0.243783	0.129756
DTC_ZM00028_consensus	D	-0.332071	-0.00519798	0.326873
DTC_ZM00030_consensus	D	0.77089	1.1128	0.341908
DTC_ZM00031_consensus	D	0.803729	0.88313	0.0794009
DTC_ZM00034_consensus	D	-0.00995625	0.210067	0.220023
DTC_ZM00035_consensus	D	0.697361	0.59213	-0.105232
DTC_ZM00036_consensus	D	0.699648	0.797637	0.0979893
DTC_ZM00038_consensus	D	0.144835	0.511361	0.366526
DTC_ZM00040_consensus	D	0.892089	0.972227	0.0801378
DTC_ZM00041_consensus	D	-1.25275	-0.732954	0.519797
DTC_ZM00042_consensus	D	-0.218464	-0.264334	-0.0458701
DTC_ZM00043_consensus	D	0.574673	0.775441	0.200767
DTC_ZM00044_consensus	D	0.691013	1.36158	0.670571
DTC_ZM00045_consensus	D	1.76845	1.12805	-0.640403
DTC_ZM00047_consensus	D	0.430897	0.569883	0.138986
DTC_ZM00048_consensus	D	0.528986	0.837413	0.308427
DTC_ZM00049_consensus	D	0.522185	0.645186	0.123001
DTC_ZM00050_consensus	D	0.894397	0.807351	-0.0870469
DTC_ZM00051_consensus	D	0.525919	0.339371	-0.186548
DTC_ZM00052_consensus	D	0.43779	0.145818	-0.291971
DTC_ZM00053_consensus	D	-1.56506	-1.61938	-0.054314
DTC_ZM00055_consensus	D	-0.0371401	0.3612	0.39834
DTC_ZM00056_consensus	D	0.688714	-0.0578079	-0.746522
DTC_ZM00057_consensus	D	-0.398023	-0.53378	-0.135757
DTC_ZM00059_consensus	D	-1.02011	-0.815128	0.204977
DTC_ZM00060_consensus	D	-0.591431	-0.419984	0.171447
DTC_ZM00061_consensus	D	0.500674	0.800248	0.299573
DTC_ZM00062_consensus	D	-0.260269	-0.63853	-0.378261
DTC_ZM00063_consensus	D	-0.708204	-0.821865	-0.113661
DTC_ZM00064_consensus	D	0.924346	0.97046	0.0461138
DTC_ZM00065_consensus	D	0.133044	0.179516	0.0464719
DTC_ZM00066_consensus	D	0.368418	1.06169	0.69327
DTC_ZM00067_consensus	D	0.868464	0.610586	-0.257878
DTC_ZM00068_consensus	D	0.631335	0.415642	-0.215693
DTC_ZM00069_consensus	D	0.0184529	0.397081	0.378628
DTC_ZM00070_consensus	D	0.120385	0.305594	0.185209
DTC_ZM00071_consensus	D	0.035262	0.0822045	0.0469425
DTC_ZM00072_consensus	D	0.73498	0.780202	0.045222
DTC_ZM00073_consensus	D	1.04432	0.914568	-0.129749
DTC_ZM00076_consensus	D	0.817331	0.941859	0.124529
DTC_ZM00077_consensus	D	-0.641894	0.0804493	0.722343
DTC_ZM00078_consensus	D	-0.0288412	0.0336578	0.062499
DTC_ZM00081_consensus	D	0.43583	0.259963	-0.175867
DTC_ZM00082_consensus	D	0.544524	1.77505	1.23052
DTC_ZM00083_consensus	D	-0.553099	-0.444703	0.108396
DTC_ZM00084_consensus	D	0.244253	0.284624	0.040371
DTC_ZM00085_consensus	D	-0.15374	0.14788	0.301619
DTC_ZM00086_consensus	D	0.985907	0.658446	-0.327461
DTC_ZM00088_consensus	D	-0.174849	-0.344102	-0.169253
DTC_ZM00089_consensus	D	-0.761199	-0.428156	0.333043
DTC_ZM00090_consensus	D	0.109542	0.154002	0.0444606
DTC_ZM00091_consensus	D	-0.577548	-0.752303	-0.174755
DTC_ZM00092_consensus	D	0.584442	0.656856	0.072414
DTC_ZM00093_consensus	D	0.377848	-0.389669	-0.767517
DTC_ZM00094_consensus	D	0.385001	0.0659202	-0.31908
DTC_ZM00095_consensus	D	0.348763	0.138628	-0.210135
DTC_ZM00096_consensus	D	0.261071	0.648084	0.387013
DTC_ZM00097_consensus	D	0.799322	0.752844	-0.046478
DTC_ZM00098_consensus	D	0.108348	0.51219	0.403841
DTC_ZM00099_consensus	D	-0.0111561	0.112719	0.123875
DTC_ZM00100_consensus	D	-0.804497	-0.487042	0.317456
DTC_ZM00101_consensus	D	-0.267739	-0.388196	-0.120457
DTC_ZM00102_consensus	D	0.724191	0.83764	0.113449
DTC_ZM00103_consensus	D	0.579028	0.63434	0.0553124
DTC_ZM00104_consensus	D	0.861385	0.59225	-0.269136
DTC_ZM00105_consensus	D	-0.131536	0.0673197	0.198856
DTC_ZM00106_consensus	D	-0.503135	-0.0500843	0.45305
DTC_ZM00107_consensus	D	-1.44507	-1.48483	-0.0397509
DTC_ZM00108_consensus	D	1.60783	1.40751	-0.200319
DTC_ZM00109_consensus	D	-2.08893	-3.00495	-0.916016
DTC_ZM00111_consensus	D	1.19617	0.685266	-0.510903
DTC_ZM00112_consensus	D	1.00237	0.771607	-0.230761
DTC_ZM00113_consensus	D	-0.853235	-0.761431	0.091804
DTC_ZM00114_consensus	D	0.757706	0.277271	-0.480436
DTC_ZM00115_consensus	D	0.973987	1.64363	0.669648
DTC_ZM00116_consensus	D	0.00900798	0.140518	0.13151
DTC_ZM00117_consensus	D	1.62432	1.13417	-0.490154
DTC_ZM00118_consensus	D	2.01763	1.51765	-0.499981
DTC_ZM00119_consensus	D	1.56856	1.84045	0.271891
DTC_ZM00120_consensus	D	1.88551	1.74699	-0.138522
DTC_ZM00121_consensus	D	1.32532	0.872539	-0.452784
DTC_ZM00122_consensus	D	0.61914	0.430176	-0.188965
DTC_ZM00123_consensus	D	1.52909	1.3923	-0.136797
DTC_ZM00124_consensus	D	0.894977	0.582488	-0.312489
DTC_ZM00126_consensus	D	1.81796	2.05395	0.235988
DTH_ZM00001_consensus	D	1.84544	1.1557	-0.68974
DTH_ZM00003_consensus	D	-0.491368	0.712911	1.20428
DTH_ZM00004_consensus	D	0.773156	0.399546	-0.373611
DTH_ZM00005_consensus	D	-0.511922	-0.105175	0.406748
DTH_ZM00010_consensus	D	0.138339	0.0888627	-0.0494767
DTH_ZM00011_consensus	D	-0.72556	-0.66084	0.0647197
DTH_ZM00012_consensus	D	0.263536	0.223167	-0.0403696
DTH_ZM00013_consensus	D	-0.540671	-1.71795	-1.17728
DTH_ZM00014_consensus	D	-0.00621993	0.0013937	0.00761363
DTH_ZM00016_consensus	D	0.369819	0.585011	0.215192
DTH_ZM00017_consensus	D	0.232997	0.132557	-0.10044
DTH_ZM00018_consensus	D	-1.08192	-0.298167	0.783751
DTH_ZM00019_consensus	D	-0.326479	0.251164	0.577644
DTH_ZM00020_consensus	D	-0.386978	-0.465064	-0.0780866
DTH_ZM00021_consensus	D	1.28926	0.900339	-0.388918
DTH_ZM00022_consensus	D	1.36589	0.245643	-1.12025
DTH_ZM00023_consensus	D	0.508459	0.366339	-0.142121
DTH_ZM00024_consensus	D	-0.461117	-0.295811	0.165307
DTH_ZM00025_consensus	D	1.1539	0.903754	-0.250141
DTH_ZM00026_consensus	D	-0.716019	-0.453231	0.262788
DTH_ZM00027_consensus	D	-0.730983	-0.00393335	0.72705
DTH_ZM00029_consensus	D	-0.280946	0.47361	0.754556
DTH_ZM00030_consensus	D	-1.90813	-1.03235	0.875778
DTH_ZM00031_consensus	D	2.28224	0.790913	-1.49133
DTH_ZM00032_consensus	D	-0.990963	-1.28213	-0.291172
DTH_ZM00033_consensus	D	0.0698987	-0.00780113	-0.0776998
DTH_ZM00034_consensus	D	0.368991	0.27082	-0.0981717
DTH_ZM00035_consensus	D	0.726767	0.396046	-0.330721
DTH_ZM00036_consensus	D	-2.01558	-0.677838	1.33774
DTH_ZM00037_consensus	D	-1.66217	-1.59323	0.0689414
DTH_ZM00038_consensus	D	1.58323	1.0769	-0.506326
DTH_ZM00040_consensus	D	-1.27816	-0.955834	0.322328
DTH_ZM00041_consensus	D	0.887641	0.205713	-0.681928
DTH_ZM00044_consensus	D	-1.56321	-1.615	-0.0517923
DTH_ZM00045_consensus	D	0.554926	0.466729	-0.0881965
DTH_ZM00046_consensus	D	0.129847	-0.185629	-0.315476
DTH_ZM00047_consensus	D	1.96008	1.51292	-0.447164
DTH_ZM00049_consensus	D	-0.698031	-0.243132	0.454899
DTH_ZM00050_consensus	D	0.87454	0.359286	-0.515254
DTH_ZM00051_consensus	D	2.01061	2.37752	0.366918
DTH_ZM00052_consensus	D	2.20498	1.73548	-0.4695
DTH_ZM00053_consensus	D	-4.68587	-2.69499	1.99088
DTH_ZM00054_consensus	D	0.427207	0.286608	-0.140599
DTH_ZM00055_consensus	D	-4.35197	-1.19759	3.15437
DTH_ZM00056_consensus	D	0.335936	1.03184	0.695903
DTH_ZM00057_consensus	D	-2.66806	-1.6155	1.05257
DTH_ZM00058_consensus	D	1.95215	1.50958	-0.44257
DTH_ZM00062_consensus	D	0.55041	0.486907	-0.0635031
DTH_ZM00067_consensus	D	0.299217	-0.133461	-0.432678
DTH_ZM00071_consensus	D	2.95182	0.316982	-2.63483
DTH_ZM00073_consensus	D	-0.438867	-0.0348617	0.404006
DTH_ZM00076_consensus	D	-0.0313274	0.20961	0.240937
DTH_ZM00084_consensus	D	-1.80034	-2.29969	-0.499351
DTH_ZM00089_consensus	D	-1.767	-2.38346	-0.616455
DTH_ZM00090_consensus	D	0.0106051	0.264515	0.253909
DTH_ZM00093_consensus	D	-1.44507	-1.94605	-0.500978
DTH_ZM00096_consensus	D	0.172509	0.856994	0.684485
DTH_ZM00098_consensus	D	0.179784	-0.177206	-0.356989
DTH_ZM00101_consensus	D	0.334969	0.0995149	-0.235455
DTH_ZM00102_consensus	D	0.0562375	-0.302941	-0.359179
DTH_ZM00114_consensus	D	0.267911	-0.0611139	-0.329025
DTH_ZM00118_consensus	D	-1.68189	-0.605435	1.07645
DTH_ZM00119_consensus	D	-1.21446	-0.267981	0.946481
DTH_ZM00124_consensus	D	0.432007	-0.74462	-1.17663
DTH_ZM00127_consensus	D	1.8926	3.00757	1.11497
DTH_ZM00129_consensus	D	0.262745	-1.46063	-1.72337
DTH_ZM00131_consensus	D	0.221494	0.499326	0.277832
DTH_ZM00135_consensus	D	-0.310845	-0.243014	0.0678317
DTH_ZM00139_consensus	D	-0.142914	-0.0686117	0.0743019
DTH_ZM00140_consensus	D	1.51012	1.23995	-0.270173
DTH_ZM00145_consensus	D	-1.05142	-1.25348	-0.20206
DTH_ZM00159_consensus	D	-0.205071	-0.456745	-0.251674
DTH_ZM00160_consensus	D	1.68046	0.901944	-0.778512
DTH_ZM00162_consensus	D	-0.382354	0.00774161	0.390096
DTH_ZM00168_consensus	D	-3.0524	0.601435	3.65384
DTH_ZM00175_consensus	D	0.757245	0.627965	-0.129281
DTH_ZM00178_consensus	D	0.986524	0.321872	-0.664651
DTH_ZM00180_consensus	D	-0.718093	-0.840559	-0.122466
DTH_ZM00181_consensus	D	0.472764	0.264314	-0.208451
DTH_ZM00184_consensus	D	2.74712	1.44626	-1.30085
DTH_ZM00194_consensus	D	0.85235	0.555853	-0.296497
DTH_ZM00195_consensus	D	-1.64836	-1.64238	0.00598197
DTH_ZM00198_consensus	D	-0.511591	-0.272264	0.239328
DTH_ZM00199_consensus	D	-0.423117	-1.22338	-0.800262
DTH_ZM00202_consensus	D	-1.81431	-0.279662	1.53465
DTH_ZM00206_consensus	D	-4.74886	-2.12882	2.62004
DTH_ZM00211_consensus	D	-2.87468	-3.42576	-0.551081
DTH_ZM00218_consensus	D	0.511722	0.356758	-0.154965
DTH_ZM00220_consensus	D	2.84597	2.33804	-0.507931
DTH_ZM00226_consensus	D	-0.549168	-0.686816	-0.137647
DTH_ZM00234_consensus	D	0.604966	0.551447	-0.053519
DTH_ZM00236_consensus	D	0.414398	0.0955121	-0.318886
DTH_ZM00240_consensus	D	-1.18664	-0.852379	0.334257
DTH_ZM00241_consensus	D	-1.1012	-0.957466	0.143731
DTH_ZM00244_consensus	D	1.1716	1.05395	-0.117649
DTH_ZM00246_consensus	D	0.639623	0.844914	0.205291
DTH_ZM00259_consensus	D	0.614947	0.261151	-0.353795
DTH_ZM00280_consensus	D	1.52906	1.38538	-0.143671
DTH_ZM00285_consensus	D	-0.476032	0.0884095	0.564441
DTH_ZM00288_consensus	D	-1.10718	-1.26901	-0.161839
DTH_ZM00292_consensus	D	-1.0847	-0.119865	0.964837
DTH_ZM00307_consensus	D	-1.51907	-0.0391618	1.47991
DTH_ZM00311_consensus	D	0.559309	0.389935	-0.169374
DTH_ZM00314_consensus	D	-7.92327	-4.9462	2.97707
DTH_ZM00316_consensus	D	-1.88756	-2.38194	-0.494375
DTH_ZM00320_consensus	D	0.332075	0.723735	0.39166
DTH_ZM00324_consensus	D	1.71651	2.10125	0.384739
DTH_ZM00325_consensus	D	-0.433579	-0.260785	0.172794
DTH_ZM00327_consensus	D	-0.310886	-0.620927	-0.310042
DTH_ZM00331_consensus	D	-1.00448	-1.22555	-0.221075
DTH_ZM00335_consensus	D	0.204261	-0.734122	-0.938383
DTH_ZM00337_consensus	D	0.573067	0.799962	0.226895
DTH_ZM00340_consensus	D	-1.85447	-1.77048	0.0839845
DTH_ZM00347_consensus	D	-1.19513	-0.878901	0.316233
DTH_ZM00350_consensus	D	-3.11776	-2.69343	0.424325
DTH_ZM00351_consensus	D	0.637756	0.638038	0.000282327
DTH_ZM00355_consensus	D	0.860085	0.626029	-0.234057
DTH_ZM00358_consensus	D	-0.304164	-0.38546	-0.0812962
DTH_ZM00361_consensus	D	-0.897209	-0.335296	0.561913
DTH_ZM00364_consensus	D	1.81796	1.438	-0.379963
DTH_ZM00367_consensus	D	-0.99683	-1.27506	-0.278231
DTH_ZM00368_consensus	D	-0.315623	-0.683018	-0.367395
DTH_ZM00385_consensus	D	-0.293401	0.108945	0.402346
DTH_ZM00388_consensus	D	0.370934	-0.126955	-0.497889
DTH_ZM00389_consensus	D	-0.771886	-0.696708	0.0751772
DTH_ZM00391_consensus	D	0.730066	0.572234	-0.157832
DTH_ZM00395_consensus	D	-1.48349	-0.936031	0.547455
DTH_ZM00409_consensus	D	0.00772868	-0.222272	-0.230001
DTH_ZM00410_consensus	D	-1.12957	-0.267981	0.861592
DTH_ZM00412_consensus	D	-0.34441	-0.343432	0.000978216
DTH_ZM00418_consensus	D	-1.05579	-1.07566	-0.0198751
DTH_ZM00429_consensus	D	1.55061	1.22913	-0.321486
DTH_ZM00431_consensus	D	-1.767	-1.83502	-0.0680186
DTH_ZM00433_consensus	D	-1.39928	-1.69813	-0.298852
DTH_ZM00434_consensus	D	0.976665	0.927186	-0.0494787
DTH_ZM00437_consensus	D	-0.244446	-0.444899	-0.200453
DTH_ZM00442_consensus	D	0.401698	1.01657	0.614876
DTH_ZM00443_consensus	D	1.06307	0.27634	-0.786733
DTH_ZM00451_consensus	D	0.129263	1.23971	1.11045
DTH_ZM00453_consensus	D	-0.340738	1.08517	1.4259
DTH_ZM00454_consensus	D	2.06031	1.62825	-0.432069
DTH_ZM00460_consensus	D	-2.767	-2.68302	0.0839845
DTH_ZM00463_consensus	D	-0.457368	-0.103896	0.353471
DTH_ZM00471_consensus	D	0.327581	0.425181	0.0975999
DTH_ZM00479_consensus	D	0.659199	0.161213	-0.497985
DTH_ZM00485_consensus	D	-0.0952352	0.509103	0.604338
DTH_ZM00489_consensus	D	0.0106051	1.71908	1.70848
DTH_ZM00492_consensus	D	0.662985	0.432459	-0.230526
DTH_ZM00495_consensus	D	2.55493	2.90194	0.347019
DTH_ZM00502_consensus	D	1.33203	0.633257	-0.698772
DTM_Zm00030_AC190592-1	D	0.115919	0.89599	0.78007
DTM_Zm00118_consensus	D	0.679492	0.583329	-0.0961635
DTM_Zm00197_AC185211-1	D	-0.174082	-0.194933	-0.020852
DTM_Zm00257_consensus	D	0.437837	-0.0331635	-0.471
DTM_Zm00266_consensus	D	-1.44683	-1.67369	-0.226859
DTM_Zm00268_AC191380-1	D	0.946181	1.1281	0.181921
DTM_Zm00299_consensus	D	2.83894	1.52033	-1.31861
DTM_Zm00364_AC196271-1	D	0.20325	-0.0947878	-0.298038
DTM_Zm00473_AC191070-1	D	-0.0300369	0.0650613	0.0950982
DTM_Zm00555_consensus	D	2.64964	2.02926	-0.620381
DTM_Zm00614_AC192252-1	D	0.151203	0.18835	0.0371462
DTM_Zm00628_AC207419-1	D	-0.742987	-0.607954	0.135034
DTM_Zm00665_AC184764-1	D	-0.0958989	-0.33208	-0.236182
DTM_Zm00673_AC187563-1	D	-0.435381	0.311568	0.746949
DTM_Zm00743_AC177943-1	D	-0.670057	-0.289411	0.380646
DTM_Zm00754_consensus	D	0.990973	0.891974	-0.0989987
DTM_Zm00796_consensus	D	-1.95289	-1.61493	0.337963
DTM_Zm00800_consensus	D	-0.835864	-0.629023	0.206841
DTM_Zm00850_AC186314-1	D	1.31243	0.892842	-0.41959
DTM_Zm00851_AC186342-1	D	-0.0779006	0.297851	0.375752
DTM_Zm00884_AC214130-1	D	-1.39693	-2.83395	-1.43702
DTM_Zm01468_AC186160-1	D	0.96279	0.115406	-0.847384
DTM_Zm01472_AC185516-1	D	-0.78937	-0.859896	-0.0705255
DTM_Zm01654_consensus	D	1.53171	0.711555	-0.820156
DTM_Zm01980_AC186668-1	D	-0.258839	0.00977807	0.268617
DTM_Zm02039_AC199523-1	D	0.348475	-0.946052	-1.29453
DTM_Zm02066_AC183508-1	D	0.950052	0.160003	-0.790049
DTM_Zm02084_consensus	D	-2.30662	-2.00547	0.30115
DTM_Zm02117_AC177838-1	D	0.141067	0.394046	0.252979
DTM_Zm02275_consensus	D	0.0829129	-0.380222	-0.463135
DTM_Zm02569_AC177893-1	D	-0.0450391	0.582778	0.627817
DTM_Zm02656_AC189800-1	D	0.0623271	0.170708	0.108381
DTM_Zm02661_AC177816-1	D	0.787472	0.888834	0.101363
DTM_Zm02703_AC177838-1	D	0.187194	0.255581	0.0683876
DTM_Zm02731_AC194595-1	D	-0.213327	-0.307304	-0.0939774
DTM_Zm02785_AC190936-1	D	-0.307347	0.44887	0.756216
DTM_Zm02947_AC197071-1	D	-0.486876	-0.19261	0.294265
DTM_Zm03238_AC195860-1	D	-0.323725	-0.17288	0.150844
DTM_Zm03556_AC177900-1	D	0.0588093	-0.243423	-0.302233
DTM_Zm03723_AC185669-1	D	-1.89484	-1.15354	0.741298
DTM_Zm03788_AC184173-1	D	-1.41935	-0.701782	0.717564
DTM_Zm04488_AC195819-1	D	0.339126	-0.224588	-0.563714
DTM_Zm04817_AC194407-1	D	-0.162041	0.889811	1.05185
DTM_Zm05382_AC195362-1	D	0.390818	1.46497	1.07415
DTM_Zm05901_AC190666-1	D	-0.748179	-2.97946	-2.23128
DTM_Zm06094_AC207124-1	D	0.522504	1.70165	1.17914
DTM_Zm06136_AC196794-1	D	-1.49708	-0.664727	0.832355
DTM_Zm06396_AC205343-1	D	-1.05777	-1.17704	-0.119269
DTM_Zm06455_AC195585-1	D	0.321997	0.565271	0.243275
DTM_Zm06456_AC194253-1	D	-0.262029	0.427411	0.689439
DTM_Zm07209_AC211743-1	D	-0.134624	-0.0743395	0.0602846
DTM_Zm08014_AC190710-1	D	-1.90778	-1.04426	0.86352
DTM_Zm08178_AC186417-1	D	-0.996193	-0.704518	0.291676
DTM_Zm08670_AC200188-1	D	0.292499	-0.667911	-0.96041
DTM_Zm08959_AC199876-1	D	0.0280321	-0.946052	-0.974085
DTM_Zm09546_AC191082-1	D	-0.0300369	-0.430037	-0.4
DTM_Zm09664_AC195786-1	D	-1.02998	-0.674606	0.355378
DTM_Zm09941_consensus	D	-0.817404	-0.783115	0.0342886
DTM_Zm10271_AC186904-1	D	-1.29178	-0.750165	0.541619
DTM_Zm10339_AC191267-1	D	-0.573485	-1.65102	-1.07753
DTM_Zm10582IC_AC215679-1	D	1.66596	1.51862	-0.147341
DTM_Zm10723_AC196159-1	D	0.118539	0.304704	0.186165
DTM_Zm11868_AC202888-1	D	0.223599	-0.876556	-1.10015
DTM_Zm12110_AC207526-1	D	4.80285	4.98941	0.186554
DTM_Zm12576_AC196989-1	D	-2.55736	-1.36959	1.18777
DTM_Zm13526_AC198651-1	D	-1.29414	-1.56137	-0.267221
DTM_Zm13585_AC195825-1	D	1.05851	-0.130901	-1.18941
DTM_Zm14108_AC190892-1	D	-0.349199	1.17066	1.51986
DTM_Zm14377_AC199567-1	D	-2.40935	-1.11558	1.29378
DTM_Zm14961_AC204776-1	D	0.417486	1.00027	0.582779
DTM_Zm15241_AC184857-1	D	1.9867	-0.220675	-2.20737
DTM_Zm15648_AC201970-1	D	-0.581941	-1.02459	-0.442645
DTM_Zm15816_AC194642-1	D	3.32852	3.47092	0.142396
DTM_Zm16884_AC205840-1	D	-3.86322	-2.979	0.884215
DTM_Zm17242_AC197682-1	D	0.592954	-0.118	-0.710954
DTM_Zm17860_AC184871-1	D	-2.01306	-1.93062	0.0824374
DTM_Zm17880_AC193398-3	D	0.849669	1.03068	0.181009
DTM_Zm18059_AC186819-1	D	1.33424	2.68622	1.35198
DTM_Zm18165_AC204287-1	D	-0.411804	-0.0153833	0.396421
DTM_Zm18873_AC215861-1	D	-2.49564	-1.12489	1.37074
DTM_Zm19358_AC198478-1	D	2.63217	1.14335	-1.48882
DTM_Zm19831_AC209995-1	D	1.18551	0.666316	-0.519196
DTM_Zm19950_AC214136-1	D	-4.01678	-2.88096	1.13582
DTM_Zm20218_AC204546-1	D	-1.58749	-1.7929	-0.205404
DTM_Zm20301_AC191081-1	D	1.70363	1.16498	-0.538648
DTM_Zm20615_AC216184-1	D	-1.20463	-0.398091	0.806537
DTM_Zm21089_AC203211-1	D	-0.349246	-0.874886	-0.52564
DTM_Zm21757_AC193965-1	D	-2.38782	-1.51084	0.876984
DTM_Zm22986_AC206272-1	D	-0.446602	2.99016	3.43676
DTM_Zm23554_AC210619-1	D	-0.417853	-1.32045	-0.902595
DTM_Zm25163_AC210240-1	D	-2.51202	-1.99295	0.51908
DTM_Zm25481IC_AC203285-1	D	-0.319544	-1.09806	-0.778512
DTM_Zm25996_AC205363-1	D	1.29777	1.12854	-0.169231
DTM_Zm26908_AC183312-1	D	-3.60473	-1.49037	2.11436
DTM_Zm27731_AC205570-1	D	-0.0704778	-0.0157382	0.0547397
DTM_Zm28013_AC199567-1	D	-0.953881	-0.481971	0.47191
DTM_Zm28681_AC214113-1	D	1.71104	1.32725	-0.383794
DTM_Zm29517_AC196442-1	D	-1.22343	-1.91491	-0.691482
DTM_Zm30706_AC211930-1	D	0.778051	1.33357	0.555521
DTM_Zm31138_AC184695-1	D	-6.17432	-0.935643	5.23868
DTM_Zm32512_AC187775-1	D	-0.467094	-0.466497	0.00059703
DTM_Zm33203_AC183914-1	D	1.12603	2.51903	1.393
DTM_Zm33205_AC203276-1	D	-1.52296	-1.26584	0.257125
DTM_Zm33206_AC209693-1	D	-0.918171	-0.0233788	0.894792
DTM_Zm33207_AC210869-1	D	-0.934275	-1.93905	-1.00478
DTM_Zm33208_AC195911-1	D	-0.410859	-0.889469	-0.47861
DTM_Zm33209_AC185668-1	D	0.969963	1.16772	0.197753
DTM_Zm33210IC_AC204277-1	D	3.11283	3.48032	0.367491
DTM_Zm33211_AC210532-1	D	-1.729	1.09224	2.82124
DTM_Zm33212_AC204930-1	D	-0.876481	-0.090676	0.785805
DTM_Zm33213_AC206876-1	D	0.539028	0.462548	-0.0764802
DTM_Zm33220_AC177941-1	D	-3.7212	0.220767	3.94197
DTM_Zm33221_AC192210-1	D	-3.11278	-3.15432	-0.0415464
DTM_Zm33222_AC190995-1	D	2.99233	3.83005	0.837721
DTM_Zm33223_AC208969-1	D	3.58996	3.438	-0.151966
DTM_Zm33224_AC210149-1	D	-1.57436	0.0945896	1.66895
DTM_Zm33228_AC197348-1	D	1.04035	1.22387	0.18352
DTM_Zm33229_AC199704-1	D	0.817313	0.468694	-0.348619
DTM_Zm33234_AC208553-1	D	-0.767003	0.191451	0.958454
DTT_ZM00002_consensus	D	0.410171	0.580016	0.169845
DTT_ZM00003_consensus	D	1.233	0.901944	-0.331053
DTT_ZM00004_consensus	D	-2.2579	-0.897757	1.36014
DTT_ZM00005_consensus	D	0.0933914	0.274338	0.180946
DTT_ZM00006_consensus	D	-2.30204	-2.47521	-0.173173
DTT_ZM00007_consensus	D	-1.59803	-0.376538	1.22149
DTT_ZM00009_consensus	D	0.105826	0.482894	0.377068
DTT_ZM00010_consensus	D	4.74818	3.41501	-1.33317
DTT_ZM00011_consensus	D	2.18654	2.47557	0.289036
DTT_ZM00012_consensus	D	-0.00838485	-0.253646	-0.245261
DTT_ZM00013_consensus	D	1.75656	0.819482	-0.937077
DTT_ZM00014_consensus	D	-2.06842	-0.669311	1.39911
DTT_ZM00015_consensus	D	-0.767003	-1.68302	-0.916016
DTT_ZM00016_consensus	D	-2.18204	0.506807	2.68885
DTT_ZM00017_consensus	D	3.159	3.30339	0.144396
DTT_ZM00019_consensus	D	-0.989395	-0.217354	0.77204
DTT_ZM00021_consensus	D	0.490828	0.261709	-0.229119
DTT_ZM00022_consensus	D	3.46473	2.65335	-0.811381
DTT_ZM00023_consensus	D	-2.51424	-2.53717	-0.0229307
DTT_ZM00025_consensus	D	0.232997	2.01742	1.78442
DTT_ZM00026_consensus	D	-0.404432	1.21007	1.6145
DTT_ZM00027_consensus	D	0.408084	0.362786	-0.0452985
DTT_ZM00028_consensus	D	1.19853	1.2062	0.00766467
DTT_ZM00030_consensus	D	2.40292	3.90194	1.49902
DTT_ZM00032_consensus	D	0.648035	0.901944	0.253909
DTT_ZM00033_consensus	D	-0.749599	-0.740162	0.00943753
DTT_ZM00037_consensus	D	-0.0551279	0.492424	0.547552
DTT_ZM00038_consensus	D	-0.70087	-0.164551	0.536319
DTT_ZM00040_consensus	D	0.0809944	0.518616	0.437621
DTT_ZM00041_consensus	D	-0.767003	-0.460626	0.306377
DTT_ZM00042_consensus	D	-0.0348442	0.904064	0.938908
DTT_ZM00044_consensus	D	0.232997	0.132557	-0.10044
DTT_ZM00045_consensus	D	-1.54461	-1.09806	0.446555
DTT_ZM00046_consensus	D	-0.138971	-1.55749	-1.41852
DTT_ZM00047_consensus	D	-0.0995277	0.819789	0.919317
DTT_ZM00050_consensus	D	-2.18204	-1.68302	0.499022
DTT_ZM00052_consensus	D	0.795592	0.454485	-0.341107
DTT_ZM00054_consensus	D	-0.767003	1.12434	1.89134
DTT_ZM00055_consensus	D	3.9423	3.22326	-0.719044
DTT_ZM00056_consensus	D	0.843332	0.663825	-0.179507
DTT_ZM00057_consensus	D	-0.900754	-0.645929	0.254825
DTT_ZM00058_consensus	D	-2.35197	-0.267981	2.08398
RIL_afeda_AC208414-0	R1	0.229142	0.713937	0.484795
RIL_cin4_AC210188-0	R1	-0.747465	-0.535499	0.211967
RIL_dager_AC206622-0	R1	-0.0934714	-0.19529	-0.101819
RIL_edaej_AC215611-0	R1	-0.854214	-0.432124	0.422089
RIL_ejoet_AC212216-0	R1	-0.0985015	0.0933777	0.191879
RIL_ekeje_AC197537-0	R1	-2.3941	-1.14007	1.25403
RIL_etiti_AC211734-0	R1	-1.47964	-0.821994	0.657644
RIL_gifife_AC206630-0	R1	-0.58131	0.282893	0.864203
RIL_gugyve_AC194248-0	R1	-0.171393	-0.620282	-0.44889
RIL_ijij_AC200508-0	R1	0.379839	1.25834	0.878497
RIL_jikeuf_AC211152-0	R1	-0.39277	-0.207193	0.185578
RIL_keneat_AC209697-0	R1	-0.839339	0.110718	0.950058
RIL_koajav_AC205853-0	R1	-1.36785	-0.565113	0.802735
RIL_leijoh_AC212369-0	R1	0.309959	0.929674	0.619714
RIL_loneok_AC193379-0	R1	-0.573742	0.12785	0.701592
RIL_naefe_AC212820-0	R1	0.0848561	0.0251886	-0.0596675
RIL_nubo_AC212389-0	R1	0.397186	-0.111861	-0.509047
RIL_nugimu_AC203843-0	R1	-0.240255	0.472343	0.712598
RIL_odoif_AC210308-0	R1	-1.79762	-0.134376	1.66324
RIL_ogepy_AC198740-0	R1	0.725253	1.37949	0.654238
RIL_okor_AC198695-0	R1	0.11395	0.155214	0.0412636
RIL_okor_AC205906-0	R1	-0.504966	0.331871	0.836837
RIL_otiot_AC206557-1	R1	0.0873415	0.115806	0.0284645
RIL_oviev_AC204897-0	R1	-0.860112	-1.82887	-0.968757
RIL_piivi_AC212400-0	R1	2.7402	2.91965	0.179442
RIL_pyelum_AC203928-0	R1	-0.502355	0.515666	1.01802
RIL_rebaew_AC210723-0	R1	-0.925407	-1.58152	-0.656114
RIL_totyru_AC203014-0	R1	-1.46563	-0.431967	1.03367
RIL_udag_AC207804-0	R1	0.237949	0.6356	0.397651
RIL_yliij_AC206507-0	R1	-0.683658	-0.809127	-0.125469
RIT_colonist_AC209460-0	R2	-1.8144	-0.651058	1.16334
RIT_jare_AC204843-0	R2	-1.30119	0.0364785	1.33766
RLC_afad_AC199807-6594	R1	-1.26177	-2.90025	-1.63848
RLC_agep_AC205112-8618	R1	-0.927032	-0.623982	0.30305
RLC_ahov_AC193643-3726	R1	-0.686886	0.481987	1.16887
RLC_ajajog_AC191578-3186	R1	2.233	2.31698	0.0839845
RLC_ajipe_AC183372-580	R1	-0.653661	-0.586877	0.0667837
RLC_ajit_AC191382-3096	R1	0.101253	-0.53364	-0.634894
RLC_anar_AC206985-9422	R2	-0.169862	-0.255336	-0.0854742
RLC_atej_AC187217-40	R1	-0.512189	0.512902	1.02509
RLC_atop_AC195158-4437	R1	-0.139915	0.0539476	0.193862
RLC_bihar_AC195875-4766	R1	0.206569	-1.02835	-1.23492
RLC_bote_AC211535-11252	R1	-4.89704	-4.14916	0.747881
RLC_bovo_AC197547-5647	R1	-0.510094	1.63646	2.14656
RLC_debeh_AC177840-246	R1	0.289112	0.196242	-0.0928701
RLC_depuw_AC208349-9837	R1	1.35368	1.38322	0.0295367
RLC_dijap_AC211466-11198	R2	-0.300289	-0.180681	0.119608
RLC_doke_AC186158-1307	R2	-0.0929888	-0.609288	-0.516299
RLC_donuil_AC196196-5026	R1	0.088431	0.611816	0.523385
RLC_dugiab_AC207724-9683	R2	0.11612	-0.443357	-0.559477
RLC_ebel_AC188777-2128	R1	-0.684926	-0.384181	0.300745
RLC_ebel_AC195143-4427	R2	-0.221522	0.401817	0.623339
RLC_ebel_AC210216-10670	R2	-0.557021	-0.586425	-0.0294034
RLC_ebel_AC211737-11397	R2	-0.319705	-0.24059	0.0791147
RLC_ebel_AC213044-12072	R2	-1.38087	-0.953798	0.427075
RLC_ehahu_AC202972-7568	R1	0.903064	0.968034	0.0649701
RLC_eninu_AC191055-2893	R2	-0.332114	0.0913572	0.423471
RLC_erev_AC194741-136	R1	-0.459623	-0.90702	-0.447397
RLC_fehod_AC184774-851	R1	-1.41824	-1.46991	-0.0516706
RLC_finaij_AC194312-4026	R1	0.0608165	1.09659	1.03578
RLC_fipi_AC195215-4479	R1	-0.463259	-0.497312	-0.034053
RLC_fourf_AC202975-7570	R2	-0.162012	-0.210437	-0.0484258
RLC_fuvej_AC194215-3955	R1	-1.04345	-0.940927	0.10252
RLC_gekog_AC203828-7984	R1	2.28707	2.67649	0.389413
RLC_giepum_AC197531-5634	R2	-0.94997	-0.979161	-0.0291912
RLC_giepum_AC211155-11010	R1	-2.18883	-1.4384	0.750428
RLC_giepum_AC211251-11074	R2	0.737445	0.487088	-0.250357
RLC_gilovu_AC196048-4919	R1	1.85918	0.451631	-1.40755
RLC_giream_AC204000-8116	R1	-1.04711	-0.378163	0.668947
RLC_gudyeg_AC206942-9404	R2	0.27837	0.116578	-0.161793
RLC_guvi_AC185473-1128	R1	-1.45607	0.794561	2.25063
RLC_guwo_AC183661-638	R1	-0.21977	-0.335095	-0.115324
RLC_hago_AC195807-4722	R1	0.290098	0.589691	0.299594
RLC_hani_AC186285-1359	R1	0.673188	1.02465	0.351465
RLC_hera_AC214536-12775	R1	-0.863774	0.378584	1.24236
RLC_hesa_AC204349-8207	R1	-1.16452	0.123257	1.28778
RLC_homy_AC197914-5822	R1	-1.66809	-0.988819	0.679269
RLC_hopscotch_AC209396-10229	R1	-0.0731056	-0.112269	-0.0391637
RLC_huta_AC210008-10542	R1	0.107467	1.05395	0.946481
RLC_huti_AC197153-5449	R1	-2.7197	-1.44016	1.27954
RLC_ibulaf_AC186801-1662	R1	0.232997	0.191451	-0.0415464
RLC_iseb_AC207352-9544	R1	-0.370618	-0.299689	0.0709283
RLC_janoov_AC209690-10294	R1	-1.18924	0.216677	1.40591
RLC_japov_AC213985-12447	R1	-1.10188	-1.18779	-0.0859125
RLC_jelat_AC194217-3960	R1	-0.0945772	0.205725	0.300302
RLC_ji_AC182107-448	R2	-0.828994	-0.837534	-0.0085401
RLC_ji_AC186528-1508	R2	1.13939	0.795146	-0.344249
RLC_ji_AC190978-2799	R2	-0.650488	-0.542455	0.108033
RLC_ji_AC192600-3526	R2	0.121215	-0.050489	-0.171704
RLC_ji_AC193479-3665	R2	-0.209138	-0.0915914	0.117546
RLC_ji_AC195394-4599	R2	-0.104717	-0.0552582	0.0494583
RLC_ji_AC197052-5349	R2	-0.0970627	-0.0683426	0.02872
RLC_ji_AC200613-6936	R2	0.971359	0.869709	-0.10165
RLC_ji_AC202456-7443	R2	-0.210352	-0.259222	-0.0488703
RLC_ji_AC204382-8228	R2	-0.415993	-0.00876105	0.407232
RLC_ji_AC207234-9488	R2	-0.154037	-0.0835972	0.0704394
RLC_ji_AC209892-10463	R2	-0.0207698	-0.336459	-0.315689
RLC_ji_AC210731-10832	R2	0.427625	0.227069	-0.200556
RLC_ji_AC211489-11215	R2	-0.377906	-0.419996	-0.0420901
RLC_ji_AC213834-12382	R2	-0.856059	-0.786493	0.069566
RLC_ji_AC215728-13156	R2	0.247579	0.688414	0.440836
RLC_kake_AC186604-1559	R1	-0.0299142	-0.433529	-0.403615
RLC_kuvi_AC207313-9512	R1	-0.211448	-0.955163	-0.743716
RLC_kuvi_AC207807-9734	R1	-0.407382	-0.790341	-0.382959
RLC_labe_AC203760-7937	R1	-0.973453	-0.707266	0.266188
RLC_lafa_AC205893-9045	R1	-0.988445	-0.594549	0.393896
RLC_lusi_AC198175-5903	R1	0.282466	1.25217	0.969708
RLC_machiavelli_AC200490-6883	R2	0.360915	0.321286	-0.0396295
RLC_mauky_AC195954-4843	R1	2.17508	1.35759	-0.817484
RLC_muekeh_AC184787-871	R1	-0.371865	-0.203958	0.167907
RLC_naasuj_AC211569-11281	R1	5.40959	6.60177	1.19218
RLC_neha_AC215285-13046	R1	0.524899	0.694467	0.169567
RLC_nene_AC204294-8188	R1	0.799628	2.2151	1.41547
RLC_niki_AC217821-13540	R1	-1.49782	-1.28192	0.215896
RLC_nitat_AC190618-2442	R1	1.212	1.30021	0.0882091
RLC_nowuv_AC215510-13095	R1	-2.23235	0.0461739	2.27852
RLC_nuhan_AC206272-9161	R1	-0.386205	-0.242285	0.14392
RLC_ogiv_AC205856-9034	R1	-1.79557	-0.522553	1.27302
RLC_omud_AC203533-7881	R1	0.924411	-0.178226	-1.10264
RLC_onal_AC186648-1594	R1	0.0725328	4.14587	4.07334
RLC_opie_AC185480-1137	R2	0.27809	0.1229	-0.15519
RLC_opie_AC187149-1780	R2	0.381664	0.107422	-0.274242
RLC_opie_AC187207-1792	R2	0.625276	0.571073	-0.0542032
[truncated: 434 more rows]
