# Supplementary material for: Three Groups of Transposable Elements with Contrasting Copy Number Dynamics and Host Responses in the Maize (Zea mays ssp. mays) Genome
Source: PLoS Genet. 2014 Apr 17;10(4):e1004298. doi: 10.1371/journal.pgen.1004298 (PMC3990487; doi:10.1371/journal.pgen.1004298)
Supplement: Table S2 — Information about the subset of 340 TE subfamilies assessed between the mop1 mutant and the wild type. (XLSX) [file pgen.1004298.s005.xlsx]

## Sheet: Sheet1
Table S2. Information about the subset of 340 TE subfamilies assessed between the mop1 mutant and the wild type
TE_Subfamily	Class	Group	Length	FC*	Lg2 (TE_RPKM+1)#	Lg2 (22siRNA RPKM+1)#	Lg2 (24siRNA RPKM+1)#
DTA_ZM00002_consensus	DNA	D	3070	0.6	2.94102	-0.078652	2.70372
DTA_ZM00004_consensus	DNA	D	5194	0.5	2.72066	1.7477	5.64706
DTA_ZM00007_consensus	DNA	D	3699	0.5	1.77942	1.13788	4.90204
DTA_ZM00011_consensus	DNA	D	4064	-0.3	2.86675	1.25365	5.17707
DTA_ZM00018_consensus	DNA	D	3539	-1.2	2.71455	0.301207	5.16671
DTA_ZM00019_consensus	DNA	D	3672	0.6	3.27295	1.27655	4.48624
DTA_ZM00022_consensus	DNA	D	3752	0.7	3.17885	0	1.11174
DTA_ZM00030_consensus	DNA	D	3644	1	3.95611	2.90672	7.35551
DTA_ZM00031_consensus	DNA	D	3813	0.8	3.83664	1.93059	5.60365
DTA_ZM00033_consensus	DNA	D	3778	-0.6	4.35589	3.36613	5.2797
DTA_ZM00034_consensus	DNA	D	3602	0.5	3.62018	1.36886	4.20035
DTA_ZM00035_consensus	DNA	D	3649	-0.4	3.86874	0.520082	4.14225
DTA_ZM00036_consensus	DNA	D	3428	-0.5	2.83142	0.527754	4.1425
DTA_ZM00037_consensus	DNA	D	3373	1.7	2.79191	-0.214446	4.24112
DTA_ZM00038_consensus	DNA	D	3390	0.5	2.29548	0	0.810656
DTA_ZM00039_consensus	DNA	D	3041	0.4	1.7499	2.82257	6.76535
DTA_ZM00042_consensus	DNA	D	3460	0.7	2.78169	1.67481	5.21656
DTA_ZM00045_consensus	DNA	D	1033	0.5	3.79128	5.12113	10.2717
DTA_ZM00058_consensus	DNA	D	154	0.5	2.63023	0	0
DTA_ZM00070_consensus	DNA	D	731	-0.9	1.53857	2.12915	7.77402
DTA_ZM00086_consensus	DNA	D	548	0.8	2.93946	3.78919	8.35676
DTA_ZM00098_consensus	DNA	D	559	1	7.89067	5.18602	9.18041
DTA_ZM00174_consensus	DNA	D	190	1.3	4.92301	1.61359	7.18086
DTA_ZM00183_consensus	DNA	D	309	0.8	2.45152	0.91198	5.12876
DTC_ZM00001_consensus	DNA	D	8391	-0.5	3.42324	0.723357	5.50902
DTC_ZM00002_consensus	DNA	D	8934	-0.2	4.29691	1.59178	6.10087
DTC_ZM00004_consensus	DNA	D	8255	-0.3	5.59317	6.05756	8.30896
DTC_ZM00014_consensus	DNA	D	13385	-0.1	5.54264	2.19259	5.85697
DTC_ZM00018_consensus	DNA	D	11532	-0.7	3.15124	6.64521	5.36804
DTC_ZM00020_consensus	DNA	D	8415	0.2	1.72527	-1.58229	2.55393
DTC_ZM00021_consensus	DNA	D	8239	0.5	3.60488	0.749401	5.51141
DTC_ZM00022_consensus	DNA	D	7716	0.4	2.30367	0.176696	4.30421
DTC_ZM00026_consensus	DNA	D	8740	-0.4	4.05196	0.916353	5.14522
DTC_ZM00028_consensus	DNA	D	7344	0.3	4.504	-0.086808	5.32804
DTC_ZM00031_consensus	DNA	D	8037	-0.3	1.98478	0.117892	4.25051
DTC_ZM00035_consensus	DNA	D	10411	-0.3	0.717472	4.86419	4.16152
DTC_ZM00041_consensus	DNA	D	10167	0.2	1.73516	0.534801	4.99109
DTC_ZM00044_consensus	DNA	D	7007	0.2	6.5713	5.6999	8.91996
DTC_ZM00045_consensus	DNA	D	7920	0.3	5.17695	0.817121	5.08991
DTC_ZM00053_consensus	DNA	D	9077	0.3	5.7377	8.49952	8.41028
DTC_ZM00055_consensus	DNA	D	8869	0.4	2.53977	4.87408	5.51628
DTC_ZM00056_consensus	DNA	D	7894	0.2	2.32393	0.791491	4.79886
DTC_ZM00059_consensus	DNA	D	6259	0.3	5.36017	0.839598	6.17412
DTC_ZM00061_consensus	DNA	D	9907	0.1	3.37949	0.389269	5.22219
DTC_ZM00062_consensus	DNA	D	9778	0.3	3.18015	3.45168	7.74865
DTC_ZM00063_consensus	DNA	D	15583	0.5	3.43953	1.5481	5.99492
DTC_ZM00067_consensus	DNA	D	10432	-0.2	4.88976	8.69407	5.22301
DTC_ZM00071_consensus	DNA	D	11096	0.2	3.95366	7.13678	5.87985
DTC_ZM00072_consensus	DNA	D	11888	0.2	3.56214	4.35395	4.82711
DTC_ZM00073_consensus	DNA	D	7811	-0.7	6.15296	5.6092	8.33731
DTC_ZM00077_consensus	DNA	D	9991	-0.3	2.23598	-0.643539	4.26761
DTC_ZM00083_consensus	DNA	D	10891	0.3	1.37546	-1.3861	3.06334
DTC_ZM00085_consensus	DNA	D	9172	1.1	7.51424	6.82278	9.29653
DTC_ZM00088_consensus	DNA	D	7592	-0.3	5.34275	6.58137	6.70842
DTC_ZM00089_consensus	DNA	D	12061	-0.4	2.74526	3.7022	9.32053
DTC_ZM00090_consensus	DNA	D	11311	0.3	3.26504	7.08693	5.69348
DTC_ZM00091_consensus	DNA	D	7832	0.3	3.3697	4.51168	8.52851
DTC_ZM00093_consensus	DNA	D	9114	-1	2.40784	0.810934	5.1448
DTC_ZM00094_consensus	DNA	D	11085	0.2	2.99278	-2.25288	1.8119
DTC_ZM00099_consensus	DNA	D	10601	0.1	2.15975	7.47017	5.75084
DTC_ZM00101_consensus	DNA	D	7268	0.2	7.70663	1.44356	6.89571
DTC_ZM00102_consensus	DNA	D	8500	0.5	7.57045	6.48652	7.02074
DTC_ZM00103_consensus	DNA	D	5187	0.2	4.63557	0.35372	5.35655
DTC_ZM00105_consensus	DNA	D	4806	-0.6	7.58289	1.31037	6.63585
DTC_ZM00107_consensus	DNA	D	5695	-0.2	3.1849	0.167394	4.79264
DTC_ZM00109_consensus	DNA	D	1053	0.2	3.16548	0	2.35993
DTC_ZM00110_consensus	DNA	D	150	-0.3	4.09141	0	0
DTH_ZM00012_consensus	DNA	D	4663	0.8	4.00125	2.61111	6.56721
DTH_ZM00016_consensus	DNA	D	5048	0.7	1.52841	-1.11805	3.77868
DTH_ZM00017_consensus	DNA	D	4491	0.9	2.55269	-2.94938	1.58933
DTH_ZM00018_consensus	DNA	D	4875	-0.4	3.34879	2.39169	6.50835
DTH_ZM00019_consensus	DNA	D	4375	0.3	2.86019	1.54781	5.98323
DTH_ZM00024_consensus	DNA	D	5331	0.7	5.40778	5.77623	8.00417
DTH_ZM00025_consensus	DNA	D	2018	0.3	5.71036	6.76124	10.362
DTH_ZM00032_consensus	DNA	D	5113	0.7	5.25814	4.8312	9.41793
DTH_ZM00033_consensus	DNA	D	5907	-0.3	3.36162	2.84882	7.59249
DTH_ZM00034_consensus	DNA	D	6060	-0.4	4.69943	2.4012	6.39919
DTH_ZM00035_consensus	DNA	D	6279	0.5	5.33746	2.56712	6.79177
DTH_ZM00036_consensus	DNA	D	4379	0.3	1.1421	0.256982	5.10085
DTH_ZM00037_consensus	DNA	D	380	0.3	5.23842	6.63596	10.6191
DTM_Zm00257_consensus	DNA	D	155	1	7.44917	9.7275	13.21
DTM_Zm00268_AC191380-1	DNA	D	3101	0.6	7.55116	4.73467	7.86726
DTM_Zm00364_AC196271-1	DNA	D	1906	0.5	5.33891	-1.71289	3.79667
DTM_Zm00473_AC191070-1	DNA	D	1243	0.5	7.57266	7.07376	9.8134
DTM_Zm00665_AC184764-1	DNA	D	10858	0.5	5.21444	1.12275	5.48454
DTM_Zm00673_AC187563-1	DNA	D	2057	0.7	4.40567	0.762079	3.5477
DTM_Zm00743_AC177943-1	DNA	D	8557	0.2	7.4462	5.09114	9.66892
DTM_Zm00850_AC186314-1	DNA	D	1926	0.9	5.11209	-1.72795	2.89482
DTM_Zm00851_AC186342-1	DNA	D	5264	0.4	2.13634	8.44744	7.24187
DTM_Zm00884_AC214130-1	DNA	D	5516	0.6	1.68413	3.83619	8.44263
DTM_Zm01468_AC186160-1	DNA	D	4992	0.8	3.10783	0.985503	6.0806
DTM_Zm02117_AC177838-1	DNA	D	11680	0.3	5.32043	3.43102	6.29744
DTM_Zm02661_AC177816-1	DNA	D	10349	0.2	4.83467	1.02283	5.46816
DTM_Zm02703_AC177838-1	DNA	D	1789	0.5	5.60203	1.18586	3.85832
DTM_Zm03788_AC184173-1	DNA	D	4017	-0.7	1.20715	1.45947	7.11739
DTM_Zm04817_AC194407-1	DNA	D	12512	0.2	1.98391	-0.727142	3.68886
DTM_Zm06136_AC196794-1	DNA	D	3137	0.3	3.22968	2.21213	6.75545
DTM_Zm09546_AC191082-1	DNA	D	4277	0.7	1.7195	-1.29398	3.9228
DTM_Zm09664_AC195786-1	DNA	D	8202	0.6	3.06791	3.7305	6.74231
DTM_Zm09941_consensus	DNA	D	124	1	5.95912	8.60429	12.9657
DTM_Zm10271_AC186904-1	DNA	D	4788	1.1	2.40959	2.18705	6.32307
DTM_Zm11868_AC202888-1	DNA	D	3572	0.3	1.79997	1.18828	5.12753
DTM_Zm17860_AC184871-1	DNA	D	4252	0.8	2.11837	6.21189	5.55119
DTM_Zm20301_AC191081-1	DNA	D	3708	0.8	0.475976	-2.67298	2.35115
DTM_Zm20615_AC216184-1	DNA	D	3374	0.9	1.97001	0.785127	5.44816
DTM_Zm32512_AC187775-1	DNA	D	7675	0.7	2.31627	7.05748	5.68968
DTM_Zm33205_AC203276-1	DNA	D	4238	1.4	1.48117	2.14923	7.74509
DTM_Zm33207_AC210869-1	DNA	D	3427	0.9	1.33148	2.97469	6.94474
DTM_Zm33222_AC190995-1	DNA	D	3698	-0.5	0.573739	-1.66909	0.810727
RIL_afeda_AC208414-0	RNA	R1	6307	-0.6	4.72023	3.63409	4.58656
RIL_edaej_AC215611-0	RNA	R1	6588	-0.7	3.84339	2.04891	4.87299
RIL_ejoet_AC212216-0	RNA	R1	6586	-0.9	4.54193	2.1674	5.02282
RIL_ekeje_AC197537-0	RNA	R1	6798	-0.8	4.30614	4.57246	6.05984
RIL_etiti_AC211734-0	RNA	R1	6256	-0.4	4.51787	2.24139	5.40045
RIL_keneat_AC209697-0	RNA	R1	7147	-0.4	3.42563	2.21059	6.48444
RIL_koajav_AC205853-0	RNA	R1	6792	-0.8	4.25727	1.40505	5.0287
RIL_leijoh_AC212369-0	RNA	R1	6587	-0.7	4.50915	0.954187	3.57943
RIL_loneok_AC193379-0	RNA	R1	6088	-0.4	4.72692	1.41573	4.69798
RIL_nugimu_AC203843-0	RNA	R1	4462	-0.8	5.05051	2.18312	5.41629
RIL_pyelum_AC203928-0	RNA	R1	6771	-0.3	3.8475	1.54277	3.56933
RIL_totyru_AC203014-0	RNA	R1	7153	-0.5	3.72005	3.0347	7.15856
RLC_ajajog_AC191578-3186	RNA	R1	5469	0.3	2.47585	0	-1.01684
RLC_bote_AC211535-11252	RNA	R1	3028	-1.5	1.12136	4.34721	8.99291
RLC_ebel_AC188777-2128	RNA	R1	5557	-0.6	4.87899	3.50822	4.33749
RLC_guvi_AC185473-1128	RNA	R1	4674	-0.4	1.22442	-1.007	3.19163
RLC_hesa_AC204349-8207	RNA	R1	5318	-1.4	4.23834	2.04199	4.27905
RLC_hopscotch_AC209396-10229	RNA	R1	4865	-0.9	2.06894	0.935219	4.5025
RLC_japov_AC213985-12447	RNA	R1	7444	0.3	3.26921	2.43706	6.758
RLC_jelat_AC194217-3960	RNA	R1	1602	-1	3.86339	1.16228	2.84767
RLC_lusi_AC198175-5903	RNA	R1	4992	-2.3	3.92285	-0.642528	2.80412
RLC_neha_AC215285-13046	RNA	R1	8528	-0.4	5.22096	0.620964	1.00899
RLC_nuhan_AC206272-9161	RNA	R1	14203	-0.1	4.34303	6.76624	6.17008
RLC_pute_AC197188-5467	RNA	R1	6983	-0.5	4.9464	1.1864	4.81249
RLC_tata_AC205418-8792	RNA	R1	4870	-1.1	3.42986	2.42559	4.8454
RLC_tiwe_AC187032-1709	RNA	R1	4766	-0.9	2.07077	-0.0351204	4.67991
RLC_tufe_AC211502-11228	RNA	R1	3897	0.2	2.86479	-0.545033	1.72505
RLC_ubel_AC183941-731	RNA	R1	3247	-1.4	1.84415	1.75121	7.11384
RLC_ulyg_AC196397-5082	RNA	R1	5037	-0.1	1.45212	-1.89251	2.96977
RLC_victim_AC183319-577	RNA	R1	5516	-0.5	4.79526	2.339	4.19578
RLC_votaed_AC215881-13209	RNA	R1	1508	-0.6	2.83336	2.20998	1.6898
RLC_vuijon_AC194895-4312	RNA	R1	5084	0.3	2.60359	2.70458	6.359
RLC_wamenu_AC191287-3028	RNA	R1	5558	-0.5	3.75629	8.32154	7.51829
RLG_aneas_AC203312-7773	RNA	R1	5520	-1.2	0.762019	0	2.92397
RLG_apil_AC198662-6085	RNA	R1	5312	-2.2	4.43487	1.89587	4.72006
RLG_apil_AC204354-8209	RNA	R1	5444	-2	2.22435	0	1.91577
RLG_bobeg_AC193485-3670	RNA	R1	2220	0.7	1.82109	-0.932901	2.28388
RLG_boha_AC205574-8933	RNA	R1	5513	-1.8	1.58261	2.33978	7.50843
RLG_boja_AC200053-6723	RNA	R1	5451	-1.6	1.24445	0.3561	3.4604
RLG_dadeir_AC201957-7187	RNA	R1	5517	-2.3	2.03028	-3.24623	0.896553
RLG_ekoj_AC194603-4173	RNA	R1	3701	0.3	3.7909	2.38864	7.38447
RLG_gyte_AC207411-9568	RNA	R1	6054	-0.5	2.65034	3.74733	5.5524
RLG_ivuk_AC194103-3869	RNA	R1	5282	-3.1	0.530147	-3.18343	-0.966646
RLG_laiwa_AC214288-12602	RNA	R1	5186	-1.8	3.87443	0.427999	4.22974
RLG_lata_AC191117-2960	RNA	R1	9053	-0.2	4.58169	-0.960737	-0.158996
RLG_lyruom_AC185669-1267	RNA	R1	5080	-1.4	3.4031	1.04276	2.5621
RLG_riiryl_AC193745-3743	RNA	R1	5521	0.2	2.63805	0.752729	4.56644
RLG_sawujo_AC193398-3610	RNA	R1	5337	0.4	1.91996	-0.613408	3.57912
RLG_udav_AC196188-5022	RNA	R1	5281	-0.6	3.52117	5.20415	8.36566
RLG_yfages_AC197085-5383	RNA	R1	5212	-1.7	3.46065	1.12122	4.95226
RLX_alaw_AC197914-166	RNA	R1	1859	0.7	1.31874	-0.0919057	1.21798
RLX_arar_AC208428-9858	RNA	R1	4141	-1.2	1.02915	-0.510393	1.38446
RLX_bori_AC190960-100	RNA	R1	2725	1	1.26395	5.63559	5.47361
RLX_bumy_AC216354-13379	RNA	R1	7231	-0.3	3.52149	1.75578	4.58024
RLX_daju_AC190492-79	RNA	R1	1377	-1.3	4.54943	2.07806	5.20557
RLX_dala_AC216254-13336	RNA	R1	1685	0.7	1.40555	0	1.81919
RLX_defub_AC191393-106	RNA	R1	8587	0.5	5.20174	1.22751	5.25313
RLX_demo_AC202036-173	RNA	R1	1743	-0.5	2.87968	0	2.31094
RLX_etug_AC187099-1770	RNA	R1	3416	-0.6	2.67391	6.67176	5.84403
RLX_fanuab_AC193594-3712	RNA	R1	3520	-1.5	2.43758	1.35628	7.04555
RLX_gufa_AC194066-3854	RNA	R1	3410	-0.8	2.30565	1.57717	5.36233
RLX_halo_AC205330-8725	RNA	R1	2561	-2.2	3.7822	1.94841	5.7158
RLX_hoda_AC193645-3730	RNA	R1	2956	-1.2	1.93052	0	0.356218
RLX_hutu_AC210780-10851	RNA	R1	3469	0.5	5.17663	0	3.31799
RLX_ilyl_AC196209-163	RNA	R1	1408	1.2	2.58548	0	-0.381138
RLX_kahoba_AC186618-29	RNA	R1	2635	0.7	4.21099	1.27929	5.76456
RLX_kawivo_AC186793-30	RNA	R1	11243	0.4	3.0368	0.37056	4.22147
RLX_lamyab_AC208713-10008	RNA	R1	3441	-1.7	4.9616	5.7156	6.92027
RLX_lyna_AC194093-3868	RNA	R1	7395	-0.4	3.63714	2.46725	6.47604
RLX_mafigi_AC216705-13396	RNA	R1	3445	-1.4	0.520186	0	-1.08703
RLX_mako_AC200748-6991	RNA	R1	3010	-0.7	2.55092	-0.0501769	3.69267
RLX_mibaab_AC205139-8652	RNA	R1	3016	-2.1	2.10317	1.20998	4.04344
RLX_nisow_AC208616-9947	RNA	R1	3635	-1.4	1.80952	0.916418	6.04632
RLX_ojah_AC184792-875	RNA	R1	9869	0.3	2.1158	0.162682	4.59097
RLX_ovev_AC199878-6641	RNA	R1	1732	-1.4	3.40046	0.747148	3.96393
RLX_oweiw_AC190860-2662	RNA	R1	2571	-1.3	2.00429	2.24765	5.17644
RLX_panen_AC192606-115	RNA	R1	2925	-0.3	3.77042	3.81897	8.49776
RLX_petopi_AC195376-4582	RNA	R1	3291	-1.3	1.7867	2.0841	6.16877
RLX_pibo_AC201915-172	RNA	R1	2318	-0.8	3.70186	-1.99522	4.00815
RLX_toro_AC197199-5471	RNA	R1	3873	-0.4	2.0882	0.264207	2.99195
RLX_uwub_AC195372-161	RNA	R1	9776	-0.2	3.13966	1.09834	3.73016
RLX_vafim_AC196676-5176	RNA	R1	3392	-1.3	2.16087	3.81307	7.18879
RLX_vedi_AC198992-6258	RNA	R1	3453	-0.3	2.60281	2.13025	4.9406
RLX_vusu_AC187081-1751	RNA	R1	7071	-0.7	1.71866	-2.01929	2.26788
RLX_wihov_AC205351-8739	RNA	R1	7678	-0.2	3.81532	-2.13811	1.25924
RLX_wiolus_AC210058-10567	RNA	R1	3241	-1.8	1.05149	2.40386	8.09467
RLX_ywely_AC190897-98	RNA	R1	3130	-0.7	1.62654	0	-0.211725
RLC_anar_AC206985-9422	RNA	R2	5163	-0.5	5.66297	3.76831	6.47901
RLC_doke_AC186158-1307	RNA	R2	11562	0.5	8.06442	5.48238	3.64189
RLC_dugiab_AC207724-9683	RNA	R2	5209	0.1	6.04408	4.85425	6.98812
RLC_ebel_AC210216-10670	RNA	R2	4951	-0.7	5.79207	5.23224	5.55578
RLC_ebel_AC211737-11397	RNA	R2	4655	-0.6	7.98466	8.31157	9.17261
RLC_eninu_AC191055-2893	RNA	R2	7235	0.8	6.98606	8.26805	8.25752
RLC_fourf_AC202975-7570	RNA	R2	6508	-0.1	7.37894	5.3986	9.47907
RLC_giepum_AC197531-5634	RNA	R2	11730	-0.4	8.4749	11.152	8.98444
RLC_gudyeg_AC206942-9404	RNA	R2	6212	-0.2	8.20118	4.66209	7.98078
RLC_ji_AC182107-448	RNA	R2	9501	0.3	9.66692	8.60112	9.32224
RLC_ji_AC186528-1508	RNA	R2	11968	-0.6	8.40942	9.6725	7.46413
RLC_ji_AC190978-2799	RNA	R2	9441	0.2	10.2374	9.04364	9.0626
RLC_ji_AC192600-3526	RNA	R2	9519	0.4	8.9656	8.57494	9.33268
RLC_ji_AC193479-3665	RNA	R2	9287	0.2	10.1725	8.34581	8.82647
RLC_ji_AC197052-5349	RNA	R2	9482	0.3	9.32154	8.56929	8.47637
RLC_ji_AC200613-6936	RNA	R2	9357	0.3	9.06829	8.42316	9.18052
RLC_ji_AC202456-7443	RNA	R2	9309	0.1	9.34488	8.40389	8.73916
RLC_ji_AC207234-9488	RNA	R2	9166	0.1	10.1973	8.62177	8.58304
RLC_ji_AC210731-10832	RNA	R2	9463	0.3	9.05823	8.06182	8.8158
RLC_ji_AC211489-11215	RNA	R2	9197	0.1	10.4607	7.02343	8.11277
RLC_ji_AC213834-12382	RNA	R2	9105	0.1	10.4363	7.81996	9.21088
RLC_ji_AC215728-13156	RNA	R2	9333	0.2	9.90872	8.33541	9.5973
RLC_opie_AC187149-1780	RNA	R2	8788	0.2	9.05851	5.70881	7.93737
RLC_opie_AC187207-1792	RNA	R2	10262	0.1	9.96463	3.60698	5.92368
RLC_opie_AC188002-2029	RNA	R2	9001	0.2	7.91098	5.52174	7.45885
RLC_opie_AC196469-5133	RNA	R2	8832	-0.1	9.46525	4.91884	7.0482
RLC_opie_AC197201-5474	RNA	R2	8964	0.2	10.5327	5.55773	7.73378
RLC_opie_AC198924-6206	RNA	R2	9009	-0.8	8.44734	6.02038	7.76003
RLC_opie_AC202020-7258	RNA	R2	8903	0.1	8.78834	5.37677	7.58444
RLC_opie_AC202033-7274	RNA	R2	9001	0.3	8.32815	5.57326	7.50895
RLC_opie_AC210610-10772	RNA	R2	8128	-0.3	8.58693	2.88813	7.27378
RLC_opie_AC211653-11340	RNA	R2	9369	0.1	9.62421	4.61688	6.34486
RLC_opie_AC214122-12495	RNA	R2	8971	0.1	9.57112	5.68696	8.03202
RLC_opie_AC217577-13524	RNA	R2	8915	0.3	9.36841	5.06845	6.86792
RLC_raider_AC209705-10304	RNA	R2	6527	-0.4	6.43714	9.94732	9.18469
RLC_stonor_AC212476-11849	RNA	R2	3827	-0.5	6.06819	5.33129	9.23496
RLC_wiwa_AC191531-3153	RNA	R2	7794	-0.6	8.21374	12.6531	9.41344
RLG_cinful-zeon_AC177813-189	RNA	R2	9595	-0.1	8.60826	9.02643	7.06495
RLG_cinful-zeon_AC177930-407	RNA	R2	7319	-0.1	8.7462	8.35728	7.60624
RLG_cinful-zeon_AC183943-734	RNA	R2	6110	-0.1	8.40837	8.9264	8.21528
RLG_cinful-zeon_AC186530-1513	RNA	R2	9721	-0.1	8.85527	10.6724	8.04772
RLG_cinful-zeon_AC186614-1565	RNA	R2	7393	-0.2	8.69944	5.75025	6.44332
RLG_cinful-zeon_AC191398-3106	RNA	R2	6159	-0.2	8.44372	5.4639	6.36698
RLG_cinful-zeon_AC191523-3148	RNA	R2	2841	-0.4	8.92925	5.69691	7.6041
RLG_cinful-zeon_AC193672-3742	RNA	R2	9348	-0.1	8.71397	10.018	7.12106
RLG_cinful-zeon_AC194588-4160	RNA	R2	10237	-0.1	8.45541	8.67672	6.95279
RLG_cinful-zeon_AC194954-4372	RNA	R2	8445	-0.2	7.36839	5.77573	7.26853
RLG_cinful-zeon_AC194967-4388	RNA	R2	7447	-0.1	7.37912	4.56961	5.89524
RLG_cinful-zeon_AC195790-4706	RNA	R2	7594	-0.2	8.22914	4.84245	6.73388
RLG_cinful-zeon_AC198933-6214	RNA	R2	7262	-0.4	8.7586	6.07757	5.83443
RLG_cinful-zeon_AC199396-6426	RNA	R2	7368	-0.2	7.81841	7.31652	6.99385
RLG_cinful-zeon_AC199790-6582	RNA	R2	7458	-0.1	9.53779	8.52484	7.42791
RLG_cinful-zeon_AC199960-6694	RNA	R2	7446	-0.2	8.07611	5.14006	5.92051
RLG_cinful-zeon_AC200200-6794	RNA	R2	7493	-0.2	9.022	4.19647	7.35193
RLG_cinful-zeon_AC201757-7049	RNA	R2	9388	0	9.01104	12.5275	9.09766
RLG_cinful-zeon_AC202991-7588	RNA	R2	7304	-0.3	8.35173	5.71181	6.95177
RLG_cinful-zeon_AC203004-7602	RNA	R2	9818	-0.2	9.51348	7.49466	6.03104
RLG_cinful-zeon_AC203825-7980	RNA	R2	7412	-0.1	8.40423	3.86902	5.67691
RLG_cinful-zeon_AC205031-8560	RNA	R2	7351	-0.2	8.42692	6.06992	6.5086
RLG_cinful-zeon_AC205118-8623	RNA	R2	7281	-0.1	7.00186	7.2108	7.19529
RLG_cinful-zeon_AC205768-9013	RNA	R2	9473	-0.1	8.67338	12.6056	9.34593
RLG_cinful-zeon_AC206171-9091	RNA	R2	9626	-0.2	9.12702	14.4826	10.962
RLG_cinful-zeon_AC206615-9266	RNA	R2	9559	-0.1	8.78198	8.90905	7.27189
RLG_cinful-zeon_AC207332-9527	RNA	R2	7452	-0.1	8.43976	2.98874	5.21609
RLG_cinful-zeon_AC207755-9705	RNA	R2	7423	-0.1	7.56217	5.88002	7.28302
RLG_cinful-zeon_AC208228-9805	RNA	R2	7373	-0.1	8.42784	8.32222	7.6342
RLG_cinful-zeon_AC208420-9852	RNA	R2	7395	-0.1	8.14424	5.90441	6.52606
RLG_cinful-zeon_AC208661-9976	RNA	R2	7370	-0.2	7.68087	3.50993	6.31818
RLG_cinful-zeon_AC209373-10201	RNA	R2	7288	-0.1	9.11186	7.80986	7.93513
RLG_cinful-zeon_AC210140-10614	RNA	R2	9391	-0.1	8.49522	11.4148	8.6845
RLG_cinful-zeon_AC211144-11003	RNA	R2	7758	-0.1	8.81369	4.45686	7.05844
RLG_cinful-zeon_AC211573-11290	RNA	R2	14836	-0.3	8.21155	3.52478	5.41128
RLG_cinful-zeon_AC212696-11896	RNA	R2	9555	-0.1	8.91837	9.43019	7.03001
RLG_cinful-zeon_AC213887-12415	RNA	R2	7397	-0.1	8.7008	4.84449	6.08808
RLG_cinful-zeon_AC215255-13029	RNA	R2	7246	-0.3	8.18007	5.12791	5.94679
RLG_cinful-zeon_AC216587-13387	RNA	R2	7319	-0.2	8.72829	6.96392	6.90544
RLG_dagaf_AC182835-556	RNA	R2	11188	0.2	8.36672	6.26114	5.96813
RLG_dagaf_AC195302-4533	RNA	R2	11142	-0.2	8.04611	10.9496	7.31695
RLG_doke_AC197224-5479	RNA	R2	11423	0.1	11.4429	10.9423	9.02425
RLG_flip_AC194904-4319	RNA	R2	15000	0.3	9.29163	3.16867	7.29724
RLG_flip_AC203163-7675	RNA	R2	14936	0.4	8.77466	3.19512	6.722
RLG_flip_AC208040-9765	RNA	R2	15404	0.2	8.88764	3.50651	7.76906
RLG_flip_AC211750-11412	RNA	R2	14978	0.3	8.75796	2.57783	6.45824
RLG_flip_AC213672-12280	RNA	R2	15016	0.7	9.11738	2.52535	5.92569
RLG_flip_AC214266-12595	RNA	R2	14922	0.2	8.81839	2.83993	6.85578
RLG_grande_AC190611-2432	RNA	R2	14426	-0.1	10.0354	5.01613	7.6569
RLG_grande_AC214497-12729	RNA	R2	14317	-0.1	9.68502	4.38437	8.12046
RLG_guhis_AC198413-5999	RNA	R2	7696	-0.5	7.69996	5.08733	9.32733
RLG_gyma_AC189750-2238	RNA	R2	11247	-0.1	7.51065	11.8919	9.78243
RLG_gyma_AC197250-5506	RNA	R2	13623	0.1	8.61356	8.55137	6.80781
RLG_gyma_AC212146-11616	RNA	R2	12078	-0.4	7.0842	12.0872	10.5461
RLG_huck_AC186577-1525	RNA	R2	14011	0.2	10.2171	7.16318	8.38286
RLG_huck_AC186603-1556	RNA	R2	13897	0.6	7.23758	5.72517	8.29925
RLG_huck_AC186656-1609	RNA	R2	12133	0.9	9.58826	6.84814	8.32019
RLG_huck_AC190900-2713	RNA	R2	12620	0.4	9.49655	6.00053	7.98582
RLG_huck_AC191259-3001	RNA	R2	13581	0.8	6.54994	5.78042	8.16324
RLG_huck_AC193313-3542	RNA	R2	12463	1.1	9.46518	6.4884	8.09521
RLG_huck_AC194973-4393	RNA	R2	13880	0.8	10.8475	6.2507	8.39201
RLG_huck_AC195575-4652	RNA	R2	12360	1.1	9.53384	5.40761	7.91834
RLG_huck_AC199418-6452	RNA	R2	12390	0.9	10.2006	5.59143	8.16999
RLG_huck_AC199444-6460	RNA	R2	12176	0.5	8.91578	5.51057	7.96062
RLG_huck_AC203007-7610	RNA	R2	13450	0.4	6.77028	5.73773	8.36881
RLG_huck_AC208546-9913	RNA	R2	15156	0.3	7.79035	2.07464	5.12007
RLG_huck_AC208842-10038	RNA	R2	14734	0.4	9.9743	4.96384	7.71019
RLG_huck_AC210079-10574	RNA	R2	13592	0.7	10.0672	5.4428	8.25477
RLG_huck_AC210804-10865	RNA	R2	12710	0.3	9.17039	3.15151	6.52443
RLG_huck_AC212331-11708	RNA	R2	13838	0.6	9.96318	5.02295	7.88224
RLG_huck_AC213612-12218	RNA	R2	13037	0.8	9.68083	4.34356	7.13938
RLG_huck_AC214833-12913	RNA	R2	11050	0.5	9.3579	4.03272	7.00313
RLG_huck_AC216048-13250	RNA	R2	14062	0.6	9.53257	6.47998	8.38179
RLG_prem1_AC184142-802	RNA	R2	8472	-0.2	8.07154	5.64452	7.19799
RLG_prem1_AC186287-1362	RNA	R2	8810	-0.1	8.5395	5.83808	7.27189
RLG_prem1_AC191715-3282	RNA	R2	8175	-0.1	7.40911	6.20792	7.50129
RLG_prem1_AC196065-4927	RNA	R2	10329	-0.3	8.65794	4.22521	6.84211
RLG_prem1_AC200105-6751	RNA	R2	10216	-0.3	9.29033	4.43187	7.02977
RLG_prem1_AC200740-6986	RNA	R2	8598	-0.2	6.09018	5.79593	7.3717
RLG_prem1_AC201801-7095	RNA	R2	7635	-0.2	7.91489	5.82352	7.562
RLG_prem1_AC212325-11702	RNA	R2	10154	-0.2	8.65371	4.18663	6.44264
RLG_prem1_AC215184-12949	RNA	R2	7816	-0.1	7.44898	5.45525	7.26773
RLG_tekay_AC200856-6996	RNA	R2	11981	-0.4	7.15041	3.01696	6.18235
RLG_tekay_AC211245-11065	RNA	R2	12807	-0.1	8.00654	3.97426	6.36179
RLG_uwum_AC177933-415	RNA	R2	9178	-0.1	7.37572	2.70013	6.417
RLG_uwum_AC213069-12092	RNA	R2	9801	0.2	7.87823	2.26755	6.84391
RLG_xilon-diguus_AC185317-1058	RNA	R2	11389	-0.4	8.85649	6.02463	8.27485
RLG_xilon-diguus_AC195486-4629	RNA	R2	12215	-0.5	7.68277	3.17034	5.40144
RLG_xilon-diguus_AC203313-7774	RNA	R2	12714	0	11.7226	8.45414	8.66249
RLG_ywyt_AC209975-10517	RNA	R2	11088	0.2	6.70256	0.080632	1.59578
RLX_baso_AC192251-3423	RNA	R2	4220	0.2	8.14824	1.19931	4.99527
RLX_CRM2_AC206920-9397	RNA	R2	3066	-0.4	9.05688	5.80097	9.89703
RLX_hiimam_AC207734-9687	RNA	R2	1451	-0.8	6.24934	3.85054	5.08326
RLX_iwik_AC203371-7824	RNA	R2	3520	0.5	8.47141	0.794401	3.79943
RLX_leso_AC215500-13080	RNA	R2	1378	0.5	6.58429	2.68131	4.69443
RLX_milt_AC194936-4356	RNA	R2	4792	-0.2	7.03155	5.46927	9.41334
RLX_milt_AC209648-10275	RNA	R2	3775	-0.3	8.12826	5.35608	9.64169
RLX_milt_AC211742-11402	RNA	R2	9381	-0.1	9.65201	7.60763	10.2177
RLX_naseup_AC196428-5108	RNA	R2	6487	0.1	7.10166	3.93232	5.47024
RLX_osed_AC191084-2931	RNA	R2	1909	0.2	14.177	4.58862	1.76466
RLX_ruda_AC195952-4839	RNA	R2	6461	0.1	9.36776	6.04882	7.09207
RLX_ruda_AC206281-9164	RNA	R2	6144	0.1	6.00491	6.23082	6.64457
RLX_sari_AC184117-11	RNA	R2	2146	0.4	8.00178	4.60786	6.78235
RLX_teki_AC202867-7492	RNA	R2	1514	2.6	12.3099	6.36749	9.67591
RLX_tuteh_AC183372-584	RNA	R2	2142	1.1	6.63229	4.22722	8.11421
RLX_ubow_AC194933-4355	RNA	R2	4287	-0.5	7.71502	-1.33285	3.55428
RLX_yreud_AC198385-5976	RNA	R2	1616	-0.2	9.54103	5.35812	8.7375
* FC values taken from the original paper Jia et al. (2009)
# RPKM values obtained from the B73 genomic library from Tenaillon et al. (2011) and siRNA libraries generated in this study
